# Supplementary material for: Deficiency of myostatin protects skeletal muscle cells from ischemia reperfusion injury
Source: Sci Rep. 2021 Jun 15;11:12572. doi: 10.1038/s41598-021-92159-2 (PMC8206371; doi:10.1038/s41598-021-92159-2)
Supplement: Supplementary file 2 — Supplementary Information 2. [file 41598_2021_92159_MOESM2_ESM.xlsx]

## Sheet: Dataset S1
ProbeName	p ([Ischemia] Vs [Control])	p (Corr) ([Ischemia] Vs [Control])	Regulation ([Isch_Muskel] Vs [Ko_Muskel])	FC (abs) ([Ischemia] Vs [Control])	FC ([Ischemia] Vs [Control])	Log FC ([Ischemia] Vs [Control])	Control1_S01_GE1_107_Sep09_1_3.txt:gProcessedSignal(raw)	Control2_252665247452_S01_GE1_107_Sep09_1_1.txt:gProcessedSignal(raw)	Ischemia1 _252665247452_S01_GE1_107_Sep09_1_2.txt:gProcessedSignal(raw)	Ischemia2_252665247452_S01_GE1_107_Sep09_1_4.txt:gProcessedSignal(raw)	Control1_252665247452_S01_GE1_107_Sep09_1_3.txt:gProcessedSignal(normalized)	Control2_252665247452_S01_GE1_107_Sep09_1_1.txt:gProcessedSignal(normalized)	Ischemia1 _252665247452_S01_GE1_107_Sep09_1_2.txt:gProcessedSignal(normalized)	Ischemia2_252665247452_S01_GE1_107_Sep09_1_4.txt:gProcessedSignal(normalized)	GeneSymbol	Description	Sequence
A_33_P3317618	0.00275201	0.0215689	down	2.6394	-2.6394	-1.40021	45.4824	43.5484	15.8008	20.1792	5.53573	5.53883	3.94655	4.3276	SYN2	Homo sapiens synapsin II (SYN2), transcript variant IIb, mRNA [NM_003178]	GATTGAAGTACCTCTCTTTTGTGACTCTTGTACAGCTTAATGTGCAATAAAGGAAAAGTT
A_33_P3217009	0.00041321	0.0124207	down	2.09571	-2.09571	-1.06744	521.369	544.69	265.959	255.791	9.02559	9.09567	8.008	7.97838	FEZF1-AS1	Homo sapiens FEZF1 antisense RNA 1 (FEZF1-AS1), long non-coding RNA [NR_036484]	TTTCCGCGAAAATCAGTTCCGCCTCTGCCCCAAGAGCCAAGAGGGGTGGAAAGGAAGAGA
A_23_P105705	0.00235551	0.0203018	up	2.70996	2.70996	1.43827	22.4659	16.2375	51.6379	58.4376	4.48955	4.15271	5.68222	5.83658	FGF6	Homo sapiens fibroblast growth factor 6 (FGF6), mRNA [NM_020996]	GTCACTCATTTCCTTCCCAGGATCTAAGGACCCACAAAAGAAGGCTTACAGATTTAAAGC
A_23_P49338	0.000891608	0.0150918	up	1.74576	1.74576	0.803856	925.29	890.309	1723.3	1644.14	9.85046	9.80076	10.6475	10.6114	TNFRSF12A	Homo sapiens TNF receptor superfamily member 12A (TNFRSF12A), mRNA [NM_016639]	TCACTCAGATGTCCTGAAATTCCACCACGGGGGTCACCCTGGGGGGTTAGGGACCTATTT
A_33_P3329339	0.00610211	0.0308771	up	1.71958	1.71958	0.782059	83.9697	70.2584	147	131.664	6.42059	6.20313	7.1624	7.02543	THRB-AS1	Homo sapiens THRB antisense RNA 1 (THRB-AS1), long non-coding RNA [NR_046244]	CCCCTGTATAATCACCTCCCAGAACAACATAGAAAATACTTCATATAAATGGAATCATAC
A_33_P3315314	0.00427457	0.0261094	up	2.11851	2.11851	1.08305	14483.1	11483.2	26790.8	30410.4	13.7225	13.4708	14.5699	14.7896	MT1HL1	Homo sapiens metallothionein 1H like 1 (MT1HL1), mRNA [NM_001276687]	AGTGCAAAAAGTGCAAATGCACCTCCTGCAAGAAGAGCTGCTGCTCCTGTTGCCCCCTGG
A_23_P106405	0.00181823	0.0183599	up	1.79274	1.79274	0.842166	703.039	714.948	1294.91	1392.59	9.44629	9.4844	10.2332	10.3818	NDN	Homo sapiens necdin, MAGE family member (NDN), mRNA [NM_002487]	AATACATTGAGAAAGTTTCCATCTTATTCTTTTATATGGGACTGATGATGTGTGTTGGGG
A_23_P106505	0.00160806	0.0175518	down	1.77456	-1.77456	-0.827464	415.246	406.093	251.266	225.491	8.70011	8.67906	7.92927	7.79497	LCMT2	Homo sapiens leucine carboxyl methyltransferase 2 (LCMT2), mRNA [NM_014793]	CCTTGTGATTTGAGATGGTACCTTAGAAAAAGTTACACGCAGTTCCGTGGTTGAATATAT
A_23_P250800	0.00125543	0.0162342	down	1.74523	-1.74523	-0.803413	288.426	305.012	178.045	171.134	8.18342	8.26951	7.45007	7.39603	ST3GAL6	Homo sapiens ST3 beta-galactoside alpha-2,3-sialyltransferase 6 (ST3GAL6), transcript variant 1, mRNA [NM_006100]	ATGTCACGAAGTTCACCTAGCTGGTTTTAAATACAACTTTTCTGACCTCAAGAGTCCTTT
A_23_P321160	0.00346028	0.0236748	down	2.26326	-2.26326	-1.1784	191.818	154.074	81.8852	75.0568	7.60727	7.29711	6.34333	6.20425	ZNF594	Homo sapiens zinc finger protein 594 (ZNF594), mRNA [NM_032530]	CCAGATTAAAAACTAACCAATTCATCTTTGATGGAGCTTGAATCAAACTAAGGGTATTGG
A_23_P254353	0.00157088	0.0173898	down	2.16432	-2.16432	-1.11392	838.795	788.724	362.048	413.242	9.70556	9.61812	8.44392	8.65193	NOXA1	Homo sapiens NADPH oxidase activator 1 (NOXA1), transcript variant 1, mRNA [NM_006647]	ATGGCTGGAGGGCCACTGTGACGGCCGCATCGGCATCTTCCCCAAGTGCTTCGTGGTCCC
A_33_P3354569	0.000366891	0.0121679	up	2.22187	2.22187	1.15177	1192.99	1108.17	2778.1	2625.42	10.1959	10.1131	11.3236	11.2889	GPD2	Homo sapiens glycerol-3-phosphate dehydrogenase 2 (GPD2), transcript variant 1, mRNA [NM_001083112]	GGCATGACTTCTGTATTTGTGCAATCCTATTCTACAATTACATTCATCCTATTACAACTC
A_23_P127267	0.000117574	0.0113625	down	4.22248	-4.22248	-2.07809	395.81	358.763	94.1984	88.2762	8.62763	8.49985	6.53423	6.43707	LGI1	Homo sapiens leucine rich glioma inactivated 1 (LGI1), transcript variant 1, mRNA [NM_005097]	TGTCATAGTTGACTTAAGCGCATGAGACACCAAATTCTGTGGCTGCCATCAGAAATTTTC
A_23_P134109	0.00163633	0.0176405	up	1.86851	1.86851	0.901887	97.9272	106.576	198.964	201.125	6.63236	6.79394	7.60185	7.62823	EPB41L2	Homo sapiens erythrocyte membrane protein band 4.1 like 2 (EPB41L2), transcript variant 1, mRNA [NM_001431]	CTTAATGCCACACCACTATTCCAGCGAATTTATGCTACAACTGGTAACAATGACCAGAAG
A_23_P160406	0.00108665	0.0156926	up	1.8375	1.8375	0.877747	1256.02	1201.47	2490.46	2253.24	10.2659	10.2236	11.176	11.0691	KCTD3	Homo sapiens potassium channel tetramerization domain containing 3 (KCTD3), transcript variant 1, mRNA [NM_016121]	TTGTAGGACTGCAGTTCTGAATTTTGGGTTAAAGGTTTTGGCTGCTGTAAGAATGTGAAT
A_23_P111635	0.014916	0.0492003	down	1.90279	-1.90279	-0.928119	189.625	208.143	125.733	93.4696	7.59072	7.7367	6.95168	6.5195	STYXL1	Homo sapiens serine/threonine/tyrosine interacting like 1 (STYXL1), transcript variant 1, mRNA [NM_016086]	AAGATGATGATGATGATTCAGACTCTGATGGTGATGGCAAAGATCTTGTGCCTCAAGCAG
A_24_P406754	0.000656374	0.0139121	down	1.79262	-1.79262	-0.842073	279.388	270.813	159.198	157.358	8.13929	8.10792	7.28774	7.27532	LOXL4	Homo sapiens lysyl oxidase like 4 (LOXL4), mRNA [NM_032211]	GTCTCAACCAAGTGTCTGAAGTGAACTTTGCATTGAATAAATTTTTGCCATGGAAAGAAC
A_33_P3358295	0.0010339	0.0154201	up	1.79211	1.79211	0.84166	1384.54	1289.03	2498.43	2515.71	10.403	10.3149	11.1812	11.22	ABTB1	Homo sapiens ankyrin repeat and BTB domain containing 1 (ABTB1), transcript variant 1, mRNA [NM_032548]	TATGCGTTTGTGTGCAGCTCTTCTTCCTGCTCCCTGCACATTGAGGGCTTCATGGGGGGT
A_23_P117506	0.000799931	0.0146434	up	1.70891	1.70891	0.773078	2710.85	2646.27	4844.47	4777.01	11.3603	11.3523	12.1259	12.133	DHRS7	Homo sapiens dehydrogenase/reductase 7 (DHRS7), transcript variant 1, mRNA [NM_016029]	CTGGAGAAGTCACAAAGACTATAGGCAATAATGGAGACCAGTCCCACAAGATGACAACCA
A_23_P112026	0.000934433	0.0151643	up	2.21015	2.21015	1.14414	131.652	136.699	332.812	293.948	7.05588	7.13981	8.32216	8.16183	IDO1	Homo sapiens indoleamine 2,3-dioxygenase 1 (IDO1), mRNA [NM_002164]	ATCTGCAAATCGTGACTAAGTACATCCTGATTCCTGCAAGCCAGCAGCCAAAGGAGAATA
A_24_P48723	0.00119446	0.0159071	down	1.74713	-1.74713	-0.804983	1318.1	1270.16	791.377	728.755	10.3361	10.2938	9.55356	9.4663	PTGIS	Homo sapiens prostaglandin I2 synthase (PTGIS), mRNA [NM_000961]	TTGTTATGCCTTGCTATTTTAATAAAGATTCTATTTTCGTATAACATTGTCAAGTGGAAA
A_23_P218807	0.00116706	0.0158355	up	2.93702	2.93702	1.55435	433.214	363.14	1188.76	1298.97	8.77071	8.51649	10.11	10.286	ZC3H7B	Homo sapiens zinc finger CCCH-type containing 7B (ZC3H7B), mRNA [NM_017590]	AATTTAATGGTCCTTTAAAATGTCTGTGTATTAAAAATTTAAGAATACCACACTTTAATA
A_32_P3534	0.000163869	0.0116722	up	2.96045	2.96045	1.56582	810.328	837.696	2728.05	2474.42	9.65572	9.70798	11.2939	11.2015	PGPEP1L	Homo sapiens pyroglutamyl-peptidase I like (PGPEP1L), transcript variant 2, mRNA [NM_001167902]	CGTCTGTGATTATACCTATTACCTGTCTCTGCATCATGGAAAGGGCTGCGCGGCACTCAT
A_23_P115167	0.00097454	0.0152315	down	2.97106	-2.97106	-1.57098	166.302	150.886	59.9395	50.9948	7.40892	7.26997	5.89647	5.64046	LRRC8B	Homo sapiens leucine rich repeat containing 8 VRAC subunit B (LRRC8B), transcript variant 1, mRNA [NM_015350]	GCTGCAGTGTTTACTTTTGGGGAAAAATAGCTTGATGAATTTGTCCCCTCATGTGGGTGA
A_33_P3264116	0.00312969	0.0227224	down	1.76202	-1.76202	-0.817231	227.84	222.57	142.166	122.25	7.85056	7.82719	7.12026	6.92302	NHLRC1	Homo sapiens NHL repeat containing E3 ubiquitin protein ligase 1 (NHLRC1), mRNA [NM_198586]	CTTCTTGTGCTGGACACAGCATCTCATTCTATAAAAGTCTATAAAGTTGACTGGGGGTGA
A_33_P3211804	0.00367271	0.0242308	up	2.49547	2.49547	1.31931	199.71	171.251	440.724	538.103	7.66242	7.44667	8.70725	9.04046	RUNX1	Homo sapiens runt related transcription factor 1 (RUNX1), transcript variant 2, mRNA [NM_001001890]	GGAAAGCAAACAGGAAGATTCCCGGAGGGAAACTGTGAATGCTTCTGATTTAGCAATGCT
A_23_P115492	0.000461906	0.012752	down	3.38867	-3.38867	-1.76072	149.672	123.611	41.3748	40.9953	7.24279	7.00029	5.38333	5.33832	VASH2	Homo sapiens vasohibin 2 (VASH2), transcript variant 1, mRNA [NM_024749]	AGTCAACAGATGTTATTTCAGTCTCAGTGCATCTCCTCTGGCTTTCTTTGACTGAAGGTG
A_32_P169574	0.00280635	0.0216952	up	3.14414	3.14414	1.65267	43.9195	55.6116	153.166	176.73	5.47561	5.88799	7.22929	7.43964	OTUD5	Homo sapiens OTU deubiquitinase 5 (OTUD5), transcript variant 1, mRNA [NM_017602]	GATGAAGAATGCCATAAAAACATCGGAGGAGTCATGGATTGAACAGCAGATGCTAGAAGA
A_23_P24444	0.000969831	0.0152194	down	2.2407	-2.2407	-1.16395	2952.49	2692.3	1254.09	1360.95	11.4904	11.3776	10.1936	10.3465	DHCR7	Homo sapiens 7-dehydrocholesterol reductase (DHCR7), transcript variant 1, mRNA [NM_001360]	TGTGCTTTCTTCCCTGAGGCATTCTTCCTCATCCCTAGGGTGTTGTGTAGAACTCTTTTT
A_23_P107724	0.00182115	0.0183757	down	1.8114	-1.8114	-0.857101	178.721	161.449	99.9153	95.3365	7.50771	7.36287	6.61079	6.54559	ZNF112	Homo sapiens zinc finger protein 112 (ZNF112), transcript variant 2, mRNA [NM_013380]	TGCTGCATTTCTTAACGTTTGGTCTCTATACATTATACCATCTGCTGAAGTTTAGCTTTG
A_24_P405002	0.0144758	0.0482672	down	3.00641	-3.00641	-1.58804	313.812	393.187	154.937	93.5071	8.30819	8.63722	7.24899	6.52034	PDIK1L	Homo sapiens PDLIM1 interacting kinase 1 like (PDIK1L), transcript variant 1, mRNA [NM_152835]	TGGTGCTAAGGGATACTTTGTCATTATGATGAAGTAAGTGTTAAGTGTCAGATAAATAGC
A_23_P103256	0.000418936	0.0124207	down	2.28198	-2.28198	-1.19029	657.073	622.145	297.118	275.668	9.34701	9.28385	8.1728	8.07748	CFHR3	Homo sapiens complement factor H related 3 (CFHR3), transcript variant 1, mRNA [NM_021023]	TCAGGAAGTTACTGGGATTACATTCATTGCACACAAAATGGGTGGTCACCAGCAGTACCA
A_23_P120270	0.00100252	0.0153277	up	1.91602	1.91602	0.938114	675.629	684.329	1332.44	1409.61	9.38645	9.41483	10.2766	10.4009	MCFD2	Homo sapiens multiple coagulation factor deficiency 2 (MCFD2), transcript variant 1, mRNA [NM_139279]	AGTAGATGTTATTTGGCCATCTCCTGGTTATATACAAATGTGACCCGTGATAATGTGATT
A_23_P125253	0.000906429	0.0151098	up	1.89939	1.89939	0.925535	67.1055	69.8218	134.008	139.088	6.09748	6.19428	7.04202	7.10081	LDB2	Homo sapiens LIM domain binding 2 (LDB2), transcript variant 1, mRNA [NM_001290]	GAATCCACTGTCAATAGGCCCGTGGGTGATCATTACAATTGCAAATGCTTTACTTACAGG
A_23_P10182	0.000750408	0.014358	up	1.79695	1.79695	0.845551	302.604	307.993	568.299	578.128	8.25649	8.28371	9.08932	9.14197	ACOX2	Homo sapiens acyl-CoA oxidase 2 (ACOX2), mRNA [NM_003500]	GGAGATCCAAGCTATGAAATAACCAACAGTATTCAAGAAGCAACCAGCACCATCATGTGA
A_33_P3335902	0.000904504	0.0151098	down	2.28285	-2.28285	-1.19084	156.804	155.617	75.0794	66.6933	7.3129	7.31418	6.21774	6.02767	ARMCX6	Homo sapiens armadillo repeat containing X-linked 6 (ARMCX6), transcript variant 3, mRNA [NM_001184768]	TGGATGTGCTAAGGTTCAGGTTTTGAAACCGCTGATGGGTTTGTCTGAAAAGCCAGTCTT
A_33_P3349637	0.00137673	0.0166542	up	2.06713	2.06713	1.04763	1433.83	1313.27	2846.52	3093.81	10.4488	10.3405	11.3627	11.5218	PCDH1	Homo sapiens protocadherin 1 (PCDH1), transcript variant 1, mRNA [NM_002587]	GGCTTCTGGGGCTGGGTCCCACATGCCCTTGACCCTGACAATAAAGTTCTCTATTTTTGG
A_23_P122863	4.46806e-05	0.0108228	up	6.85002	6.85002	2.77611	1888.77	1673.77	12827.9	12831.6	10.8315	10.678	13.5202	13.5415	GRB10	Homo sapiens growth factor receptor bound protein 10 (GRB10), transcript variant 4, mRNA [NM_001001555]	GAAAATAAACTGGAATGATCATCTATGGCTTGGGCCGCTTAGGAACAAGAACCGGAGAGA
A_23_P74290	0.000111945	0.0113625	up	2.92467	2.92467	1.54827	62.1831	59.0948	192.191	184.198	5.98321	5.96743	7.55125	7.49593	GBP5	Homo sapiens guanylate binding protein 5 (GBP5), transcript variant 1, mRNA [NM_052942]	AGTGAGCTCCAGCACGCCCAGAGGACTGTTAATAACGATGATCCATGTGTTTTACTCTAA
A_23_P102364	0.00393245	0.0250192	down	2.23488	-2.23488	-1.1602	63.2636	48.1228	24.733	27.1566	6.01281	5.68324	4.62757	4.74809	NGEF	Homo sapiens neuronal guanine nucleotide exchange factor (NGEF), transcript variant 1, mRNA [NM_019850]	AGGAGCCCAGGTGTTTTAAGGAATGAATTGGTCACTGCATCTTGTATCGATTATGGTTCT
A_23_P141208	0.000724741	0.0141665	down	1.86518	-1.86518	-0.899314	3186.07	3079.77	1732.56	1784.7	11.6025	11.5763	10.6526	10.7276	DHRS7B	Homo sapiens dehydrogenase/reductase 7B (DHRS7B), transcript variant 1, mRNA [NM_015510]	GGGAAGAAGAAGAAAGATGTGATCCTGGCTGACTTACTGCCTTCCTTGGCTGTTTATCTT
A_23_P80778	0.000467441	0.012752	up	2.53082	2.53082	1.33961	1653.93	1589.05	4577.81	3994.73	10.6456	10.6089	12.0453	11.8884	SLC49A4	Homo sapiens disrupted in renal carcinoma 2 (DIRC2), mRNA [NM_032839]	ACACATAAAGCACTACCTAAGTAATTCTCTCTCTGTTTTGTGCCAGTGCTAAACTACTGA
A_24_P49597	0.00114757	0.0157654	down	1.79559	-1.79559	-0.84446	22924.1	19913.1	12064.6	12098.2	14.3405	14.2416	13.4245	13.4687		ribosomal protein S26 pseudogene 54 [Source:HGNC Symbol;Acc:HGNC:36868] [ENST00000473094]	TACATTACTTTTTGAGTTGTGCAGTTCACAGCAAAGTAGTCAGGAATCAATCTTGTGTAG
A_23_P108501	0.00023147	0.0117392	up	2.63244	2.63244	1.3964	129.538	136.499	369.269	368.749	7.03602	7.13825	8.47208	8.49499	EPHA4	Homo sapiens EPH receptor A4 (EPHA4), transcript variant 2, mRNA [NM_004438]	AGATGCACGGCAGAATGGTTCCCGTCTGAGCCAGTACTGAATAAACTCAAAACTCTTGAA
A_23_P163278	0.00878468	0.0368904	down	1.71397	-1.71397	-0.777338	159.606	174.8	110.409	92.2749	7.3372	7.48609	6.76406	6.50455	PARP16	Homo sapiens poly(ADP-ribose) polymerase family member 16 (PARP16), transcript variant 1, mRNA [NM_017851]	CTTTGCTGAGTAAAAGGGGAAATTTCTAAACCTAGTGCACTGTTTGGCCAGTGTCCACAG
A_23_P203439	1.61512e-05	0.0108228	down	9.57011	-9.57011	-3.25854	38.1916	36.7316	3.71546	4.9092	5.27359	5.28507	1.96876	2.07284	KCNC1	Homo sapiens potassium voltage-gated channel subfamily C member 1 (KCNC1), transcript variant 2, mRNA [NM_004976]	CCCGTCATCGTGAACAATTTCGGGATGTATTACTCCTTAGCCATGGCTAAGCAGAAACTA
A_23_P156708	0.00308397	0.022655	down	2.1961	-2.1961	-1.13495	40204.7	34047.3	15160.7	18396	15.0969	14.9614	13.7548	14.0337	TNXB	Homo sapiens tenascin XB (TNXB), transcript variant XB-S, mRNA [NM_032470]	CTTCTCTGCCAGCGATCTCGCAGCACTGTGTTTACAGGGGGGAGGGGAGGGGTTCGTACA
A_32_P48466	0.000367389	0.0121679	up	2.56083	2.56083	1.35661	89.2514	79.9216	226.503	227.777	6.5106	6.37112	7.78527	7.80968	LCA5L	Homo sapiens LCA5L, lebercilin like (LCA5L), mRNA [NM_152505]	AAGAAAAGCAGTCTCATGGAAGAACTCTTTGGATCAGGCTATGTCTTGAAAACTGACCAA
A_23_P102731	0.00105841	0.0155346	up	2.29831	2.29831	1.20057	85.2889	81.9012	187.706	215.829	6.44338	6.40791	7.52346	7.72898	SMOX	Homo sapiens spermine oxidase (SMOX), transcript variant 1, mRNA [NM_175839]	CTGCCTTGTTATTGTAAGTGCCTTCAATACTTTGCATTTTGGGATAATAAAAAAGGCTCC
A_23_P34915	0.00120947	0.0159822	up	1.71865	1.71865	0.781275	2072.84	2127.09	3752.97	3818.23	10.9765	11.0299	11.7493	11.8195	ATF3	Homo sapiens activating transcription factor 3 (ATF3), transcript variant 4, mRNA [NM_001040619]	GATGTCAATAGCATTGTTTTTGTCATGTAGCTGTTTTAAGAAATCTGGCCCAGGGTGTTT
A_23_P103433	0.00377933	0.0245874	up	1.81585	1.81585	0.860642	429.773	364.575	757.004	748.196	8.75546	8.52023	9.49431	9.50266	OSCP1	Homo sapiens organic solute carrier partner 1 (OSCP1), transcript variant 1, mRNA [NM_145047]	CCCATGGCCCAGAATGATGCTGCTAGTTTTCTACTGAGTGAAGCCATTACGTCTATTTCT
A_23_P134237	0.00157875	0.0173998	down	1.71216	-1.71216	-0.775814	586.808	546.895	353.793	330.226	9.18998	9.10197	8.40657	8.33376	RARRES2	Homo sapiens retinoic acid receptor responder 2 (RARRES2), mRNA [NM_002889]	TTTAAGCTGCAGCAGACAAGCTGCCGGAAGAGGGACTGGAAGAAACCCGAGTGCAAAGTC
A_24_P289404	0.000976624	0.0152407	down	1.72128	-1.72128	-0.783483	65664.8	58819.2	34209.5	34995.9	15.7646	15.7149	14.9369	14.9757	RPS26	Homo sapiens ribosomal protein S26 (RPS26), mRNA [NM_001029]	CAAGCTGTGTGTGAAGCTACATTACTGTGTGAGTTGTGTAATTCACAGCAAAGTAGTCAG
A_32_P32391	0.000117838	0.0113625	up	3.49349	3.49349	1.80467	1005.81	957.256	3601.63	3756.32	9.96293	9.90519	11.6874	11.7901	OR7E156P	Homo sapiens olfactory receptor family 7 subfamily E member 156 pseudogene (OR7E156P), non-coding RNA [NR_002171]	CCCATCTTGCATGTTGTGACACCTTCACCAATAACATAATCATGTATTTCCCTGCTGTCA
A_24_P296808	0.00042076	0.0124207	down	2.82078	-2.82078	-1.4961	385.732	367.812	146.269	127.282	8.58797	8.53658	7.15481	6.97755	PNMA8A	Homo sapiens PNMA family member 8A (PNMA8A), transcript variant 1, mRNA [NM_018215]	GGCTTCGTTGTGTTAACAAGTTGACACCATGACTAGTAAATGTAAACGTGTATGTATAAA
A_23_P34835	0.00196313	0.0188962	down	1.70096	-1.70096	-0.766347	12576.7	11930.1	7254.66	7759.93	13.5133	13.5217	12.6851	12.8172	LMNA	Homo sapiens lamin A/C (LMNA), transcript variant 2, mRNA [NM_005572]	CTCAGTGACTGTGGTTGAGGACGACGAGGATGAGGATGGAGATGACCTGCTCCATCACCA
A_33_P3227375	0.00108078	0.0156576	down	1.97139	-1.97139	-0.979211	442.489	404.72	228.652	214.193	8.79975	8.67537	7.7984	7.7183	THBS2	Homo sapiens thrombospondin 2 (THBS2), mRNA [NM_003247]	CCACTGAAACCCTGCACTTAGCTAGAACCTCATTTTTAAAGATTAACAACAGGAAATAAA
A_23_P122531	0.000782357	0.0145302	up	1.81918	1.81918	0.863291	4176.3	3836.88	7928.34	7524.92	11.9625	11.8987	12.812	12.7759	C6orf48	Homo sapiens chromosome 6 open reading frame 48 (C6orf48), transcript variant 1, mRNA [NM_001040437]	ATTTGCTGACACAATATCTTCCGCCTGGTGCTGGGCATATCCTAAGAACTTACAACTTTC
A_33_P3416376	0.000512454	0.0127655	down	2.33655	-2.33655	-1.22438	122.417	109.783	52.6267	50.5076	6.94845	6.83151	5.70662	5.62458	SHANK1	UI-H-FL1-bgt-o-17-0-UI.s1 NCI_CGAP_FL1 Homo sapiens cDNA clone UI-H-FL1-bgt-o-17-0-UI 3', mRNA sequence [BU633092]	TAATCTTCCTCCAGTCCCTGTACGTGGACGCCTGGGTCCCAATCCCTTGAGGGATGAACT
A_33_P3619171	0.000455655	0.012752	up	2.2431	2.2431	1.16549	39.7145	37.518	95.2434	87.8561	5.32941	5.31858	6.54733	6.43165	PMAIP1	Homo sapiens phorbol-12-myristate-13-acetate-induced protein 1 (PMAIP1), mRNA [NM_021127]	GGGGCCAGTAAATCAGTAGACTGAACATTCAATATAATAAAAGAACATGGGGATTTTGTA
A_33_P3408762	0.00124455	0.0161641	down	1.72323	-1.72323	-0.785111	3204.1	3335.7	2020.32	1942.03	11.6107	11.7001	10.8833	10.8573	LMNA	Homo sapiens lamin A/C (LMNA), transcript variant 6, mRNA [NM_001282625]	AAGCGCAAACTGGAGTCCACTGAGAGCCGCAGCAGCTTCTCACAGCACGCACGCACTAGC
A_24_P64362	0.00164577	0.0176675	up	1.94425	1.94425	0.959214	861.314	900.88	1740.69	1895.08	9.74473	9.82264	10.66	10.8258	WBP1L	Homo sapiens WW domain binding protein 1 like (WBP1L), transcript variant 2, mRNA [NM_017787]	CACTGAAGTGTCTCAAAGGCGAACAAGTTTTACCAAAATGAATCCTTTTTCAGTTAACAG
A_23_P218597	0.000271854	0.012035	up	3.05439	3.05439	1.61088	40.6069	42.0528	138.868	127.681	5.36103	5.48677	7.08776	6.98181	NPAS2	Homo sapiens neuronal PAS domain protein 2 (NPAS2), mRNA [NM_002518]	CAGCGCTTGCTGCAGTGGAAATGATCAGGAATACTGACCGTGTTTCTCTTGCCTCCGAGG
A_23_P12343	0.000156315	0.0116722	up	2.94793	2.94793	1.5597	3257.06	3005.17	9945.33	9773.62	11.6386	11.5398	13.1565	13.1413	GSTM3	Homo sapiens glutathione S-transferase mu 3 (GSTM3), transcript variant 1, mRNA [NM_000849]	AGCTTGTTTTGTTTCATCCTGTCCGTAAGGGGTCAGCGCTCTTGCTTTGCTCTTTTCAAT
A_23_P252062	0.000418009	0.0124207	up	2.19258	2.19258	1.13263	52.262	51.5383	124.871	116.243	5.74152	5.78159	6.93898	6.84938	PPARG	Homo sapiens peroxisome proliferator activated receptor gamma (PPARG), transcript variant 3, mRNA [NM_138711]	CCAAGGCTTCATGACAAGGGAGTTTCTAAAGAGCCTGCGAAAGCCTTTTGGTGACTTTAT
A_23_P201086	0.0128418	0.0454345	down	1.85328	-1.85328	-0.890081	735.103	937.979	502.893	433.056	9.50915	9.87936	8.89277	8.71557	ARF1	Homo sapiens ADP ribosylation factor 1 (ARF1), transcript variant 1, mRNA [NM_001024227]	TTTTTTATTGTAAAAAGAAAAATCAACTCACTGTTCAGTGCTGAGAGGGGATGTAGGCCC
A_23_P306890	0.00102144	0.0153858	up	1.89662	1.89662	0.923433	151.585	165.003	317.11	312.487	7.26622	7.39073	8.25332	8.2505	POLI	Homo sapiens DNA polymerase iota (POLI), transcript variant 1, mRNA [NM_007195]	TCAATAACGGAGTAAACTGTTCCAGATAAAGCAAGAATAGTTGCAAGAAGTAAATTCTGG
A_33_P3227793	0.00117323	0.0158513	down	2.62832	-2.62832	-1.39414	142.357	128.586	48.5696	58.5875	7.1723	7.05458	5.59793	5.84066	CGREF1	Homo sapiens cell growth regulator with EF-hand domain 1 (CGREF1), transcript variant 1, mRNA [NM_006569]	AAGAACACCCAAAATGACTTTGAGGTGCACATTGTTCAAGTGGAGAATGATGAGATCTAG
A_24_P316489	0.00280463	0.0216952	down	1.74091	-1.74091	-0.799844	875.496	875.802	558.754	486.165	9.76835	9.77775	9.06347	8.88294	NDUFA10	Homo sapiens NADH:ubiquinone oxidoreductase subunit A10 (NDUFA10), transcript variant 1, mRNA [NM_004544]	ATAGCAGAGAAACTAGGCTTCAAGCACTTTCCTGAAGCGGGGATTCATTATCCAGACAGT
A_33_P3400823	5.36897e-05	0.0108228	down	6.77815	-6.77815	-2.76089	130.747	133.008	21.2643	18.9746	7.04475	7.10169	4.39296	4.2317	LURAP1	Homo sapiens leucine rich adaptor protein 1 (LURAP1), mRNA [NM_001013615]	TATCGTCCATACCATTACTTCTTGTGAACAGTAACATGTCACTCCTCCTGGCAGGAAAGT
A_23_P346405	0.00929583	0.0380191	down	2.40617	-2.40617	-1.26674	605.91	839.34	334.022	277.292	9.23254	9.71159	8.32553	8.08512	MCU	Homo sapiens mitochondrial calcium uniporter (MCU), transcript variant 1, mRNA [NM_138357]	TCTTATACTTTGTCAAAACATTTTCTACCATATTTCCAGATGACATCTGCGCTTGAAGAG
A_23_P110764	0.0022588	0.0200984	down	1.71456	-1.71456	-0.77784	51616.9	52802.5	30995.5	28581	15.4467	15.5614	14.7751	14.6773	MYOT	Homo sapiens myotilin (MYOT), transcript variant 1, mRNA [NM_006790]	TAACCCAGAAGGAGAATTTCAGCGTTTGGCAGCTCAATCTGGACTCTATGAAAGTGAAGA
A_23_P411102	0.000913368	0.0151439	up	2.3669	2.3669	1.243	115.287	123.485	317.422	280.222	6.86901	6.99794	8.25583	8.09712	DLG4	Homo sapiens discs large MAGUK scaffold protein 4 (DLG4), transcript variant 1, mRNA [NM_001365]	TGCCCCCACCATTTTTCTTTGCCGGTTTGCATGAGTGGAAGGTCTAAATGTGGCTTTTTT
A_33_P3231156	0.00228436	0.0201549	up	2.0771	2.0771	1.05457	1642.77	1397.34	3170.57	3433.54	10.6349	10.4244	11.5186	11.6499		metallothionein 1C, pseudogene [Source:HGNC Symbol;Acc:HGNC:7395] [ENST00000567054]	TCCTGCACTTATGCCAGCTTCTGCAAATGCAAAGAGTACAAATGCACCTCTTGCAAGAAG
A_23_P136817	0.00306003	0.0225975	up	2.20041	2.20041	1.13777	26.3953	25.3292	66.3938	54.5237	4.72459	4.78111	6.04305	5.7382	KNTC1	Homo sapiens kinetochore associated 1 (KNTC1), mRNA [NM_014708]	CACGGGCCAGCTAGCAGGATTTTCACATCAAATTAGAAGTCTGATTTTGAATAATATCAT
A_23_P103765	0.00318609	0.0228785	up	1.83381	1.83381	0.874845	21.2712	22.5747	41.9972	42.3034	4.40982	4.63158	5.40284	5.38825	FCER1A	Homo sapiens Fc fragment of IgE receptor Ia (FCER1A), mRNA [NM_002001]	AGCTCCGCGTGAGAAGTACTGGCTACAATTTTTTATCCCATTGTTGGTGGTGATTCTGTT
A_23_P357207	0.00275822	0.0215865	up	2.71533	2.71533	1.44113	23.8389	27.4385	67.0124	79.6766	4.57605	4.89001	6.05492	6.2934	MRAP2	Homo sapiens melanocortin 2 receptor accessory protein 2 (MRAP2), transcript variant 1, mRNA [NM_138409]	GTGGCCTGAGTTATGTAAACAAGTGAGCAACACAGCTTTAATTTCATGGAGGAATCAAAG
A_23_P33613	0.000999274	0.0153277	down	1.90303	-1.90303	-0.928299	6035.89	5577.76	3086.27	3291.98	12.4831	12.445	11.4768	11.5947	DCTPP1	Homo sapiens dCTP pyrophosphatase 1 (DCTPP1), transcript variant 1, mRNA [NM_024096]	TTGGGCGATAACTTCTAGATTATTCCTGGATGGCCAGGGAGGCTCTCTGTCTCAGCAGGT
A_23_P113351	0.00110873	0.0157071	up	1.89849	1.89849	0.924855	6660.68	6227.58	13480.8	12123.4	12.6339	12.5921	13.601	13.4746	SPARCL1	Homo sapiens SPARC like 1 (SPARCL1), transcript variant 2, mRNA [NM_004684]	TGTTCATAATATCATGTGCACTTCAAGAAAATGGAATGCTACTCTTTTGTGGTTTACGTG
A_33_P3330546	0.00411111	0.0255869	up	1.8812	1.8812	0.911652	38.2065	30.0195	67.3848	67.5448	5.27534	5.01112	6.06135	6.04842	ZNF746	Homo sapiens zinc finger protein 746 (ZNF746), transcript variant 2, mRNA [NM_152557]	TTCCCTAGAAGGTCAAACCGGGATGGCCGAGAAGAAGCTGGCTGATTGCGAGAAGACAGC
A_24_P159648	0.00851252	0.036343	up	1.8334	1.8334	0.874518	76.4178	80.4714	133.716	167.637	6.27255	6.38229	7.04046	7.36343	BAIAP2	Homo sapiens BAI1 associated protein 2 (BAIAP2), transcript variant 3, mRNA [NM_006340]	TGGCACTACGGAGAGAGTGAGAAGACCAAGATGCGGGGCTGGTTTCCCTTCTCCTACACC
A_33_P3228593	0.00488589	0.0278433	up	1.79818	1.79818	0.846534	56.148	47.5491	92.0605	104.515	5.83453	5.66673	6.49872	6.69561	WDR45	WD repeat domain 45 [Source:HGNC Symbol;Acc:HGNC:28912] [ENST00000465431]	AGACACTCAACCACTTTGAACCTCAGTTTCCTCATCTGTAGATGAGTGTAACAGTCTAGA
A_23_P115726	0.000351405	0.012109	up	3.82306	3.82306	1.93473	39.3787	36.1873	166.526	139.482	5.31578	5.26885	7.34926	7.10483	SLC16A9	Homo sapiens solute carrier family 16 member 9 (SLC16A9), transcript variant 1, mRNA [NM_194298]	GGGATTTTATAAACCAATAGCCAAGTGTTCTTTAAATAGGAGGCACCCTTCCCATTGTGC
A_24_P343233	0.000145412	0.0116722	up	2.52501	2.52501	1.33629	2187.38	2152.4	5794.68	5813.37	11.0481	11.041	12.3753	12.3864	HLA-DRB1	Homo sapiens major histocompatibility complex, class II, DR beta 1 (HLA-DRB1), transcript variant 1, mRNA [NM_002124]	TTCGTGCTGGGCCTGCTCTTCCTTGGGGCCGGGCTGTTCATCTACTTCAGGAATCAGAAA
A_23_P145024	0.000323032	0.0120944	down	2.14094	-2.14094	-1.09824	3795.09	3567.06	1830.55	1749.04	11.8321	11.7921	10.7328	10.6949	ADRB2	Homo sapiens adrenoceptor beta 2 (ADRB2), mRNA [NM_000024]	CTCTTATTTGCTCACACGGGGTATTTTAGGCAGGGATTTGAGGAGCAGCTTCAGTTGTTT
A_23_P322845	0.00561486	0.029804	up	1.90041	1.90041	0.926313	76.298	63.3505	150.492	127.32	6.26983	6.0585	7.20277	6.97818	PLPP5	Homo sapiens phospholipid phosphatase 5 (PLPP5), transcript variant 9, mRNA [NM_001354459]	AGATGACTGTTTCTACCTCATTTGACCATAACTGTACTTGTGAGCTTCTTTCCTTCCATT
A_23_P11201	0.00190933	0.018739	up	2.15978	2.15978	1.11088	21.6261	19.5376	50.8225	43.3799	4.43456	4.43056	5.66635	5.42053	GPR34	Homo sapiens G protein-coupled receptor 34 (GPR34), transcript variant 4, mRNA [NM_001097579]	AGTAGGAGTGAAAGCACTTCAGAATTTAAACCAGGATACTCCCTGCATGATACATCTGTG
A_33_P3407314	0.000472859	0.0127655	down	2.54307	-2.54307	-1.34657	90.856	83.701	33.2158	37.3836	6.53457	6.4393	5.07372	5.207	PAXIP1-AS2	Homo sapiens, clone IMAGE:5745756, mRNA. [BC050402]	CAAGGTCTTCTGTCTACTATTATAACCATAAGCTCTTTAGCGTTAAGAGGAAAATGTTTG
A_23_P138881	0.00029272	0.012035	down	3.87361	-3.87361	-1.95368	31371	29264.7	7264.62	8342.05	14.7689	14.7498	12.6898	12.9215	ACTN3	Homo sapiens actinin alpha 3 (gene/pseudogene) (ACTN3), transcript variant 1, coding, mRNA [NM_001104]	CAGCTCAACGAGTTCCGAGCATCCTTCAACCACTTTGACAGGAAGCGGAATGGGATGATG
A_23_P122563	0.0105409	0.0406547	down	1.94193	-1.94193	-0.957489	3487.09	2947.98	1547.05	1923.33	11.7395	11.5124	10.4962	10.8408	PFDN6	Homo sapiens prefoldin subunit 6 (PFDN6), transcript variant 2, mRNA [NM_014260]	ACAGTAGGGAAGAGGCTGGACTATATCACAGCTGAAATTAAGCGATACGAATCCCAGCTT
A_24_P171268	0.00444514	0.0266102	up	2.39086	2.39086	1.25753	62.7722	65.222	184.386	139.856	5.99681	6.09863	7.5007	7.1098	RASSF5	Homo sapiens Ras association domain family member 5 (RASSF5), transcript variant 1, mRNA [NM_182663]	ATGAAATGAGAAAATTATTGGACAATTCAGACTTTACTAAAGCACAGTTAGACCCAAGGC
A_33_P3295333	0.00109251	0.0157071	up	1.78493	1.78493	0.835869	145.38	135.941	271.091	253.939	7.20118	7.13308	8.03953	7.96647	CLEC1A	Homo sapiens C-type lectin domain family 1 member A (CLEC1A), transcript variant 4, mRNA [NM_001297750]	GCACCTGTAATAGTTTCAGTTCCTATTTTCTTCCATTGACCCATATTTATACCTTTCAGG
A_33_P3217238	0.00511053	0.0285162	up	2.03349	2.03349	1.02396	47.5486	57.1251	117.026	106.849	5.60631	5.92134	6.84534	6.73022	ATAD2	Homo sapiens ATPase family, AAA domain containing 2 (ATAD2), mRNA [NM_014109]	GCTGCACCACAATTCTGTACTTGAGTATCACAGTCATTGTTTTTGAGACAAACATTTTTA
A_23_P101992	0.00290295	0.0219694	down	2.29451	-2.29451	-1.19818	789.857	654.444	345.17	302.214	9.62043	9.3453	8.3697	8.19966	MARCO	Homo sapiens macrophage receptor with collagenous structure (MARCO), mRNA [NM_006770]	TGGCTGGATAATGTTCAGTGTCGGGGCACGGAGAGTACCCTGTGGAGCTGCACCAAGAAT
A_23_P340922	0.00435682	0.0263709	down	1.76029	-1.76029	-0.815811	131.882	118.484	78.726	69.22	7.05924	6.94246	6.28599	6.08408	ZNF414	Homo sapiens zinc finger protein 414 (ZNF414), transcript variant 2, mRNA [NM_032370]	TCACAGCAAACTGCACTACAAACCCAATCGCTACTTCAAGTGTGAGAACTGCCTCCTGCG
A_23_P158277	0.00446795	0.0266102	down	1.82093	-1.82093	-0.864676	136.09	124.47	80.1087	68.5978	7.10267	7.01035	6.31108	6.07259	TMCO4	Homo sapiens transmembrane and coiled-coil domains 4 (TMCO4), transcript variant 1, mRNA [NM_181719]	AGTCCCAGGACCGGAAACCAACTGTGGGCTTTCTGTACTTCTCATAGCTTTGGAGTCTGG
A_33_P3418005	0.00129135	0.016329	up	4.90482	4.90482	2.2942	31.0869	40.5355	198.655	171.485	4.97478	5.43529	7.6	7.39847	CCDC160	Homo sapiens coiled-coil domain containing 160 (CCDC160), transcript variant 1, mRNA [NM_001353453]	CTATGCTTCTTCAATGGTAACATCATCAAGTATCCTTGACCACTTTACTGGGGATTTTTT
A_23_P23584	0.000464259	0.012752	up	2.51299	2.51299	1.32941	3385.74	3437.96	8735.08	9644.12	11.6952	11.7339	12.9673	13.1206	CTNNBIP1	Homo sapiens catenin beta interacting protein 1 (CTNNBIP1), transcript variant 1, mRNA [NM_020248]	CGGCCTGTCTCATCTTCTGAAGAGGAAAAGTCAAAGTGTTGCTGTGGCTCCATATTTCAA
A_33_P3236340	0.000476704	0.0127655	down	3.11241	-3.11241	-1.63803	1524.38	1297.73	482.205	443.807	10.5337	10.3257	8.83583	8.74759		Homo sapiens clone pp7683 unknown mRNA. [AF289593]	GGAAGGGCATTCACTGCGTTATATAGATATATATATACACACACACACACACACATATAT
A_23_P108564	0.000133384	0.0114911	down	2.59992	-2.59992	-1.37847	116.844	113.64	44.881	46.255	6.88618	6.87955	5.49584	5.51295	B3GALT1	Homo sapiens beta-1,3-galactosyltransferase 1 (B3GALT1), mRNA [NM_020981]	TGTGTCTTCGAAAGCTGGGCATACATCCTTTCCAGAACAGTGGCTTCAATCACTGGAAAA
A_23_P383132	0.00112472	0.015765	down	2.21014	-2.21014	-1.14414	827.767	717.356	360.887	358.028	9.68905	9.4901	8.43775	8.45312	HIC2	Homo sapiens HIC ZBTB transcriptional repressor 2 (HIC2), mRNA [NM_015094]	TGTCACTTGTCACATTGAGTTCATGTCCCTTGAGAGTTTGTATAAATTCAGGTCAGAGCT
A_23_P119923	0.000361185	0.0121635	down	3.17635	-3.17635	-1.66737	10364.9	10195.7	3640.06	3044.06	13.2556	13.2814	11.7019	11.5004	CNNM4	Homo sapiens cyclin and CBS domain divalent metal cation transport mediator 4 (CNNM4), mRNA [NM_020184]	CGTTATGAGTTTGACTCTCGGGGAGTTTTGTTGTTATGACTCTTGTGTCTTTTGTCACAA
A_33_P3247534	0.000954314	0.0151753	up	2.07013	2.07013	1.04972	5570.97	5899.35	12871.7	12068.9	12.3742	12.5186	13.5267	13.4655	LOC389834	Homo sapiens ankyrin repeat domain 57 pseudogene (LOC389834), non-coding RNA [NR_027420]	CCCTCTCCCCACATACATTTGTTAAATTGAGGTTTTTTGTTAGAACATATATAGTGGCAT
A_33_P3280927	5.53761e-05	0.0108228	up	6.58584	6.58584	2.71937	138.583	145.835	1070.12	934.714	7.13014	7.22608	9.96728	9.82767	SNHG7	Homo sapiens small nucleolar RNA host gene 7 (SNHG7), transcript variant 2, long non-coding RNA [NR_024542]	TTCTTTAAGGATAATATTTCTGTGTTGGCAAAATTTGAGAGTAAATTGGTCTTGAATGGA
A_23_P316472	0.00318391	0.0228718	up	1.95993	1.95993	0.970802	40.0553	41.5547	77.6842	91.4838	5.34244	5.47208	6.26709	6.48903	DNHD1	Homo sapiens dynein heavy chain domain 1 (DNHD1), transcript variant 1, mRNA [NM_144666]	TAAGCTGCAGAGCAGGAACATCGTGATGCATCTGCCTTTACCCACCAAGCTCACCCCCAA
A_23_P407565	0.00089614	0.0151098	down	2.22056	-2.22056	-1.15092	1005.7	909.41	474.924	423.217	9.96255	9.83638	8.81177	8.68531	CX3CR1	Homo sapiens C-X3-C motif chemokine receptor 1 (CX3CR1), transcript variant 4, mRNA [NM_001337]	AGTCATGTTCCTTCAAGATCATGTACCCCAATTTACTTGCCATTACTCAATTGATAAACA
A_33_P3337019	0.000359408	0.0121635	up	2.31725	2.31725	1.21241	1072.5	1087.38	2793.73	2542.74	10.0524	10.0887	11.332	11.2339	LOC728975	Homo sapiens uncharacterized LOC728975 (LOC728975), long non-coding RNA [NR_145677]	GCTTTGGCACCTGGCCAGATTTCTTAAATATGACACAAAAAGTGTAAATGATAGAAGAAA
A_33_P3253234	0.00130325	0.0163746	up	2.03149	2.03149	1.02254	3320.6	3304.08	6788.83	7545.56	11.6633	11.6847	12.6074	12.7856	IQSEC2	Homo sapiens IQ motif and Sec7 domain 2 (IQSEC2), transcript variant 3, mRNA [NM_001243197]	TCAGAGTGCGTGTTGCTGTGTACAAAGGAATTTCCATCAATAAAAGCTGATCTCTTCTCT
A_33_P3252588	0.00108471	0.0156895	down	1.84911	-1.84911	-0.88683	114.622	108.34	64.8057	60.7195	6.85995	6.81222	6.00323	5.89528	SNAP47	synaptosome associated protein 47 [Source:HGNC Symbol;Acc:HGNC:30669] [ENST00000480897]	ATTCAGCCAGTCGGACGAGAAGTACACAGGCAGGGTGAAAACGTCCTCCACCGGAAAGTC
A_23_P60101	0.000656766	0.0139121	down	2.3243	-2.3243	-1.2168	401.467	369.6	162.542	176.974	8.6497	8.54315	7.31658	7.44268	ZNF696	Homo sapiens zinc finger protein 696 (ZNF696), mRNA [NM_030895]	GTATTTCAACGCCTTTTCACAGCCGGTTCATATGGTCCCGACTTCTGTGTGCTTAGAAAA
A_23_P129433	0.00285894	0.0218577	down	1.7898	-1.7898	-0.839798	350.526	307.393	182.251	193.858	8.45668	8.28136	7.48339	7.57505	SLC9A5	Homo sapiens solute carrier family 9 member A5 (SLC9A5), transcript variant 1, mRNA [NM_004594]	CAGGTGACTTTCTAGGGATCAGCACCTGCCCTGTGTTTTGTACCTTGAACCTAAGATATA
A_23_P152838	0.00354949	0.0238708	up	3.86608	3.86608	1.95087	15.4708	20.9177	74.3149	72.6314	3.92973	4.53024	6.20464	6.15707	CCL5	Homo sapiens C-C motif chemokine ligand 5 (CCL5), transcript variant 1, mRNA [NM_002985]	AGATGAGCTAGGATGGAGAGTCCTTGAACCTGAACTTACACAAATTTGCCTGTTTCTGCT
A_24_P128312	0.00114195	0.0157654	down	1.91224	-1.91224	-0.935266	259.774	248.071	130.946	142.155	8.03793	7.97548	7.00911	7.13377	ZNF79	Homo sapiens zinc finger protein 79 (ZNF79), transcript variant 1, mRNA [NM_007135]	GAAATTCTTCAGTGAGAGCTCAGCCCTCATTCGGCATCATATAATCCACACCGGAGAAAA
A_23_P99515	0.00269768	0.0213236	down	1.78889	-1.78889	-0.839067	2471.26	2469.76	1534.35	1312.95	11.2119	11.2561	10.4882	10.3017	MEDAG	Homo sapiens mesenteric estrogen dependent adipogenesis (MEDAG), mRNA [NM_032849]	ATTGGACACGGCAGCGTCCTCCTTATTGAAAACACATTATGTCAGTTGGGAATTTTAAAT
A_24_P306720	0.00264249	0.021145	down	1.97646	-1.97646	-0.982922	318.399	281.58	148.121	165.543	8.32553	8.16183	7.17273	7.34879	FOXN3-AS1	Homo sapiens FOXN3 antisense RNA 1 (FOXN3-AS1), long non-coding RNA [NR_036500]	AAATGCTGAAAGCCAAAGGAGGGCTTAATGTGGCCTTTTCCACCTTCTAATTCCATAGAA
A_23_P161399	0.00139195	0.0166542	up	1.73998	1.73998	0.799067	1262.27	1346.62	2450.9	2300.61	10.2746	10.3731	11.1481	11.0978	MXI1	Homo sapiens MAX interactor 1, dimerization protein (MXI1), transcript variant 2, mRNA [NM_130439]	AGTTAAGTTCAGCACTTGTCTCATTTTAATGTAAAGATTTGCTTCCATTTTCCTACAGGC
A_33_P3331267	0.00720094	0.0334	up	2.30041	2.30041	1.20189	241.677	262.743	530.251	706.303	7.93353	8.06426	8.98011	9.42146		Q2M2B7_HUMAN (Q2M2B7) Sestrin 1, partial (68%) [THC2527965]	GATGGCTTCACGTTTTGAAATAGAAAAAAGAGAGAGTATGTTTGTCTTCTCTTCAGGTAA
A_23_P52266	0.00170822	0.0178757	down	1.79812	-1.79812	-0.846492	6170.08	5761.15	3693.39	3248.91	12.5155	12.4849	11.7265	11.5809	IFIT1	Homo sapiens interferon induced protein with tetratricopeptide repeats 1 (IFIT1), transcript variant 1, mRNA [NM_001548]	ACTTTGAGAACTCTGTGAGACAAGGTCCTTAGGCACCCAGATATCAGCCACTTTCACATT
A_33_P3368945	7.95567e-05	0.0108228	down	8.52781	-8.52781	-3.09217	289.626	295.636	31.4548	38.356	8.19186	8.23428	4.99915	5.24263	SMIM32	Homo sapiens small integral membrane protein 32 (SMIM32), mRNA [NM_001350994]	GTCTCACATCTTCAGGGGCGCATTTCTACAATAAAAACTCACCCAATTAGACCTAAAAAA
A_23_P352266	0.000177687	0.0116722	up	2.78776	2.78776	1.4791	848.83	792.413	2460.62	2394.24	9.72371	9.62787	11.157	11.1528	BCL2	Homo sapiens BCL2, apoptosis regulator (BCL2), transcript variant alpha, mRNA [NM_000633]	TGGCTGATATTCTGCAACACTGTACACATAAAAAATACGGTAAGGATACTTTACATGGTT
A_23_P123596	0.00151315	0.0172165	down	6.31029	-6.31029	-2.65771	318.441	305.509	62.2121	40.7291	8.32629	8.27162	5.95107	5.33143	GLDC	Homo sapiens glycine decarboxylase (GLDC), mRNA [NM_000170]	CTTCCACATGTGCCAGTTGCCTGGATTGGGAGCCATTTTGTGTTTTGCGTAGAAAGTTTT
A_33_P3406072	0.000497446	0.0127655	up	2.06929	2.06929	1.04913	2263.77	2174.68	4685.98	4879.16	11.0906	11.0521	12.0792	12.1618	FRMD3	Homo sapiens FERM domain containing 3 (FRMD3), transcript variant 2, mRNA [NM_001244959]	TGAGGATCTGGAAGCAGATGAAAACGCCTTTTTGATTGCTGAAGAAGAGGAGCTGAAGGA
A_24_P413126	0.000332647	0.012109	up	2.39676	2.39676	1.26109	1759.31	1659.6	4162.98	4322.34	10.7272	10.6657	11.9124	12.0027	PMEPA1	Homo sapiens prostate transmembrane protein, androgen induced 1 (PMEPA1), transcript variant 1, mRNA [NM_020182]	AAGAAACTGCTTGTTGTGTATCAGTAATCATTAGTGGCAATGATGACATTCTGAAAAGCT
A_24_P169343	0.00129366	0.0163469	up	2.34677	2.34677	1.23067	235.608	209.598	525.005	581.449	7.89961	7.74933	8.96302	9.14727	PRXL2C	Homo sapiens peroxiredoxin like 2C (PRXL2C), mRNA [NM_153698]	TCTGTTTTACAGCTTGTAGGAGTTCAGCATGTGAACTTTACAAACAGACCTTCAGTTATC
A_23_P133665	0.000266891	0.012035	down	3.82909	-3.82909	-1.937	64.7625	61.5857	18.8362	16.0563	6.04842	6.02708	4.21026	3.99123	FRK	Homo sapiens fyn related Src family tyrosine kinase (FRK), mRNA [NM_002031]	TACTCAGTGACTGTTGTAGCATTTTCCTGTTTACTGATTAGAGTGGTTATTCATTATTCC
A_33_P3311863	0.00588875	0.0304016	down	1.70048	-1.70048	-0.765941	91.5311	75.7598	50.0904	52.2013	6.54486	6.30048	5.64364	5.66982	AP2A2	Homo sapiens adaptor related protein complex 2 subunit alpha 2 (AP2A2), transcript variant 1, mRNA [NM_001242837]	TATTTGTAATGACTTCTGGCAAAAGCACGTGTCCTGGCCGGATGTAACTGTTCTCCTTTC
A_33_P3245784	0.00640927	0.0316137	down	1.77951	-1.77951	-0.831478	55.3003	65.4272	34.1871	35.6712	5.81922	6.10295	5.11833	5.14089	ZNF620	Homo sapiens zinc finger protein 620 (ZNF620), transcript variant 1, mRNA [NM_175888]	CCCTAAAAAGTTTCTAGAGAGAGAAAACAAAAGATCAGAAATGAAAGCGGGGCCAGGCGC
A_23_P501007	0.000136408	0.0114911	down	3.87372	-3.87372	-1.95372	4761.67	4283.46	1269.92	1131.63	12.156	12.055	10.2114	10.0922	EFEMP1	Homo sapiens EGF containing fibulin extracellular matrix protein 1 (EFEMP1), transcript variant 2, mRNA [NM_001039348]	AGGCAGCCATCATAACCATTGAATAGCATGCAAGGGTAAGAATGAGTTTTTAACTGCTTT
A_33_P3323722	0.000728731	0.0141665	up	1.99131	1.99131	0.993719	81.7757	78.3912	173.298	160.382	6.37569	6.34766	7.41039	7.30041	ARL4C	Homo sapiens ADP ribosylation factor like GTPase 4C (ARL4C), transcript variant 1, mRNA [NM_001282431]	CATCATCCTTCTCTTTTGTTTCCATAGCCTTTTATAATGCATATATGATGCTGTGAACAG
A_23_P51565	0.00123035	0.0160829	down	2.40172	-2.40172	-1.26407	121727	122705	55033.1	47395.8	16.6909	16.8286	15.5947	15.3966	TNNI1	Homo sapiens troponin I1, slow skeletal type (TNNI1), mRNA [NM_003281]	TGTCTCACTGCCACCATGCCGGAAGTCGAGAGAAAACCCAAGATCACTGCCTCCCGCAAA
A_33_P3795649	0.0048882	0.0278478	up	2.29015	2.29015	1.19544	46.7909	51.5691	106.779	133.665	5.57949	5.78285	6.70714	7.04608	ERVH48-1	endogenous retrovirus group 48 member 1 [Source:HGNC Symbol;Acc:HGNC:17216] [ENST00000447535]	TACATAGCAGTCACGTTAGGCTGGGACAATTCCTGTTTACAGAGGACTATAAAACCCCTG
A_33_P3227944	0.000558489	0.0130789	up	2.12978	2.12978	1.09071	449.385	414.378	992.983	952.588	8.82192	8.7069	9.86211	9.84812	LINC02210	Homo sapiens long intergenic non-protein coding RNA 2210 (LINC02210), transcript variant 5, long non-coding RNA [NR_138259]	CACTGTGCTAAACGCCTTCCATGTATTCATCTCATTAGTAAACATTTCTGAAACTATTCT
A_23_P202837	0.000721696	0.0141645	down	3.59897	-3.59897	-1.84758	32.4541	38.0959	10.7451	10.0407	5.03165	5.34564	3.35908	3.32303	CCND1	Homo sapiens cyclin D1 (CCND1), mRNA [NM_053056]	GCTCTATTCCAAAAAGGTTGCTGTTTCACAATACCTCATGCTTCACTTAGCCATGGTGGA
A_23_P142849	0.00309205	0.0226798	up	3.76207	3.76207	1.91152	206.299	211.273	1034.57	680.388	7.7053	7.76056	9.92384	9.36507	RND3	Homo sapiens Rho family GTPase 3 (RND3), transcript variant 2, mRNA [NM_005168]	CTGTTTATTGTTGGCGCTTGTTGAAAACGAGCTTTCTTTCCCATGATAGTGCTTCGTTTT
A_33_P3209960	0.000682511	0.0140022	down	4.05068	-4.05068	-2.01817	2491.4	2129.28	528.644	628.426	11.2318	11.0317	8.97363	9.25362	RASGRP2	Homo sapiens RAS guanyl releasing protein 2 (RASGRP2), transcript variant 2, mRNA [NM_153819]	TCTGCTAGACCAAGAAGGGAACCGACGGCACAGCAGCCTAATCGACATAGACAGCGTGTG
A_33_P3399935	0.0102217	0.0399989	up	1.74113	1.74113	0.800027	54.4674	48.9335	85.4138	105.823	5.79906	5.70856	6.39495	6.71272	RPS6KA2	Homo sapiens ribosomal protein S6 kinase A2 (RPS6KA2), transcript variant 3, mRNA [NM_001318936]	TGCAAGTGCTCAAACACCCGTGGGTGGTCAACAGAGAGTACCTGTCCCCAAACCAGCTCA
A_23_P345692	0.000110091	0.0113625	down	2.77074	-2.77074	-1.47027	23909.2	22535.9	8577.6	8339.62	14.3912	14.4048	12.9364	12.919	IL17D	Homo sapiens interleukin 17D (IL17D), mRNA [NM_138284]	GTGACATCTTTGCCAGTTGTCAGAAGAATCCAAGCAGGTATTGGCTTAGTTGTAAGGGCT
A_33_P3412233	0.000677877	0.0139834	down	2.62619	-2.62619	-1.39297	332.99	371.663	131.235	143.113	8.38631	8.55242	7.01203	7.14076	POMZP3	Homo sapiens POM121 and ZP3 fusion (POMZP3), transcript variant 2, mRNA [NM_152992]	CCCTCAAAGAGAAGAAGAAGAAAAGGACAGTGGAGGAAGAAGACCAAATATTCCTTGATG
A_33_P3423551	0.000280805	0.012035	up	2.60733	2.60733	1.38258	191.027	180.926	505.568	526.865	7.6038	7.53679	8.90243	9.00331	IER3	Homo sapiens immediate early response 3 (IER3), mRNA [NM_003897]	TATCCCCAACTGGGACTTCCGAGGCAACTTGAACTCAGAACACTACAGCGGAGACGCCAC
A_32_P88120	0.00154426	0.0173368	up	2.21237	2.21237	1.1456	139.088	156.662	329.061	355.716	7.13639	7.32359	8.30619	8.44498	YPEL1	Homo sapiens yippee like 1 (YPEL1), transcript variant 1, mRNA [NM_013313]	GCTTCAGGGGAAGTGCTATTCACAGGACCATATCCACCACCCTCTTAAATTCCTAAACAA
A_23_P125772	0.00234093	0.0202547	down	1.78816	-1.78816	-0.838475	14064.1	12517	7454.03	8101.71	13.6845	13.5911	12.7241	12.8745	SRPK3	Homo sapiens SRSF protein kinase 3 (SRPK3), transcript variant 1, mRNA [NM_014370]	TAGAGCAGGCCACACAGTTCAGCGCCTTTCTGCTGCCCATGATGGAGTACATCCCCGAAA
A_33_P3211054	0.00093867	0.0151643	down	2.04025	-2.04025	-1.02875	135.964	134.637	64.9759	72.5791	7.10081	7.12197	6.00885	6.15644	ZNF684	Homo sapiens zinc finger protein 684 (ZNF684), mRNA [NM_152373]	ATTACCAAAACAAAAGTGATCCTCAAGGTAGAGCAAGGACAAGAGCCATGGATGGTGGAG
A_32_P224525	0.000109909	0.0113625	up	7.37679	7.37679	2.88299	13.5536	14.0482	112.683	101.073	3.72506	3.94232	6.78666	6.64671	COL6A6	Homo sapiens collagen type VI alpha 6 chain (COL6A6), mRNA [NM_001102608]	AGGGATTTTTCTAGTTAACTCTGAGTTAAGCACGAACTCCTTTCTTTTGTTAATTGTTGG
A_23_P108437	0.00106099	0.0155346	down	3.42913	-3.42913	-1.77784	125.245	117.862	40.5299	32.603	6.98562	6.93481	5.35578	5.00897	FZD5	Homo sapiens frizzled class receptor 5 (FZD5), mRNA [NM_003468]	AGCCAAATGAGGCACATACCGAGTCAGTAGTTGAAGTCCAGGGCATTCGATACTGTTTAT
A_33_P3371999	0.000194757	0.0117392	down	3.6244	-3.6244	-1.85774	3953.37	3628.42	1025.32	1116.28	11.8897	11.8163	9.91565	10.0749	TPPP	Homo sapiens tubulin polymerization promoting protein (TPPP), mRNA [NM_007030]	GCTGTCGTTAACATTGTGTGTCAAGTTGGTAAAGTGACAAATAAAGGTGTTAAAACATGG
A_33_P3254996	0.0133645	0.0464175	up	1.81514	1.81514	0.860082	508.265	436.869	806.729	1004.24	8.99211	8.78292	9.57653	9.91866	DSCR9	Homo sapiens Down syndrome critical region 9 (DSCR9), long non-coding RNA [NR_026719]	AATGCTACTAACAGTTCCCTCCTCACAGGGTCGCTATAACGAGGTAACATACAGCACTTA
A_23_P10121	0.00485366	0.0277465	down	2.20352	-2.20352	-1.13981	59.7348	74.6002	31.8879	30.1089	5.9264	6.28141	5.02144	4.90675	SFRP1	Homo sapiens secreted frizzled related protein 1 (SFRP1), mRNA [NM_003012]	AGAGAGGAGGTTTGCCTGTGATTTCCTAATTATCGCTAGGGCCAAGGTGGGATTTGTAAA
A_23_P500873	0.00155877	0.0173368	down	2.35856	-2.35856	-1.23791	91.461	89.7816	35.4834	43.8316	6.54354	6.54105	5.17421	5.43456	RAD51D	Homo sapiens RAD51 paralog D (RAD51D), transcript variant 4, mRNA [NM_133629]	GGGAGCATCTCTGATGAGGCATGCTGGCGACTGGATGGATAATCCTGTGCATCACCATTG
A_23_P127781	0.00110039	0.0157071	down	2.06508	-2.06508	-1.04619	1730.82	1520.18	814.681	780.51	10.7097	10.541	9.58855	9.5698	SCGB1D1	Homo sapiens secretoglobin family 1D member 1 (SCGB1D1), mRNA [NM_006552]	TGATCTTCACTGCAGAATGTAAAGGTTTCAACGTCTTGCTCTAATAAATCACTTGCCCTG
A_24_P299318	0.000713151	0.0141202	up	1.77945	1.77945	0.831435	397.244	393.102	729.762	741.397	8.6319	8.63692	9.44467	9.48702	RFLNB	Homo sapiens refilin B (RFLNB), mRNA [NM_182705]	ACTTAATTTGAGCGAGTACCTTTTCATTTGACACTTTTCCTGTTTCTAACCTTAGGAAAC
A_33_P3328292	0.00242735	0.0205146	up	2.05592	2.05592	1.03979	284.306	285.899	569.159	669.231	8.16569	8.18772	9.09197	9.34101	PLAGL2	Homo sapiens PLAG1 like zinc finger 2 (PLAGL2), mRNA [NM_002657]	TAGCCCCCACAGAGGTCCTCAGCTCAGTTTTTGGCTCTGTTAGGGAGCCTTAGTACCCAC
A_33_P3267305	0.000709096	0.0141082	down	2.05237	-2.05237	-1.03729	5481.71	5055.28	2609.9	2755.15	12.3511	12.3098	11.2346	11.3516	ANKRD52	Homo sapiens ankyrin repeat domain 52 (ANKRD52), mRNA [NM_173595]	ACAACTGTCGTAGTCATGGCTTTGGGATGGGTTCTGTTTATTAAAATCCTATTGCTCCTA
A_33_P3384362	0.000369979	0.0121679	down	2.85089	-2.85089	-1.51141	48.4915	50.3893	17.7244	19.1723	5.63426	5.74665	4.11195	4.24614		Zic family member 1 [Source:HGNC Symbol;Acc:HGNC:12872] [ENST00000474034]	GTTTTTTGTTACTACTAATCCACCAACTCTTGTTTTCACTCAGAAGCAGATAAAATGGAC
A_23_P204751	0.00304214	0.0225386	down	1.92965	-1.92965	-0.948341	133.566	110.052	64.5646	65.9822	7.0764	6.8329	5.99934	6.01328	ASIC1	Homo sapiens acid sensing ion channel subunit 1 (ASIC1), transcript variant 1, mRNA [NM_020039]	TCATACCTCCCCAGAGGGAAGCAGGAATGAGGCCAAAAAGTGTGCATTGGATAGGGGAAC
A_33_P3344204	0.000132102	0.0114911	down	2.88871	-2.88871	-1.53043	1886.12	1765.76	646.183	628.732	10.8287	10.7556	9.26907	9.25444	ZDHHC11	Homo sapiens zinc finger DHHC-type containing 11 (ZDHHC11), mRNA [NM_024786]	GGGAAATGGGAGCATAGTACTGGGAAACCCCAGACCTGGATTCTGAGTTTTTCAGCCTAG
A_23_P121665	0.00131604	0.0163746	down	3.5479	-3.5479	-1.82696	58.2417	63.2565	20.2137	15.7763	5.88265	6.05762	4.31883	3.96751	SORCS2	Homo sapiens sortilin related VPS10 domain containing receptor 2 (SORCS2), mRNA [NM_020777]	ATGTTAATATTTCTATTAAGAACATGTTGGGCATGTGGACCCAAGCACCTGGGAAGGAGG
A_24_P269895	0.00200545	0.0190647	down	2.04233	-2.04233	-1.03022	1528.97	1286.37	700.306	695.875	10.5375	10.3115	9.39085	9.39768	HNRNPA3	Homo sapiens heterogeneous nuclear ribonucleoprotein A3 (HNRNPA3), transcript variant 1, mRNA [NM_194247]	AACTACAGATGATAGTTTAAGAGAACATTTTGAGAAATGGGGCACACTCACAGATTGTCT
A_33_P3613516	0.00074079	0.0142639	up	2.14171	2.14171	1.09876	37.3767	32.5154	80.6022	76.9397	5.24296	5.11933	6.31868	6.24114	GATA2-AS1	Homo sapiens cDNA: FLJ21000 fis, clone CAE03359. [AK024653]	GAGGACAGGCACTTACACTAATCTGGAAGCATAATATATAAAGAGTACCTACAAATCAAT
A_23_P46781	0.000853655	0.0148937	up	2.25018	2.25018	1.17004	91.7481	101.192	233.168	224.934	6.54837	6.72415	7.82289	7.78971	ITGA8	Homo sapiens integrin subunit alpha 8 (ITGA8), transcript variant 1, mRNA [NM_003638]	CCCATTATGGGTAATAATACTAGCAATACTTCTTGGATTGTTGGTTCTCGCCATTTTAAC
A_23_P116387	0.00709295	0.0331801	up	1.70161	1.70161	0.766899	50.3457	50.7467	83.0406	99.7897	5.69469	5.75629	6.36205	6.62273	INCENP	Homo sapiens inner centromere protein (INCENP), transcript variant 1, mRNA [NM_001040694]	TTTAGTCTTTGGCATTTTAGCGTTTGGGAGGTAGATTAATAAAGTATATTCCTTCAAGCC
A_33_P3302280	0.000871007	0.0150226	down	1.73939	-1.73939	-0.798584	64.5221	61.7876	37.9419	37.4553	6.03977	6.03236	5.26478	5.21018	PDIK1L	Homo sapiens PDLIM1 interacting kinase 1 like (PDIK1L), transcript variant 3, mRNA [NM_001243533]	CACTGATACAGTCTATGTCAAAAAACCAACAGACCATTATTCCTCTTGAAGTTAGTTTGA
A_24_P166126	0.00161573	0.0175942	down	1.93699	-1.93699	-0.953816	1458.29	1484.22	835.312	719.492	10.4692	10.5052	9.62133	9.44544	MYOZ2	Homo sapiens myozenin 2 (MYOZ2), mRNA [NM_016599]	CAGTATCAATTCCTCCCATTTCAATTCAGTTAAGACTTCTGTGATAGATGTTTATAGCAG
A_23_P129466	0.00125452	0.0162342	up	1.72137	1.72137	0.783556	49.3945	48.52	87.0136	92.5896	5.66513	5.69535	6.41969	6.50791	ATF7IP2	Homo sapiens activating transcription factor 7 interacting protein 2 (ATF7IP2), transcript variant 1, mRNA [NM_024997]	TACAAGCAGCCCAAGAAACTCTGAACGGGACCCAATGGAGGCAAACTTGAGCAAATAATT
A_23_P300056	0.000266977	0.012035	up	3.60208	3.60208	1.84883	34.9716	37.7571	140.752	134.324	5.13268	5.33051	7.10766	7.05318	CDC42	Homo sapiens cell division cycle 42 (CDC42), transcript variant 2, mRNA [NM_044472]	TCCCACTACTGTAGAAAGATCGTTTAAAAACAAAGGAATAAAACCATCCTGTTTGAAAGC
A_23_P117602	0.00103917	0.0154201	up	1.99409	1.99409	0.995728	64.8772	60.9608	126.076	139.012	6.05151	6.01235	6.9557	7.09963	GZMB	Homo sapiens granzyme B (GZMB), transcript variant 1, mRNA [NM_004131]	AACCATGAAACGCTACTAACTACAGGAAGCAAACTAAGCCCCCGCTGTAATGAAACACCT
A_33_P3330498	0.00021068	0.0117392	down	2.63941	-2.63941	-1.40021	149.918	138.599	55.5542	57.9781	7.24761	7.15978	5.78437	5.82259	ALDH7A1	Homo sapiens aldehyde dehydrogenase 7 family member A1 (ALDH7A1), transcript variant 1, mRNA [NM_001182]	GTCTTTAATCCATTTGGATTTGGGGTACATGTTACGATTTGTCTACGTTAATTTCCCTTT
A_23_P153986	0.00675405	0.0324	up	2.23302	2.23302	1.159	46.9825	58.9685	115.945	132.644	5.5841	5.96453	6.83151	7.03512	KCNJ3	Homo sapiens potassium voltage-gated channel subfamily J member 3 (KCNJ3), transcript variant 1, mRNA [NM_002239]	TTCCTTTCCCAAGTATTGCGAATGTGCAGAAAGCAACAGTTACGGAGGGAGGACATCATA
A_23_P140563	0.0106202	0.0408327	down	3.10667	-3.10667	-1.63537	111.772	113.691	48.1394	29.042	6.8265	6.88158	5.58624	4.8511	TTC23	Homo sapiens tetratricopeptide repeat domain 23 (TTC23), transcript variant 8, mRNA [NM_001288615]	ACATCAGCAGTGTGCTAAAAACGTGTAAGATGTGGTCACTACTCACCGTGTGTCCTATCT
A_23_P115407	0.00171036	0.0178757	down	1.85521	-1.85521	-0.891582	2626.16	2887.55	1562.77	1514.32	11.3128	11.4762	10.5129	10.493	GSTM1	Homo sapiens glutathione S-transferase mu 1 (GSTM1), transcript variant 2, mRNA [NM_146421]	GCCCTACTTGATTGATGGGGCTCACAAGATCACCCAGAGCAACGCCATCTTGTGCTACAT
A_23_P53736	0.00333674	0.0233382	down	1.7634	-1.7634	-0.818362	4292.99	4276.31	2759.05	2317.16	12.0086	12.0513	11.3122	11.1109	FBXO21	Homo sapiens F-box protein 21 (FBXO21), transcript variant 1, mRNA [NM_033624]	TTCATGGGGCTCCAGGAAGCCTGTATCACCTGTGTAAGTTGGTATTTGGGCACTTTATAT
A_33_P3357580	0.00421378	0.0259034	down	1.94824	-1.94824	-0.962171	1565.78	1268.68	729.284	746.592	10.5733	10.2922	9.44221	9.49902	MRTO4	Homo sapiens MRT4 homolog, ribosome maturation factor (MRTO4), mRNA [NM_016183]	TGTTCTATTTGTATTTCATGAAAGCAGTTCTGAATGAGAGTAAATCAGCTTCAGGGTGTA
A_33_P3266410	0.0127134	0.0452087	up	1.98148	1.98148	0.986582	35.4906	44.2316	89.6534	76.6215	5.16111	5.56111	6.46011	6.23527	MAZ	Homo sapiens MYC associated zinc finger protein (MAZ), transcript variant 1, mRNA [NM_002383]	ACATGACGGCGCTGTGCACAAGCCCTACAACTGCTCCCACTGTGGCAAGAGCTTCTCCCG
A_33_P3738458	0.00601788	0.0306413	up	1.88713	1.88713	0.916197	3765.73	3361.37	6458.39	7823.97	11.8207	11.7107	12.5353	12.8284	TNS1	Homo sapiens tensin 1 (TNS1), transcript variant 1, mRNA [NM_022648]	CTTAAGCCTATGCGAGTCCCCTAGAGAGAGGCATTGTACTGATATATAAATATTATATAA
A_23_P120594	0.00233901	0.0202547	down	3.0104	-3.0104	-1.58996	1505.05	1518.04	591.6	438.61	10.5166	10.5395	9.14507	8.73103	ACSS1	Homo sapiens acyl-CoA synthetase short chain family member 1 (ACSS1), transcript variant 1, mRNA [NM_032501]	TGTTGGCTGCAGGGTACACAAATACTGAGTGGTGGTCTTTTGTTACAGGCTTAGCAACAA
A_33_P3218694	0.00449392	0.0266356	down	1.99045	-1.99045	-0.993095	100.708	105.921	59.4435	49.1755	6.679	6.78666	5.88328	5.59619	PNN	Homo sapiens pinin, desmosome associated protein (PNN), mRNA [NM_002687]	CCTTCCCTTGACAAGTAAATGGTTACAGTGAAAATGTGAAGAAGTATTTCCAGTTAGTTT
A_23_P36226	0.00634892	0.0314954	up	2.58333	2.58333	1.36923	919.36	932.503	3092.38	2102.16	9.84348	9.87038	11.4793	10.973	SLC25A33	Homo sapiens solute carrier family 25 member 33 (SLC25A33), mRNA [NM_032315]	CTTTTATAGAGGACTGTTTGCCCAGCTTATCCGGCAGATCCCAAATACTGCCATTGTGTT
A_24_P124672	0.000932764	0.0151643	down	1.90951	-1.90951	-0.933203	4022.34	3733.1	2210.92	1993.92	11.9105	11.858	11.0043	10.8978	DYNLL1	Homo sapiens dynein light chain LC8-type 1 (DYNLL1), transcript variant 1, mRNA [NM_001037494]	ACTTCGGTAGTTATGTGACACATGAAACCAAACACTTCATCTACTTCTACCTGGGCCAAG
A_23_P100795	0.00293368	0.0220878	down	1.78012	-1.78012	-0.831978	511.636	569.697	329.264	300.101	9.00064	9.15891	8.30692	8.18867	STAT3	Homo sapiens signal transducer and activator of transcription 3 (STAT3), transcript variant 3, mRNA [NM_213662]	AGTTTCTGTGGAATTCTGTTTGTTAAATCAAATTAGCTGGTCTCTGAATTAAGGGGGAGA
A_23_P154037	0.00130227	0.0163746	up	2.15992	2.15992	1.11098	68.3838	72.5127	169.961	150.284	6.12527	6.24042	7.37876	7.20889	AOX1	Homo sapiens aldehyde oxidase 1 (AOX1), mRNA [NM_001159]	TTGGTTTCCTCTAGGGTGATATTCGTCATTACTCTGTCTCTTCAATCCATCCAGCTAAAT
A_32_P176550	0.00432396	0.0262438	up	1.94971	1.94971	0.963258	181.988	211.651	383.459	427.93	7.53258	7.76307	8.52278	8.69939	JMY	Homo sapiens junction mediating and regulatory protein, p53 cofactor (JMY), mRNA [NM_152405]	AGAACCATCTTTCAATGCACTGAAAAGTCATCTGAAAAAATAGCTTCTTCCATATCAGCT
A_23_P108823	0.000610344	0.013694	up	1.79272	1.79272	0.842154	2618.87	2560.86	4910.95	4849.08	11.3075	11.3038	12.1449	12.1507	OSBPL6	Homo sapiens oxysterol binding protein like 6 (OSBPL6), transcript variant 1, mRNA [NM_032523]	GTTTAGCAAAGTAGACAGCCCTGTTCTTTGGTAGACTGGGAATGTAGAGCTAGCCAACAT
A_32_P74409	0.000369076	0.0121679	up	2.3951	2.3951	1.26009	4176.31	3798.8	9803.1	10351.4	11.9629	11.8793	13.1385	13.2239	C11orf96	Homo sapiens chromosome 11 open reading frame 96 (C11orf96), mRNA [NM_001145033]	ATGGCTGAAGGCATTTATTTAACGATCTTTTTACCTGGATATGTCTGTGAGGCTCCTGAA
A_33_P3396886	0.000203615	0.0117392	up	2.84506	2.84506	1.50846	271.717	271.93	795.899	838.086	8.10441	8.11445	9.55997	9.6758	C11orf52	Homo sapiens chromosome 11 open reading frame 52 (C11orf52), mRNA [NM_080659]	TAAACTCCAAAGCTGAAGGGGAGGTGCTCCGGAAAAGCATTCTGAGCTTTTACATTCAGA
A_23_P120243	8.38359e-05	0.0108228	up	20.5846	20.5846	4.36349	3.71033	4.45989	89.7923	71.1347	1.8355	2.02548	6.4627	6.12527	HOXD1	Homo sapiens homeobox D1 (HOXD1), mRNA [NM_024501]	TTTTTTCTTTAAAAAAGCGGTTTCTACCTCTCTATGTGCCTGAGTGATGATACAATCGCT
A_33_P3258392	0.00286556	0.0218807	up	1.75052	1.75052	0.80778	138.467	122.59	229.967	247.245	7.12742	6.98811	7.80394	7.92716	EDN1	Homo sapiens endothelin 1 (EDN1), transcript variant 1, mRNA [NM_001955]	TCAAATCATCTTTTCATGATCCCAAGCTGAAAGGCAAGCCCTCCAGAGAGCGTTATGTGA
A_23_P386764	4.35535e-05	0.0108228	down	5.40281	-5.40281	-2.43371	438.343	468.544	84.4562	87.5151	8.78603	8.88824	6.38029	6.42655	DOLPP1	Homo sapiens dolichyldiphosphatase 1 (DOLPP1), transcript variant 1, mRNA [NM_020438]	ACAATGTTTTGGTGCTTTCTTTTCTCATTTGTTAAAGGCAGTGTCCAAAAGCCATTCCAG
A_23_P129486	0.000378939	0.0122909	down	3.55206	-3.55206	-1.82866	9730.02	9179.68	2515.72	2884.43	13.1577	13.1193	11.1924	11.4273	MSRB1	Homo sapiens methionine sulfoxide reductase B1 (MSRB1), mRNA [NM_016332]	TTGGCCTCTCGTCCACGAGGGGAGAAACCTAAACCCTGTTTCACAATCTGTGCGGAAGTA
A_23_P396353	0.013655	0.0469569	up	1.85295	1.85295	0.889822	123.878	157.038	291.731	247.388	6.96724	7.32678	8.14572	7.92794	NIN	Homo sapiens ninein (NIN), transcript variant 2, mRNA [NM_020921]	ATCTTGCAGGTCTAGTATTTTAATAATGCACTATTACCCAGGGCAGATATTATGAGAAAC
A_24_P943613	0.000358271	0.0121635	up	2.26055	2.26055	1.17668	820.961	769.965	1940.32	1860.25	9.6758	9.5845	10.8188	10.7948	TBC1D1	Homo sapiens TBC1 domain family member 1 (TBC1D1), transcript variant 1, mRNA [NM_015173]	GGGCATCTTATTACTGTTACTCAAAAACATTGACTCTGCATCAAGAAAGAAACAAGAAAG
A_23_P89431	0.000148191	0.0116722	up	3.29835	3.29835	1.72175	380.521	345.33	1300.11	1246.3	8.56875	8.44471	10.2391	10.2179	CCL2	Homo sapiens C-C motif chemokine ligand 2 (CCL2), mRNA [NM_002982]	GAAATTGCTTTTCCTCTTGAACCACAGTTCTACCCCTGGGATGTTTTGAGGGTCTTTGCA
A_24_P709377	0.00029826	0.012035	up	6.72455	6.72455	2.74944	15.9425	13.905	93.5396	118.804	3.98146	3.92935	6.52552	6.88417	PAX8-AS1	Homo sapiens PAX8 antisense RNA 1 (PAX8-AS1), transcript variant 1, long non-coding RNA [NR_015377]	GCAAAGAACGCCACAAAACAGTGAGCTCAACTTCTTGAAAGTCATAATGTGTTGCTAAGT
A_24_P341187	0.00084616	0.0148486	down	2.48643	-2.48643	-1.31408	324.26	374.507	147.338	141.015	8.35369	8.56342	7.16659	7.12236	GBA2	Homo sapiens glucosylceramidase beta 2 (GBA2), transcript variant 1, mRNA [NM_020944]	TGGAATCTGAAATGAAGTTTGACAAGGACCATGATGGACTCATTGAAAATGGAGGCTATG
A_23_P203743	0.00068872	0.0140022	up	1.76952	1.76952	0.823357	197.771	192.741	364.902	360.38	7.64962	7.62153	8.45693	8.46093	GAB2	Homo sapiens GRB2 associated binding protein 2 (GAB2), transcript variant 2, mRNA [NM_012296]	CCCAAGAGATCCAGGCTGTCATGTGATTTATGGTGGCATGTGTTGTGTATTTGTTGGCTA
A_23_P94494	0.00366965	0.0242308	up	1.71559	1.71559	0.778704	93.0091	103.593	180.474	173.326	6.56502	6.75674	7.46795	7.41123	TLE4	Homo sapiens transducin like enhancer of split 4 (TLE4), transcript variant 3, mRNA [NM_007005]	AGGCCACAGTTTATGAAGTTATTTATTAAAGACAAATCTTCATGCAGACTGGACTTCTCC
A_23_P5018	0.00368956	0.0242804	down	1.77939	-1.77939	-0.831383	78.8696	80.3858	49.4871	43.088	6.3204	6.38044	5.62559	5.41248	CEBPA-DT	Homo sapiens CEBPA divergent transcript (CEBPA-DT), long non-coding RNA [NR_026887]	CTAATGGCTTTTCCTACCTAGGAACAAAGAAACGCCACTGTACATGCACGGTTCCCGGCC
A_23_P144165	0.0023723	0.0203041	down	1.8052	-1.8052	-0.852156	1663.04	1502.84	949.65	835.302	10.6535	10.5221	9.79964	9.67164	DZIP3	Homo sapiens DAZ interacting zinc finger protein 3 (DZIP3), mRNA [NM_014648]	TTGCTTTTTGTGACAAAGTGAATACCCACTGGGCTAAGTTTCATATCTAAAGCTTGTCAC
A_23_P89334	3.02179e-06	0.0108228	up	80.8791	80.8791	6.33769	34.1668	35.4452	3114.11	3108.59	5.10016	5.24092	11.4891	11.5273	MYH13	Homo sapiens myosin heavy chain 13 (MYH13), mRNA [NM_003802]	AAAGTCAAGGAGATGACTTACCAGGCTGAGGAGGACCGCAAGAATATCCTTAGGCTCCAG
A_33_P3252394	0.000212124	0.0117392	down	2.32371	-2.32371	-1.21643	161495	150545	65950.8	66101.1	17.1071	17.0767	15.8867	15.8643	GADD45G	Homo sapiens growth arrest and DNA damage inducible gamma (GADD45G), mRNA [NM_006705]	GGCAATGCTTCGTTTTCTAAAGGATGCTGCTGTTGAAGCTTTGAATTTTACAATAAACTT
A_33_P3230528	0.00230517	0.0201755	up	1.86676	1.86676	0.900538	156.715	152.06	326.267	280.49	7.31147	7.28047	8.29409	8.09893	MPRIP	myosin phosphatase Rho interacting protein [Source:HGNC Symbol;Acc:HGNC:30321] [ENST00000395807]	CACACGGAGGTAAAAATCGGTTCATATTGTGGTTATGTATCTATTCTCTTATGATGTGTA
A_23_P415558	0.00078363	0.0145302	down	1.71904	-1.71904	-0.781602	439.652	435.23	263.296	260.923	8.7895	8.77636	7.99539	8.00727	ZNF212	Homo sapiens zinc finger protein 212 (ZNF212), mRNA [NM_012256]	CTACTTTGTTACTTAAGGTTGTTCACCTTGTACCAGTGGTTATTTGAGTTTGTTCCTATT
A_33_P3400107	0.00021715	0.0117392	down	5.6343	-5.6343	-2.49424	3426.04	3381.95	686.801	551.325	11.7107	11.7166	9.36147	9.07737	LINC01634	Homo sapiens long intergenic non-protein coding RNA 1634 (LINC01634), long non-coding RNA [NR_024417]	GGACAGAAATGGAAAGGAGACTTATTTTTCACTGGATATGCTTTTGTACATTTTATGGCT
A_33_P3383524	3.37937e-05	0.0108228	up	4.39299	4.39299	2.1352	2073.13	2018.77	9545.33	9546.6	10.9771	10.9584	13.101	13.1049	LINC00923	Homo sapiens long intergenic non-protein coding RNA 923 (LINC00923), transcript variant 1, long non-coding RNA [NR_024172]	TTCCTTCCCATCATGTAGGTCTTCTGGTCAAGTACCCCCTCTTCAGAGAACGTTTCTCCC
A_33_P3269069	0.00109578	0.0157071	up	2.11162	2.11162	1.07835	85.3918	76.2077	186.063	171.353	6.44491	6.30855	7.51273	7.39743	HS2ST1	Homo sapiens heparan sulfate 2-O-sulfotransferase 1 (HS2ST1), transcript variant 2, mRNA [NM_001134492]	GCCAAGGTTATGGCTGTGGTTTAGTTTGCTAGTAAATATCAAGTGGAAAATAAAGATACT
A_23_P1904	0.000661904	0.0139571	down	2.36414	-2.36414	-1.24131	115.353	106.936	45.593	52.2157	6.86946	6.79726	5.51403	5.67006	MS4A2	Homo sapiens membrane spanning 4-domains A2 (MS4A2), transcript variant 1, mRNA [NM_000139]	TCAATGTCATCTTCTCCATGAAGACCACTGAATGAACACCTTTTCATCCAGCCTTAATTT
A_33_P3279515	1.66259e-05	0.0108228	down	6.41218	-6.41218	-2.68081	1589	1568.27	249.675	242.925	10.5975	10.5856	7.91972	7.90181	LOC729451	uncharacterized LOC729451 [Source:NCBI gene;Acc:729451] [ENST00000648102]	ATCATGGAATTCTGGAGATGGAAGGGACCTCAGAGATTTTCTGGTTCTCTCTGTTCTGGT
A_23_P101950	0.00163978	0.0176607	down	2.16069	-2.16069	-1.11149	116073	113039	56000.9	48904.1	16.5682	16.6993	15.6164	15.4281	MDH1	Homo sapiens malate dehydrogenase 1 (MDH1), transcript variant 1, mRNA [NM_005917]	TTAAAGATTACGTGCTTCTTGGTACAGGTTTGTGAATGACAGTTTATCGTCATGCTGTTA
A_23_P215956	0.000875635	0.0150394	up	2.94177	2.94177	1.55668	604.12	524.689	1920.55	1619.96	9.22708	9.05214	10.8026	10.59	MYC	Homo sapiens MYC proto-oncogene, bHLH transcription factor (MYC), transcript variant 1, mRNA [NM_002467]	TTCAAATGCATGATCAAATGCAACCTCACAACCTTGGCTGAGTCTTGAGACTGAAAGATT
A_23_P344884	0.00309236	0.0226798	up	1.71053	1.71053	0.774444	942.325	1063.96	1821.4	1809.98	9.87139	10.0502	10.7223	10.7482	CARNS1	Homo sapiens carnosine synthase 1 (CARNS1), transcript variant 1, mRNA [NM_001166222]	ACCCAAATTCTAGGATAGCTCTGAAGCCTGCTGGAAACTTGGTGGCATCCAACCTGCCTC
A_23_P212617	8.34796e-06	0.0108228	down	13.9802	-13.9802	-3.80531	8655.46	8783.11	633.777	595.709	12.9812	13.049	9.23656	9.18294	TFRC	Homo sapiens transferrin receptor (TFRC), transcript variant 1, mRNA [NM_003234]	ACATTTAGCGTAGCTAAGTGAAAAGGTCATAGCTGAGATTCCTGGTTCGGGTGTTACGCA
A_23_P219197	0.000371085	0.0121679	down	1.99748	-1.99748	-0.998178	4452.32	4264.62	2276.18	2239.32	12.0623	12.0439	11.0481	11.0618	RGS3	Homo sapiens regulator of G protein signaling 3 (RGS3), transcript variant 4, mRNA [NM_134427]	CCCTTGCCTCATCAGTTTTCCTGATTTACAAGTGCAATATTTTAGCCAATGCCTTGGGAG
A_23_P12079	0.000339343	0.012109	up	3.72617	3.72617	1.89769	14.4467	11.0065	50.7176	48.3587	3.82888	3.60977	5.66425	5.56978	KCNC4	Homo sapiens potassium voltage-gated channel subfamily C member 4 (KCNC4), transcript variant 3, mRNA [NM_001039574]	ACTTCGGCATGTACTACTCCCTGGCCATGGCCAAGCAGAAGCTGCCCAAGAAACGGAAGA
A_23_P210425	0.0114926	0.0427124	down	1.7717	-1.7717	-0.825134	841.681	902.062	579.577	450.933	9.70932	9.82595	9.11264	8.77237	MYL9	Homo sapiens myosin light chain 9 (MYL9), transcript variant 2, mRNA [NM_181526]	TGAGGAAGTGGACGAGATGTACCGGGAGGCACCCATTGATAAGAAAGGCAACTTCAACTA
A_24_P541831	0.000230472	0.0117392	down	4.72926	-4.72926	-2.24161	57.253	64.061	14.2906	12.774	5.86422	6.07447	3.7982	3.65726	FAM238A	Homo sapiens family with sequence similarity 238 member A (FAM238A), long non-coding RNA [NR_026793]	AAGCTTTGTGTCAAAAGGACAAATTAAAAGGACCTATAAAAGGCATCACCAAGCCCAGTG
A_23_P210886	0.00155217	0.0173368	up	1.82975	1.82975	0.871649	64.0245	68.8315	127.108	127.346	6.02767	6.17551	6.96799	6.9785	BCL2L1	Homo sapiens BCL2 like 1 (BCL2L1), transcript variant 1, mRNA [NM_138578]	GAACCTCTTCCCCAGAAAGGAGACTAGATTGCCTTTGTTTTGATGTTTGTGGCCTCAGAA
A_24_P35891	0.00299957	0.0223049	up	2.26575	2.26575	1.17999	1417.33	1254.95	2902.78	3509.89	10.4342	10.2772	11.3953	11.6761	ZNF219	Homo sapiens zinc finger protein 219 (ZNF219), transcript variant 1, mRNA [NM_016423]	GCGTGAGAGTTTATTTTTGTACAAGGGGTGAGGGTGGGGGGCACTGTACCCTTCTAGCCC
A_23_P388146	0.000217248	0.0117392	down	2.41573	-2.41573	-1.27246	147.472	144.486	63.4768	61.5804	7.22461	7.21201	5.97733	5.91437	UBE2CP5	Homo sapiens ubiquitin conjugating enzyme E2 C pseudogene 5 (UBE2CP5), non-coding RNA [NR_144562]	TTGAACACACATGCTACCAAGCTCTGGGAAAACCCCATAGCTTTAAGAAGTACCTGCAAG
A_23_P123732	0.00146235	0.0169591	up	1.7339	1.7339	0.794024	128.533	133.893	246.542	230.266	7.02543	7.11195	7.89961	7.82582	IDNK	Homo sapiens IDNK, gluconokinase (IDNK), transcript variant 1, mRNA [NM_001001551]	TCAATGCTGGAAATCGTTACATTGTTTAGAACATTCTTGCTCATGCCTGTATTTGCACAA
A_23_P63896	0.000141747	0.0116181	up	2.78656	2.78656	1.47848	99.9678	95.4112	295.987	281.034	6.66912	6.64124	8.16569	8.10165	FAS	Homo sapiens Fas cell surface death receptor (FAS), transcript variant 1, mRNA [NM_000043]	ATGTCTATCCACAGGCTAACCCCACTCTATGAATCAATAGAAGAAGCTATGACCTTTTGC
A_23_P216307	0.000270452	0.012035	down	2.20685	-2.20685	-1.14199	1253.47	1224.15	568.706	575.08	10.2615	10.246	9.08996	9.13355	RUNX1T1	Homo sapiens RUNX1 translocation partner 1 (RUNX1T1), transcript variant 1, mRNA [NM_004349]	TGGTAGTAAAACACAGAGGGCCAGTAACGGGTCGTAATGACTTATTGTGGATAACAAAGA
A_23_P400505	0.000522304	0.012843	up	2.04574	2.04574	1.03262	104.014	101.468	229.931	213.105	6.72452	6.72662	7.80373	7.71266	C1QTNF9	Homo sapiens C1q and TNF related 9 (C1QTNF9), transcript variant 2, mRNA [NM_178540]	GATCCTGTATAACGAATTCAACCATTATGATACAGCAGCGGGGAAATTCACGTGCCACAT
A_24_P135444	0.000862195	0.0149842	up	2.27419	2.27419	1.18536	720.207	803.363	1806.54	1852.76	9.48131	9.64705	10.7097	10.7893	AMFR	Homo sapiens autocrine motility factor receptor (AMFR), transcript variant 3, mRNA [NM_001144]	CGTCGTGGGGTAACATCTGTTATCAAACTGCTGTCGTTGTTGTGGAAGCATGTAGACTGT
A_33_P3259203	0.00163544	0.0176405	down	1.78574	-1.78574	-0.836521	274.372	266.934	149.739	163.958	8.1149	8.08549	7.19478	7.33258	TMEM255B	Homo sapiens transmembrane protein 255B (TMEM255B), transcript variant 1, mRNA [NM_182614]	CCTCCTCTGAGAGCAATTGTTCTGGTGTTTTCACATCCCTTAATTAATTAGCTATTATTA
A_23_P9883	0.000118176	0.0113625	up	8.46788	8.46788	3.082	41.5139	32.1209	331.486	333.014	5.39412	5.10489	8.31747	8.34554	NLRP3	Homo sapiens NLR family pyrin domain containing 3 (NLRP3), transcript variant 3, mRNA [NM_001079821]	TGTTGTTGTCATCACAGCGCCTCAGTTAGAGGATGTTCCTCTGGTGACCTCATGTAATTA
A_24_P140608	0.000591844	0.0134615	up	4.01543	4.01543	2.00555	228.937	273.77	1166.01	991.83	7.857	8.12416	10.0871	9.90519	HBEGF	Homo sapiens heparin binding EGF like growth factor (HBEGF), mRNA [NM_001945]	CCCATCTGTAGTAATTTATTGTCTGTCTACATTTCTGCAGATCTTCCGTGGTCAGAGTGC
A_23_P154235	0.00279516	0.0216705	up	1.93316	1.93316	0.950963	175.904	157.494	363.211	316.922	7.4874	7.33144	8.44862	8.27215	NMI	Homo sapiens N-myc and STAT interactor (NMI), mRNA [NM_004688]	CCATGTTTCTGAATCTTCTTTGTTTCAAATGGTGCTGCATGTTTTCAACTACAATAAGTG
A_23_P79628	0.00573118	0.0300107	up	2.28913	2.28913	1.1948	343.953	436.998	1022.99	846.283	8.42846	8.78329	9.91269	9.68866	PSME4	Homo sapiens proteasome activator subunit 4 (PSME4), mRNA [NM_014614]	CTGCTGAGCTCTCATCATTTTGGTGGTTTCTGTGTTAGATCTCGTTAGTCTGCATTCCAC
A_33_P3258046	1.83803e-05	0.0108228	down	14.3893	-14.3893	-3.84692	65.0239	63.3736	4.62731	5.21471	6.05532	6.05945	2.12635	2.29457	TAC4	Homo sapiens tachykinin 4 (TAC4), transcript variant alpha, mRNA [NM_170685]	GGAGACTCGCACACTCTGTATCCTGTGCCTAGCACACAGTAGGCACTCAATAAATGAGTG
A_33_P3708413	0.000317244	0.012035	down	2.34783	-2.34783	-1.23133	3829.61	3862.57	1671.4	1736.84	11.8497	11.9088	10.6097	10.6861	MFAP5	Homo sapiens microfibril associated protein 5 (MFAP5), transcript variant 1, mRNA [NM_003480]	AATTACTTCCGACTTCCTCCCTGTGAAAATGTGGATTTGCAGAGACCCAATGGTCTGTGA
A_23_P9255	0.000434733	0.012477	up	2.13615	2.13615	1.09501	47.0369	42.7459	103.947	99.469	5.58592	5.5124	6.671	6.61734	SYK	Homo sapiens spleen associated tyrosine kinase (SYK), transcript variant 1, mRNA [NM_003177]	ATACAGGTTATTTTTACGATCTGTTTCCAAATCCCTTTCATGTCTTTCCACTTCTCTGGG
A_23_P67725	0.000295213	0.012035	down	2.31916	-2.31916	-1.2136	413.146	414.251	188.355	177.372	8.6922	8.7065	7.52696	7.44454	LMNB2	Homo sapiens lamin B2 (LMNB2), mRNA [NM_032737]	TTTTTTCCAATGATTTGTAATATACATTTTATGACTGGAAACTTTTTTGTACAACACTCC
A_32_P177539	0.000427891	0.0124207	down	4.72515	-4.72515	-2.24036	93.15	105.029	23.636	19.8594	6.56637	6.7743	4.55539	4.30456	IRX6	Homo sapiens iroquois homeobox 6 (IRX6), mRNA [NM_024335]	AAATGGGCCCCACGTTTCGAATTCATCTCCAGGTTAAGAAGCTGCCAGACCTTGCCAGGG
A_23_P109488	0.00110236	0.0157071	up	1.88425	1.88425	0.913991	73.6873	76.6551	144.513	152.286	6.22309	6.31669	7.13954	7.22822	PIK3IP1	Homo sapiens phosphoinositide-3-kinase interacting protein 1 (PIK3IP1), transcript variant 1, mRNA [NM_052880]	AGCTGTGCAGCCAGTGATTGGGATCAGCCAGCGGGTGCGGATGAACTCCAAGGAGAAAAA
A_23_P125829	0.000264193	0.012035	up	2.25583	2.25583	1.17366	25968.8	23621.5	56970	57940.3	14.5198	14.4659	15.6587	15.6743	PGK1	Homo sapiens phosphoglycerate kinase 1 (PGK1), mRNA [NM_000291]	TTAAACAGTTGCACAGCATCTCAGCTCATCTTCACTGCACCCTGGATTTGCATACATTCT
A_33_P3232930	0.000629277	0.0137873	up	4.65072	4.65072	2.21745	15.4771	17.4607	85.5273	76.7086	3.93065	4.26774	6.39634	6.23695	GNG12-AS1	Homo sapiens GNG12, DIRAS3 and WLS antisense RNA 1 (GNG12-AS1), long non-coding RNA [NR_040077]	CAGCTCACCATGGGCACACATTTATATTGGAATTTTAGGGTCAGAAAATACCAAAATTAA
A_33_P3295550	0.00273819	0.0215467	up	1.81345	1.81345	0.858736	286.968	257.14	548.977	489.952	8.17816	8.03321	9.0336	8.89524	TET1	Homo sapiens tet methylcytosine dioxygenase 1 (TET1), mRNA [NM_030625]	TTCATTTTTTCCTACTCTGTAGCTATGTCTCGATCCCGCCATGCAAGGCCTTCCAGATTA
A_33_P3209229	0.00115134	0.0157874	down	2.39656	-2.39656	-1.26096	246.284	250.353	99.0829	114.849	7.96017	7.99188	6.59949	6.83063	RAB26	Homo sapiens RAB26, member RAS oncogene family (RAB26), transcript variant 1, mRNA [NM_014353]	GGCCTTTTGATTGCACAAGCCTTTGTTTTCAGTCCTAGTGAATAAAGTTGTGTTTTCTGG
A_23_P301138	0.00154402	0.0173368	up	1.73523	1.73523	0.795124	925.522	871.774	1621.3	1689.05	9.85089	9.76903	10.5615	10.6487	IP6K2	Homo sapiens inositol hexakisphosphate kinase 2 (IP6K2), transcript variant 3, mRNA [NM_001005910]	CTGTGCTCCCCAACCAGCTCTATCTGCCTTGTGTTCATTTTGTTATTTTGTGACGTGAGA
A_23_P157007	0.000118762	0.0113625	down	2.95242	-2.95242	-1.5619	482.823	465.752	168.711	161.043	8.91583	8.87969	7.36539	7.30634	TMEM176B	Homo sapiens transmembrane protein 176B (TMEM176B), transcript variant 1, mRNA [NM_014020]	TTGTGTCCTTGGTTTCCTTGGGAGTAGGTCTTCGAAACTTGTGTGGCCAGAGCTCCCAGC
A_23_P115011	0.000581594	0.0133283	down	6.45452	-6.45452	-2.69031	273.944	355.205	53.7318	45.2273	8.11276	8.48277	5.73664	5.47827	ADAMTSL4	Homo sapiens ADAMTS like 4 (ADAMTSL4), transcript variant 1, mRNA [NM_019032]	CAAACGTGTATCACTTTTCAAAAAGAGGTTACACAGACTGAGAAGGACAAGACCTGTTTC
A_33_P3233273	0.000998835	0.0153277	down	2.68804	-2.68804	-1.42655	108.49	100.477	36.1416	44.2435	6.78588	6.71476	5.19895	5.44859	LRRC61	Homo sapiens leucine rich repeat containing 61 (LRRC61), transcript variant 3, mRNA [NM_001363433]	AGTGGAAGGAATTACTTCCTCCTGAGGCTACAGGCGAGAAAGGTAGGGATGGGCCAGCCT
A_33_P3381338	0.00132071	0.0163746	down	2.22227	-2.22227	-1.15203	12760	11437.5	5278.32	6110.4	13.538	13.4672	12.2473	12.4538	TNXB	Homo sapiens tenascin XB (TNXB), transcript variant 3, mRNA [NM_001365276]	AGTTCTCGGTGCCCTTCACGGAAATGAAGCTGAGACCAAGAAACTTTCGCTCCCCAGCGG
A_33_P3363485	0.00598436	0.0305891	up	1.75228	1.75228	0.809231	83.3282	86.2317	142.417	169.458	6.4039	6.47946	7.12305	7.37876	SOBP	Homo sapiens sine oculis binding protein homolog (SOBP), mRNA [NM_018013]	ATCATGGCAGTGTGCCCATTATTGTACCTTTAATTCCACCACCTTTCATAAAGCCACCAG
A_33_P3346866	0.000289451	0.012035	up	2.50692	2.50692	1.32592	7987.29	7378.24	21067.6	19507.1	12.8631	12.8179	14.2171	14.1157	KANSL2	Homo sapiens KAT8 regulatory NSL complex subunit 2 (KANSL2), mRNA [NM_017822]	GGTCCTCCTTATCCGTCTTGCTTTTAACCTATGTAAATTTCTGTGGTTGCTATCTTATGT
A_23_P115824	0.00216412	0.0197386	down	1.70105	-1.70105	-0.766429	4243.8	3776.5	2547.49	2350.72	11.9923	11.8716	11.203	11.1281	HNRNPH3	Homo sapiens heterogeneous nuclear ribonucleoprotein H3 (HNRNPH3), transcript variant 2H9, mRNA [NM_012207]	TGTCATAGTCAATAAAAACAATCCTGCAGTTGGGTTTTGTATCTGATCCCTGCTTGGAGT
A_23_P84334	0.00568339	0.0299579	down	1.72872	-1.72872	-0.789705	215.011	232.77	145.35	122.724	7.76624	7.89047	7.14836	6.92894	TMEM39A	Homo sapiens transmembrane protein 39A (TMEM39A), transcript variant 1, mRNA [NM_018266]	TACAATGGCGTTATGTTTGGAGTTATGAGGGGAAGTGAAAGATAAGAATTACCTACAGCT
A_23_P120860	0.00542627	0.0293662	up	2.16902	2.16902	1.11704	37.7119	46.3293	98.4357	94.2204	5.25538	5.63099	6.5907	6.52975	NIPSNAP1	Homo sapiens nipsnap homolog 1 (NIPSNAP1), transcript variant 1, mRNA [NM_003634]	GGAAGGTAGAACTTAGAATTCAGAACTTGGGTTTCAATTGTAGAATTTGGAATCTGGAAT
A_23_P103110	2.52814e-05	0.0108228	up	6.80897	6.80897	2.76744	76.8278	80.3049	573.022	558.009	6.28141	6.37904	9.10096	9.09436	MAFF	Homo sapiens MAF bZIP transcription factor F (MAFF), transcript variant 1, mRNA [NM_012323]	CTCCCTGGGAAAAGTGGCGTATGGCCCTGAGCTGGGCTTTATATTTTATATCTGCAAATA
A_23_P55749	0.000580008	0.0133087	up	2.1071	2.1071	1.07526	67.3671	60.7175	140.149	145.35	6.10442	6.00716	7.10018	7.16192	COL5A3	Homo sapiens collagen type V alpha 3 chain (COL5A3), mRNA [NM_015719]	AGGACTGAGGTCGGACTACAGAGGGAAGAGGGACTTCCCTTGACTGGGTTGTGTTTCTTT
A_23_P306655	0.00102715	0.0154201	down	2.64871	-2.64871	-1.40529	440.116	367.48	155.829	155.606	8.79088	8.53339	7.25802	7.25567	AMIGO3	Homo sapiens adhesion molecule with Ig like domain 3 (AMIGO3), mRNA [NM_198722]	ACACAGTGAAGGGGATCATGGCCTGCACCCCTGCTTTTCAGCAGTAAAAAGCCCGAAAAG
A_23_P335239	0.00648932	0.0317855	up	2.16619	2.16619	1.11516	68.6849	60.0798	128.838	168.311	6.13266	5.9931	6.98695	7.36912	GAB1	Homo sapiens GRB2 associated binding protein 1 (GAB1), transcript variant 1, mRNA [NM_207123]	GTTGAAGTCAAAGGACCTTTCTGACATAATCAAGCAATTTAGACTTAAGTGGTGCTTTGT
A_33_P3214720	0.00100313	0.0153277	up	1.91869	1.91869	0.940124	138.177	145.188	293.429	274.619	7.12447	7.22272	8.15493	8.0725	ZC3H12A	Homo sapiens zinc finger CCCH-type containing 12A (ZC3H12A), transcript variant 3, mRNA [NM_001323551]	GTGGCTTCATGTCAGTAAGCAAGATGCTTCTTAATAACCCACCTTCTGCCCCACTCTATT
A_32_P53558	0.00314496	0.0227447	up	1.82175	1.82175	0.865324	1842.4	2099.11	3830.14	3691.88	10.7939	11.0104	11.7767	11.7582		JP 2014500723-A/13075: Polycomb-Associated Non-Coding RNAs. [LF205572]	GTTGTCCTTTGAAATGATTGACCAGGAAAAAGATCATCCTTAAATTTTGAAGCAAGTGAG
A_32_P74579	0.00224785	0.0200648	up	1.96901	1.96901	0.97747	191.922	178.956	361.514	411.136	7.60868	7.51869	8.44017	8.64213	GAS2L2	Homo sapiens growth arrest specific 2 like 2 (GAS2L2), mRNA [NM_139285]	AGCGTGTTGGGTAGGAGGGAAGCAAAAAGGATGGCCATGTATACACTGGATTCACAGCTG
A_23_P103486	0.000224307	0.0117392	down	2.2813	-2.2813	-1.18986	2212.3	2183.05	987.84	976.436	11.065	11.0567	9.85403	9.88799	CYP2J2	Homo sapiens cytochrome P450 family 2 subfamily J member 2 (CYP2J2), transcript variant 1, mRNA [NM_000775]	CACGTGTTCTGAAACCACTGGTGTCTGCTCAGATGTGTTGGGACAAAATGAAAGTGACTT
A_24_P34545	0.00209169	0.0194026	down	1.82454	-1.82454	-0.867533	179.094	163.859	93.2426	100.776	7.5116	7.38315	6.5195	6.64018	ING5	Homo sapiens inhibitor of growth family member 5 (ING5), transcript variant 1, mRNA [NM_032329]	TGCAGACCTGGCGCGCTTTGAAGCAGATCTGAAGGACAAGATGGAGGGCAGTGATTTTGA
A_23_P4679	0.00740588	0.0337895	up	1.92307	1.92307	0.943413	29.5108	30.8762	54.4732	68.6272	4.89271	5.05125	5.75774	6.07304	ERF	Homo sapiens ETS2 repressor factor (ERF), transcript variant 1, mRNA [NM_006494]	TTTGGCCTTAACACCCAGGAACTTTTCTATTACAATCGCTTAGGAAGTAAAGCCTTGTCT
A_32_P84728	0.000589878	0.0134336	up	2.24219	2.24219	1.16491	1051.6	941.531	2436.39	2304.08	10.0234	9.88648	11.1376	11.1022	LOC105377590	Homo sapiens uncharacterized LOC105377590 (LOC105377590), long non-coding RNA [NR_133944]	CCAATATTGTGAAAGGACTTTTGTTTGCTGCAATGAAAAGAAGACTCCTATTTTTCAATA
A_33_P3403867	0.000118599	0.0113625	up	2.71297	2.71297	1.43987	553.735	558.648	1613.14	1600.2	9.11313	9.13251	10.5548	10.5705	PMEPA1	Homo sapiens prostate transmembrane protein, androgen induced 1 (PMEPA1), transcript variant 1, mRNA [NM_020182]	ATCTGGAGCAAAGAGAAGGATAAACAGAAAGGACACCCTCTCTAGGGTCCCCAGGGGGGC
A_23_P24234	0.000448718	0.0126974	down	3.61588	-3.61588	-1.85435	318.488	267.995	79.3643	86.9234	8.3267	8.0925	6.29735	6.41316	OPN4	Homo sapiens opsin 4 (OPN4), transcript variant 2, mRNA [NM_001030015]	TCTGTGATTCATTTCATGTAGTGGTCTAAGCTCCTCCCAGGGCTGTGTGGATCTGACAGG
A_23_P127684	0.00395952	0.0250949	up	2.67937	2.67937	1.4219	45.6143	35.2638	102.21	126.312	5.54157	5.23256	6.64933	6.96859	OR5F1	Homo sapiens olfactory receptor family 5 subfamily F member 1 (OR5F1), mRNA [NM_003697]	TTCTTCTGTGACAGTCCCCCACTTTTCAAGCTCTCTTGTTCTGACACAATCCTGAAAGAA
A_23_P258310	0.00994773	0.0394097	down	5.08944	-5.08944	-2.34751	82.1154	92.4416	25.0348	12.5343	6.38145	6.58773	4.64949	3.62467	PXDNL	Homo sapiens peroxidasin like (PXDNL), mRNA [NM_144651]	GAAGCGCTAATAAAAGTTTTGTGCTGTTGAGCCCCAAATGGGAAATTTCTCAGGAAGAGA
A_23_P110430	0.00646678	0.0317083	up	1.71666	1.71666	0.779606	61.2447	51.343	95.8103	107.866	5.96215	5.77574	6.55601	6.7411	MSX1	Homo sapiens msh homeobox 1 (MSX1), mRNA [NM_002448]	AAGTGGCTGGAAGAGTCCCTTAGTACTCTTCTAGCATTTAGATCTACACTCTCGAGTTAA
A_33_P3273885	9.076e-05	0.0108228	up	3.91503	3.91503	1.96902	74.3696	76.6292	303.836	320.702	6.23585	6.31608	8.20103	8.28895	HLA-DQA1	major histocompatibility complex, class II, DQ alpha 1 [Source:HGNC Symbol;Acc:HGNC:4942] [ENST00000640446]	TTCTATGTGGACCTGGAGAGGAAGGAGACTGTCTGGAAGTTGCCTCTGTTCCACAGACTT
A_23_P12329	0.00441182	0.0265556	up	1.74621	1.74621	0.804228	329.59	282.24	585.046	531.885	8.37007	8.16767	9.12763	9.01857	APH1A	Homo sapiens aph-1 homolog A, gamma-secretase subunit (APH1A), transcript variant 2, mRNA [NM_016022]	TTTTCTCAGGCCTGAGGGGGAACCATTTTTGGTGTGATAAATACCCTAAACTGCCTTTTT
A_23_P120883	9.49004e-05	0.0110159	up	7.51869	7.51869	2.91048	2071.81	1780.42	14862.9	15967.7	10.9753	10.7649	13.7171	13.844	HMOX1	Homo sapiens heme oxygenase 1 (HMOX1), mRNA [NM_002133]	TGGGGAGGGAGGTGTTTAACGGCACTGTGGCCTTGGTCTAACTTTTGTGTGAAATAATAA
A_33_P3330353	0.000627074	0.0137873	up	2.09534	2.09534	1.06719	145.627	155.013	340.547	320.479	7.20336	7.30483	8.35393	8.28863	MOSPD1	Homo sapiens motile sperm domain containing 1 (MOSPD1), transcript variant 1, mRNA [NM_019556]	AATGGCCATACTTAGAACATGAGCAAGGATTTCAATTGACTTCTGAAGTAAATCTGTCTT
A_33_P3263614	0.0111067	0.0418768	up	1.73558	1.73558	0.795415	71.173	60.1115	108.842	131.638	6.17763	5.99434	6.73846	7.02434	ASAP3	Homo sapiens ArfGAP with SH3 domain, ankyrin repeat and PH domain 3 (ASAP3), transcript variant 2, mRNA [NM_001143778]	AACAACATTGTCTCTTTCCCCCTGGACAGTCTGATGAAGGGGCAGCTGAGGGACGGTCGA
A_23_P212675	0.000369837	0.0121679	up	6.26185	6.26185	2.64659	16.2411	18.6283	120.803	110.387	4.00563	4.36155	6.89026	6.77011	NME9	Homo sapiens NME/NM23 family member 9 (NME9), transcript variant 1, mRNA [NM_001349018]	GAGTACCAATACTTTTTGGTTTAGCTGTCTTTTGTAGACAATGAAAATAATATGGCTGGG
A_23_P122052	0.00297095	0.0221919	down	1.82773	-1.82773	-0.87005	59.1063	54.5425	29.7671	35.0564	5.90581	5.86098	4.90921	5.11748	GPX8	Homo sapiens glutathione peroxidase 8 (putative) (GPX8), transcript variant 1, mRNA [NM_001008397]	TTAAGTGGTAATGAATGTTCCCAGGATGAGGATGTTACCCAAAGCAAAAATCAAGAGTAG
A_33_P3347193	0.0129173	0.04556	up	1.72587	1.72587	0.787326	48.8848	36.8673	75.8847	78.5251	5.64604	5.29047	6.23963	6.27154	VSTM2A	Homo sapiens V-set and transmembrane domain containing 2A (VSTM2A), transcript variant 2, mRNA [NM_001301009]	AGGCCTATCTGAAAGTCAATGCCAACAGCCATGCCCGCAGAATGCAGGCCTTCGAAGCCT
A_33_P3270315	0.00183334	0.0183872	down	1.92914	-1.92914	-0.947958	95.7501	106.489	54.9197	54.4296	6.60573	6.79284	5.76872	5.73394		Homo sapiens hypothetical LOC114130, mRNA (cDNA clone IMAGE:3937896). [BC009492]	CATCATACGGCGGTCAGGTCCATCATACGGCGGTCAGGTCCATCATACGGCGGTCAGGTC
A_23_P150325	0.000402921	0.0124207	up	2.1581	2.1581	1.10976	140.659	139.451	330.585	307.457	7.15238	7.16749	8.31265	8.22675	ARHGAP42	Homo sapiens Rho GTPase activating protein 42 (ARHGAP42), mRNA [NM_152432]	GTCGGATGTTAAGATATTATATTTCAGTACTAGGAGCTTCTTTGCAGTCATTAACATGAC
A_23_P257649	0.000811751	0.0147234	up	1.81594	1.81594	0.860718	239.306	228.452	463.315	438.175	7.92226	7.86475	8.77961	8.72883	RBP1	retinol binding protein 1 [Source:HGNC Symbol;Acc:HGNC:9919] [ENST00000617459]	ATATGATCATCCGCACGCTGAGCACTTTTAGGAACTACATCATGGACTTCCAGGTTGGGA
A_33_P3357753	0.00625794	0.0313169	up	1.78747	1.78747	0.837917	253.742	236.266	514.277	416.422	8.00638	7.90909	8.92933	8.66197	NUTM2A-AS1	Homo sapiens NUTM2A antisense RNA 1 (NUTM2A-AS1), long non-coding RNA [NR_024397]	GCTATTGAGGCAACATGAGATGGACATTAATCGACTAAGTAAAAAACAGATTTCTTGAAG
A_23_P341443	0.000903722	0.0151098	down	2.15693	-2.15693	-1.10898	3411.45	3575.96	1629.01	1769.34	11.703	11.7961	10.5705	10.7106	MNT	Homo sapiens MAX network transcriptional repressor (MNT), mRNA [NM_020310]	GGCCACTGTGTCTCTGTTTCCTGAAATATAAACTGTAGCGACCCCAGACTGTAGAGATTT
A_24_P117029	0.000234835	0.0118271	up	4.03719	4.03719	2.01335	180.348	159.905	771	688.325	7.52102	7.34926	9.51672	9.38027	LDLR	Homo sapiens low density lipoprotein receptor (LDLR), transcript variant 1, mRNA [NM_000527]	ATTGCCTCTGAAATGCCTCTTCTTTATGTACAAAGATTATTTGCACGAACTGGACTGTGT
A_24_P374973	0.00384114	0.0246595	down	1.8504	-1.8504	-0.887836	173.359	197.385	109.942	98.193	7.46933	7.65778	6.75604	6.5954		ribosomal protein L7 pseudogene 14 [Source:HGNC Symbol;Acc:HGNC:35984] [ENST00000449851]	GGCATGAGTTTACCGGTGGAGAGAACCGTTGTAAGACTTCGCCTGAAGAAAATGTTTAGT
A_23_P122796	0.00196609	0.0188986	up	2.03857	2.03857	1.02755	236.084	246.646	560.965	478.666	7.90476	7.96751	9.07075	8.85662	HDDC2	Homo sapiens HD domain containing 2 (HDDC2), mRNA [NM_016063]	CAGACTGCTTCAGACTTCTAATCATAGGCTTGTAAACCTACTAATAGGCTCTGCCCCTCT
A_33_P3215383	0.0141483	0.0476988	down	2.15193	-2.15193	-1.10563	99.7714	92.917	37.7487	56.6678	6.66532	6.59645	5.25682	5.79368		Homo sapiens p14ARF/FAM230A fusion protein transcript variant 2 mRNA, partial cds. [JX456220]	GTTAACGAGGAGGCCCTCCATGGCGTCGTCGCTAACGAGGATGCCGCCCAAGCGATCGCT
A_23_P44505	0.00156837	0.01738	down	2.06399	-2.06399	-1.04544	793.158	815.873	439.221	371.628	9.62476	9.67371	8.70337	8.50422	KLF11	Homo sapiens Kruppel like factor 11 (KLF11), transcript variant 1, mRNA [NM_003597]	AAGATTTTAAGTTGGAAACAGTTCCTGTCTGAAAACTCTTCTGAGAACCACAAACCTTGT
A_24_P364838	0.000538178	0.0129217	up	2.11622	2.11622	1.08149	914.928	907.298	1989.04	2094.11	9.83247	9.83247	10.8592	10.9687	SLC9A3R2	Homo sapiens SLC9A3 regulator 2 (SLC9A3R2), transcript variant 2, mRNA [NM_004785]	GCGAGGGCCTTTGCTGCTCTGCCGGGGCCTGCTGACTGAAAGGAATTTGTGTTTTTGCTT
A_24_P274270	0.000967794	0.0152194	up	3.1008	3.1008	1.63264	81.3136	85.6225	247.464	301.122	6.36724	6.46977	7.90759	8.1947	STAT1	Homo sapiens signal transducer and activator of transcription 1 (STAT1), transcript variant beta, mRNA [NM_139266]	TTGAACCCTACACGAAGAAAGAACTTTCTGCTGTTACTTTCCCTGACATCATTCGCAATT
A_33_P3373745	0.00172729	0.0180029	up	3.3122	3.3122	1.72779	79.8668	67.7601	227.088	291.763	6.33581	6.14899	7.78921	8.15116	BRD4	Homo sapiens bromodomain containing 4 (BRD4), transcript variant 3, mRNA [NM_001330384]	TTGATGTGATTGCCGGCTCCTCCAAGATGAAGGGCTTCTCGTCCTCAGAGTCGGAGAGCT
A_23_P47148	0.000965391	0.0152194	down	3.10369	-3.10369	-1.63398	134.131	107.153	40.7571	38.6243	7.08307	6.79982	5.36385	5.25106	NOX4	Homo sapiens NADPH oxidase 4 (NOX4), transcript variant 1, mRNA [NM_016931]	AGTGCAATTTCTAAGACTTTGAAACTCAGCGGAATCAATCAGCTGTGTTATGCCAAAGAA
A_33_P3414312	0.0046545	0.0270365	up	1.73467	1.73467	0.794662	370.104	375.063	629	725.312	8.53226	8.56599	9.22911	9.45847	USP6	Homo sapiens ubiquitin specific peptidase 6 (USP6), transcript variant 1, mRNA [NM_001304284]	AACCACAGTGAAGAAGACAGCACTGATGACCAAAGAGAAGACACTCATATTAAGCCTATT
A_23_P166823	0.000434695	0.012477	down	2.41464	-2.41464	-1.27181	609385	612444	283530	268802	19.1668	19.2009	17.9791	17.845	TNNC1	Homo sapiens troponin C1, slow skeletal and cardiac type (TNNC1), mRNA [NM_003280]	CAGCGGCACGGTGGACTTTGATGAGTTCCTGGTCATGATGGTTCGGTGCATGAAGGACGA
A_23_P72059	0.000540311	0.0129352	up	2.20971	2.20971	1.14386	418.754	397.36	1005.55	897.581	8.71338	8.65127	9.88175	9.77061	VSIG10	Homo sapiens V-set and immunoglobulin domain containing 10 (VSIG10), mRNA [NM_019086]	TCCTTACTAGGTAAAATGTATTATGATGCAATAAGTGCCAACTGATATTTCTCACGTTGG
A_23_P112452	0.000957638	0.0151801	up	2.26605	2.26605	1.18018	75.9413	73.1297	189.732	164.863	6.26486	6.25291	7.53538	7.34275	GGTA1P	Homo sapiens glycoprotein, alpha-galactosyltransferase 1 pseudogene (GGTA1P), transcript variant 1, non-coding RNA [NR_003191]	TGGGTGTTTTTTGGTTTTTGGTTTCTGGTTTACAATCTCGTCATTCAACAAAGATGGGAG
A_23_P103720	0.000227515	0.0117392	up	2.57207	2.57207	1.36293	4723.9	4361.09	12211.9	12549.8	12.1474	12.0869	13.4435	13.5167	AGMAT	Homo sapiens agmatinase (AGMAT), mRNA [NM_024758]	AACCGTCTGAGTCTTGTGCTCTTCAAGACAAAACAGATTGCGTCGCTGACAAGTTCTCAA
A_33_P3308050	0.000866103	0.0149943	up	1.78066	1.78066	0.832409	3209.25	3250.36	6310.78	6066.28	11.6119	11.6621	12.4952	12.4436	EIF4E2	Homo sapiens eukaryotic translation initiation factor 4E family member 2 (EIF4E2), transcript variant 7, mRNA [NM_001330202]	GAGTGCTTAACCTACCTCCCAACACCATTATGGAATACAAAACTCACACCGACAGCATCA
A_33_P3358750	0.0032851	0.0232048	up	2.23506	2.23506	1.16031	98.0658	97.0457	204.884	254.647	6.63586	6.66076	7.64569	7.97155	MYBPHL	Homo sapiens myosin binding protein H like (MYBPHL), transcript variant 1, mRNA [NM_001010985]	AGGAGCTTCGGCACCATGTCTGGTTTGGATTCATCTAAATAAATATGTGGTTCCCCAGTG
A_23_P214821	0.00142498	0.0167283	up	2.01074	2.01074	1.00772	839.476	748.887	1647.66	1731.29	9.70606	9.54783	10.5878	10.6815	EDN1	Homo sapiens endothelin 1 (EDN1), transcript variant 1, mRNA [NM_001955]	AGGCGCCTGGCACATTTCAGGGAGAAACTCCAAAGTCCACACAAAGATTTTCTAAGGAAT
A_33_P3259890	0.000414296	0.0124207	up	2.60157	2.60157	1.37938	88.8402	79.3283	225.475	233.683	6.50413	6.36126	7.77803	7.84614	RGMB-AS1	Homo sapiens RGMB antisense RNA 1 (RGMB-AS1), long non-coding RNA [NR_033932]	AGCATACTACGGCATGAACGTGCAAGTGGACAGAATTAAAACACATGCCAGAAACACTAA
A_23_P385105	0.00195519	0.0188936	up	1.74413	1.74413	0.80251	6691.61	6298.87	11433.7	12342.7	12.6386	12.6074	13.3542	13.4968	PLCD4	Homo sapiens phospholipase C delta 4 (PLCD4), mRNA [NM_032726]	CAGCAAAGATTAGGGAAAGAGACTTGACCCCAGGACTGTACTACGACTCTTAAGAGAACA
A_32_P230148	0.00211018	0.0194809	down	1.88501	-1.88501	-0.914575	95.3475	98.9385	56.7625	51.1767	6.59828	6.6921	5.81519	5.64604		novel transcript [ENST00000415530]	TTCCTGGAGGAAGACAGTCACTCTGTCTCTGCCAACCCAGTTGACCGCAGACATGCAGGT
A_23_P398637	0.0025893	0.0209306	down	2.01708	-2.01708	-1.01227	179.87	168.612	96.8485	82.2151	7.5169	7.42081	6.57094	6.34222	TRMT10A	Homo sapiens tRNA methyltransferase 10A (TRMT10A), transcript variant 1, mRNA [NM_152292]	GGCCCATATCTTATCTAGGATGTTGGTGGCAAGAAGGTGAAGATTACTACCTCTTTTGAT
A_23_P156907	0.000484406	0.0127655	up	2.01531	2.01531	1.011	1879.97	1851.92	3884.1	3961.04	10.8223	10.8287	11.7993	11.8738	SOBP	Homo sapiens sine oculis binding protein homolog (SOBP), mRNA [NM_018013]	TGAAAACAAGAGGGAAAGTGAGAAAGATCACCCATGATTCTGTTTCACTGTTTGCTTTCT
A_23_P53276	0.000418348	0.0124207	down	1.98044	-1.98044	-0.985818	572.086	550.459	291.847	291.133	9.15432	9.11225	8.14691	8.14801	TIMELESS	Homo sapiens timeless circadian regulator (TIMELESS), transcript variant 1, mRNA [NM_003920]	CATTCCTGCATTTGAGATAGGGTTGGAATATAGTACTCTAGATGATGAATGTGTTTGCTT
A_33_P3291510	0.000187996	0.0117392	up	2.94739	2.94739	1.55944	52.8967	46.7576	157.689	154.211	5.7573	5.64339	7.27646	7.24311	VCY	Homo sapiens variable charge Y-linked (VCY), mRNA [NM_004679]	TGAGTAAGGGGCGCCCATCTACTCCCCTATCTCCCTGAGCAGCAACTAAGTTTAGGCCCA
A_24_P173823	0.00275478	0.0215689	down	1.8549	-1.8549	-0.89134	4856.97	4541.74	2869.3	2424.49	12.1835	12.1413	11.3753	11.1667	PBX1	Homo sapiens PBX homeobox 1 (PBX1), transcript variant 4, mRNA [NM_001353130]	ATGATACTAACACGGTGTAGGTTTTACAGTCTCCTAATTTGTACTGGTAATGCATATTCC
A_33_P3404286	0.00855113	0.0364138	up	1.73163	1.73163	0.792128	3178.64	3836.38	6550.96	6325.77	11.5981	11.8979	12.5617	12.5186	ECPAS	Homo sapiens Ecm29 proteasome adaptor and scaffold (ECPAS), transcript variant 2, mRNA [NM_001363756]	GGCCACCAAAGAGGACAGATTCCAGGAGTTCTCTAACATTGTCATACCTCTCATCAAGAA
A_23_P67702	0.00105891	0.0155346	up	1.93263	1.93263	0.950565	3177.15	3144.36	6270.91	6765.38	11.5969	11.6083	12.4849	12.6214	ZNF85	Homo sapiens zinc finger protein 85 (ZNF85), transcript variant 1, mRNA [NM_003429]	TGCACACCTTACCACACATGAGGTAATTCATACTGGAGAGAAACCCTACAAATGTGAAAA
A_33_P3224423	0.00630253	0.0314108	up	2.41049	2.41049	1.26933	696.201	690.638	1510.69	2043.66	9.42874	9.43122	10.4667	10.9319	POLM	Homo sapiens DNA polymerase mu (POLM), transcript variant 5, mRNA [NM_001362683]	TTCCACTCAGGAAATTGGGCTGCCCCCAACCTGGCCACTGAATGTCTCCAGGCAGATATG
A_24_P81841	0.00781215	0.0348321	down	1.71104	-1.71104	-0.774875	3394.9	3206.03	2253.93	1815.99	11.697	11.639	11.0317	10.7545	CDKN1B	Homo sapiens cyclin dependent kinase inhibitor 1B (CDKN1B), mRNA [NM_004064]	AGCACACTTGTAGGATAAGTGAAATGGATACTACATCTTTAAACAGTATTTCATTGCCTG
A_23_P31873	0.000864192	0.0149943	up	2.04078	2.04078	1.02912	211.531	230.622	477.16	478.804	7.74103	7.87665	8.81842	8.8575	RAB11FIP1	Homo sapiens RAB11 family interacting protein 1 (RAB11FIP1), transcript variant 3, mRNA [NM_001002814]	ATTCTCTCCTACAGTACTGGGACCACTGTAAACTTCTCAGATGACTTGTATTTTTGTAGT
A_24_P19544	4.808e-05	0.0108228	up	4.38908	4.38908	2.13392	97.7332	92.0933	460.773	431.106	6.62906	6.58346	8.77213	8.70823	STK39	Homo sapiens serine/threonine kinase 39 (STK39), mRNA [NM_013233]	AATGACTAAAAGGTAAAACGCTGTTAAGGTTCAAGAATCAATACTTTCAACCCAAGTAGC
A_23_P165891	0.00486448	0.027782	down	1.73716	-1.73716	-0.796729	131.808	146.045	77.5269	87.6676	7.05837	7.22771	6.263	6.42963	TAF1B	Homo sapiens TATA-box binding protein associated factor, RNA polymerase I subunit B (TAF1B), transcript variant 1, mRNA [NM_005680]	AAAGCCCTTCAAGTTTTCAGTTCAACTGGACTGAAGAGGACACTGATAGAACGTGTTTCC
A_33_P3361771	0.00132117	0.0163746	down	2.15437	-2.15437	-1.10727	150.829	140.652	74.3826	66.1353	7.25897	7.17698	6.20501	6.01641	TPR	Homo sapiens translocated promoter region, nuclear basket protein (TPR), mRNA [NM_003292]	GTGACTTGCCTGTGAAGAAATGAAAATAAAAATTGAGGGCAATAAGAATACTACCCTCAA
A_33_P3312790	0.000788688	0.0145302	down	2.45406	-2.45406	-1.29517	264.836	250.609	101.455	114.696	8.06426	7.99349	6.63882	6.82858	MEGF11	Homo sapiens multiple EGF like domains 11 (MEGF11), mRNA [NM_032445]	ATCATGCTCCTGTTATTCCTCATTGTGGTGCTGCTGGGCCTATTTGCCTGGCATCGGCGG
A_23_P55127	0.00469023	0.0271622	up	1.83701	1.83701	0.877362	504.053	517.375	1103.85	885.677	8.98109	9.0309	10.0142	9.75249	ADPRM	Homo sapiens ADP-ribose/CDP-alcohol diphosphatase, manganese dependent (ADPRM), mRNA [NM_020233]	AGTGTCTTGGGCGTGGATCAGTCTTCTCCAAAATACGAGCAGTGTATGAAGATATTGAGG
A_23_P127584	3.43126e-05	0.0108228	down	7.1128	-7.1128	-2.83042	50446.6	47502.8	6417.35	6939.1	15.4218	15.4126	12.5193	12.6544	NNMT	Homo sapiens nicotinamide N-methyltransferase (NNMT), mRNA [NM_006169]	CTGCTGTGAAAGAGGCTGGCTACACAATCGAATGGTTTGAGGTGATCTCGCAAAGTTATT
A_23_P314120	0.00137447	0.0166542	down	1.73572	-1.73572	-0.795536	312.711	288.5	176.028	180.956	8.29999	8.19966	7.43439	7.4742	CHKB	Homo sapiens choline kinase beta (CHKB), mRNA [NM_005198]	AACTATAGGGGCTTTGACATTGGGAACCATTTTTGTGAGTGGGTTTATGATTATACTCAC
A_23_P250982	0.00441088	0.0265556	down	1.83585	-1.83585	-0.876446	1110.39	1020.63	657.825	540.539	10.0937	10.0021	9.29253	9.05034	ISOC1	Homo sapiens isochorismatase domain containing 1 (ISOC1), mRNA [NM_016048]	AATGCCATATTATTGGTGGAGGGCTGTTTTAACATCTTTGAAGTATGGCTTGCTGAATAT
A_23_P15876	0.000874985	0.0150394	down	1.91821	-1.91821	-0.939758	2907.42	3053.06	1603.53	1632.32	11.4634	11.5648	10.5478	10.6009	ALPK2	Homo sapiens alpha kinase 2 (ALPK2), mRNA [NM_052947]	GGTCTCAAAGACAGGCCATTCTTTATATACACGTTTAGCATTTTTACCAACCTCACATCA
A_23_P142424	0.00136257	0.0166542	down	2.50355	-2.50355	-1.32398	1489.03	1238	535.468	568.712	10.501	10.2632	8.99568	9.1206	IGFLR1	Homo sapiens IGF like family receptor 1 (IGFLR1), transcript variant 1, mRNA [NM_024660]	ATGCATTGCGGGTGCTGTCCAAGCTTGGCTCATCTGGGGTTTGCTGGGCTTAACACCCAA
A_23_P122906	0.000550035	0.0129811	down	2.14661	-2.14661	-1.10206	2305.96	2393.8	1173.85	1077.64	11.1164	11.2054	10.0973	10.0204	AUTS2	Homo sapiens AUTS2, activator of transcription and developmental regulator (AUTS2), transcript variant 1, mRNA [NM_015570]	AGTTCCATTTGGTCTTCTAGTATATTAAAGTGCTATCTGACGTTGTTATCCTGTTTTTGC
A_33_P3389298	0.000125919	0.0113966	down	2.85648	-2.85648	-1.51424	188.424	184.662	68.9704	66.7199	7.58063	7.56855	6.09187	6.02883	ZNF30	Homo sapiens zinc finger protein 30 (ZNF30), transcript variant 1, mRNA [NM_001099438]	GGGAAAGCCTTTACTGTTTATGGACAACTTATTGGACATCAGAGTGTTCACACTGGTGAG
A_33_P3367855	0.000286435	0.012035	down	2.36192	-2.36192	-1.23996	11243.1	10707.6	4697.53	4932.62	13.3668	13.3726	12.0859	12.1735	PIK3R2	Homo sapiens phosphoinositide-3-kinase regulatory subunit 2 (PIK3R2), transcript variant 1, mRNA [NM_005027]	GCTGGGAGGCAGGTTTTGTACGGTACGTTGTTATTGATATGATATAAAACATCAAACGTC
A_24_P130792	0.00902324	0.0373577	down	1.74838	-1.74838	-0.806015	106.941	115.453	72.532	60.3843	6.76122	6.90363	6.16775	5.88507	NSUN4	Homo sapiens NOP2/Sun RNA methyltransferase family member 4 (NSUN4), transcript variant 1, mRNA [NM_199044]	GTCCGAACCTTCGATGCTTCACTTTTGACAGAAGGGATAACAGTCGCTTCCCTCCTGCCA
A_32_P104746	9.03809e-05	0.0108228	up	4.23633	4.23633	2.08281	60.8621	64.6761	283.657	282.193	5.95296	6.08843	8.09842	8.1086	ZFYVE28	Homo sapiens zinc finger FYVE-type containing 28 (ZFYVE28), transcript variant 2, mRNA [NM_020972]	TTTTGGAGATGACACACCTACTGCTTCTTTTCTAGGATAAATCTAATTACTGTTTACTGG
A_23_P49429	0.010523	0.0406125	down	2.00169	-2.00169	-1.00122	1885.05	1567.11	776.386	973.948	10.8276	10.5845	9.52531	9.88443	NUDT16L1	Homo sapiens nudix hydrolase 16 like 1 (NUDT16L1), transcript variant 1, mRNA [NM_032349]	TGGGACCACTCAGAAGATGGGATGTGTGGGTGGAGGATGCCTTGTCTCGGTCAGCTCATT
A_33_P3297651	0.00169565	0.0178446	down	2.31748	-2.31748	-1.21255	187.661	155.555	75.2555	76.8436	7.5753	7.31315	6.22321	6.24014		Homo sapiens cDNA FLJ43078 fis, clone BRTHA3016845. [AK125068]	AGCCTCATCTCTTTCCCCAAAAATGTTATCTATAATTCAACACTGAATCCAATTTCACCT
A_24_P142118	0.00174133	0.0180055	up	1.9107	1.9107	0.934103	253.701	252.505	486.366	535.152	8.00534	8.00588	8.84942	9.03001	THBS1	Homo sapiens thrombospondin 1 (THBS1), mRNA [NM_003246]	AATAAGCTGCTCTGCCCCTTGTGCTCAGAGTGGATGTTATGGGATTCCTTTTTTCTCTGT
A_33_P3243069	2.4603e-05	0.0108228	up	5.32064	5.32064	2.4116	163.623	160.958	926.316	912.007	7.37826	7.35972	9.76472	9.79646	KIAA0040	Homo sapiens KIAA0040 (KIAA0040), transcript variant 1, mRNA [NM_001162893]	TGATCATCACACTCCTCTTCATCTGTTGCCATTGCTGCTGGAGCCCACCAGGCAAGAGGG
A_32_P9963	0.00151106	0.0172165	up	1.92524	1.92524	0.945036	3774.55	3693.7	8136.01	7136.47	11.8239	11.8402	12.8617	12.6925	HSF2	Homo sapiens heat shock transcription factor 2 (HSF2), transcript variant 1, mRNA [NM_004506]	TATTCATGTTCAACAGGAAAGACAAAGTGTACGTGAATGCTCGCTGTCTGATAGGGTTCC
A_24_P475814	0.00230061	0.0201577	down	1.90937	-1.90937	-0.933096	3928.72	3337.4	2069.06	1870.37	11.8793	11.7019	10.9123	10.8026	OPA3	Homo sapiens OPA3, outer mitochondrial membrane lipid metabolism regulator (OPA3), transcript variant 2, mRNA [NM_025136]	TGCTAGCTAGAATTCTGTGTACCTTGCAATTTGGGGAGAGGGGTTAGAATAAATTTGTAA
A_24_P1255	0.00135454	0.0166477	down	2.24589	-2.24589	-1.16729	101.335	115.777	50.5872	49.561	6.68913	6.90806	5.65773	5.60488	BCCIP	Homo sapiens BRCA2 and CDKN1A interacting protein (BCCIP), transcript variant C, mRNA [NM_078469]	TTCGAGAGTTGTGGATCAAGAGGAAACTCTGACATGATGATTCCAAATTCAGAAAGATTT
A_23_P430558	0.000123435	0.0113966	up	4.38918	4.38918	2.13395	42.0941	36.2705	188.331	176.187	5.41671	5.2726	7.52674	7.43047	CHRND	Homo sapiens cholinergic receptor nicotinic delta subunit (CHRND), transcript variant 1, mRNA [NM_000751]	GAAGAGTCCAAGGAAGGGAGGGAGCAGCCACTCCTCAATGCTCAATGGCTCCCCTGAAAT
A_33_P3351087	4.37789e-05	0.0108228	up	5.3657	5.3657	2.42377	14.0903	12.0534	75.4685	71.714	3.7912	3.72832	6.22951	6.13754	PRKG1	protein kinase cGMP-dependent 1 [Source:HGNC Symbol;Acc:HGNC:9414] [ENST00000645324]	TGAATACGTTGTGGAATAAATTCCTTAATTTCTAATAAATCAGTGTTATATTAATTGGAA
A_33_P3214105	0.00902991	0.0373683	up	2.10081	2.10081	1.07095	154.441	155.421	293.055	396.23	7.29367	7.31134	8.15313	8.59377	ATF3	Homo sapiens activating transcription factor 3 (ATF3), transcript variant 1, mRNA [NM_001674]	TTTGCCATCCAGAACAAGCACCTCTGCCACCGGATGTCCTCTGCGCTGGAATCAGTCACT
A_23_P63908	0.0025641	0.0208102	down	1.71303	-1.71303	-0.776554	571.106	519.437	346.253	314.681	9.15262	9.03777	8.37633	8.26095	TRUB1	Homo sapiens TruB pseudouridine synthase family member 1 (TRUB1), mRNA [NM_139169]	GGGTTTTATATGTTGTTGCTAATTTAGTAAACATAGGAGAGAAATCAAAGTTTTTCTGAT
A_33_P3388865	0.00142371	0.0167283	up	1.74703	1.74703	0.804904	74.5785	71.8182	128.334	138.625	6.23767	6.23021	6.98134	7.09635	LRRC10	Homo sapiens leucine rich repeat containing 10 (LRRC10), mRNA [NM_201550]	AGAGAGGAAAGCCAGGAGCTACAGGCACCAGTCCCTCTACTTCCTCCTACCAACTCCTGA
A_23_P206454	0.000685376	0.0140022	down	1.7831	-1.7831	-0.83439	442.249	446.17	261.837	251.893	8.79823	8.81663	7.98907	7.95701	CENPBD1	Homo sapiens CENPB DNA-binding domain containing 1 (CENPBD1), mRNA [NM_145039]	GCAGGAGCTGTACAATGAGAAAAAGCGCCACTCAAAACAACTCTCTTAGGTCATTTTTCA
A_33_P3666797	0.00334218	0.0233382	down	1.85088	-1.85088	-0.888212	194.632	166.998	98.638	102.603	7.62889	7.40816	6.594	6.66663	GPR180	Homo sapiens G protein-coupled receptor 180 (GPR180), mRNA [NM_180989]	GGGATCCTCTTACACCTTGCTCTATGTATGTCTTCTTTTGGCTGTTCTGATTTGTATCCT
A_24_P106624	0.0056639	0.0298989	down	2.28571	-2.28571	-1.19264	121.059	116.577	61.7983	46.7781	6.93075	6.91956	5.9409	5.52413	MEOX2	Homo sapiens mesenchyme homeobox 2 (MEOX2), mRNA [NM_005924]	GGACATATTCTTGTACCACAGACAAAACAAATCTTATGTTGCATTTACTATCAACTGCTG
A_23_P429998	0.00113912	0.015765	up	2.24746	2.24746	1.16829	619.606	622.895	1393.02	1570.29	9.25876	9.28498	10.3373	10.5431	FOSB	Homo sapiens FosB proto-oncogene, AP-1 transcription factor subunit (FOSB), transcript variant 1, mRNA [NM_006732]	TTTTTACAATCTGTATCTTTGACAATTCTGGGTGCGAGTGTGAGAGTGTGAGCAGGGCTT
A_24_P298174	0.0028332	0.021765	down	2.22635	-2.22635	-1.15468	1637.18	1875.9	881.928	737.62	10.6333	10.8513	9.69496	9.48023	CBX1	Homo sapiens chromobox 1 (CBX1), transcript variant 1, mRNA [NM_006807]	AGCACATGAGATAGACAAATCAGAGGGAGGCAAGCACAAAGCTGATTCTGATTCTGAAGA
A_23_P104892	0.00559138	0.0297401	down	1.73357	-1.73357	-0.793748	16165.8	16715.7	10632.7	8906.65	13.8668	13.9729	13.2404	13.0118	EIF4G2	Homo sapiens eukaryotic translation initiation factor 4 gamma 2 (EIF4G2), transcript variant 1, mRNA [NM_001418]	AAGCAGAGGCAGTCTATTGCAAGGGACCTTCTTTGCTGCCAGTTATCATAGGCTGTTTTA
A_23_P58538	0.00316318	0.0228039	up	1.89441	1.89441	0.921748	2707.33	2348.83	5371.37	4708.93	11.3583	11.1762	12.2662	12.1118	EPB41L4A-AS1	Homo sapiens EPB41L4A antisense RNA 1 (EPB41L4A-AS1), long non-coding RNA [NR_015370]	AGTTGCCTGGATCATTTGAAATTTCTGGGAGTCTGAGGAGTACTGACATAATTACCTGCT
A_33_P3231739	0.00371684	0.0243685	up	2.68071	2.68071	1.42262	23.4463	22.8851	75.6735	57.5742	4.55346	4.64798	6.23527	5.8114	ELOVL2	Homo sapiens ELOVL fatty acid elongase 2 (ELOVL2), mRNA [NM_017770]	GGAGGCTGCAGAAGCCATTTCTCTTTGTAGATAAAAAGCATTATCTATGATTGTTGTATA
A_23_P13753	0.000747371	0.0143165	up	2.24805	2.24805	1.16868	136.591	124.081	295.226	321.001	7.10909	7.00544	8.16145	8.29043	NFE2	Homo sapiens nuclear factor, erythroid 2 (NFE2), transcript variant 1, mRNA [NM_006163]	GGCAACAAGTGTTTGGAAGTTCCAAGGTGTGTTCAAAGAGGCTTGCCTTGAGGGAGGGCT
A_23_P51202	0.000344866	0.012109	down	2.80154	-2.80154	-1.48622	668.741	642.339	252.275	223.249	9.36945	9.31689	7.93414	7.77976	ZNF436	Homo sapiens zinc finger protein 436 (ZNF436), transcript variant 1, mRNA [NM_001077195]	GCAGACTGTGGGTATCCATATTTTAATTGTCGGGTGACACATGTTCTTGGTAACTAAACT
A_23_P161152	0.0117145	0.0431581	down	1.95663	-1.95663	-0.968372	447.452	416.151	265.944	195.408	8.81732	8.71207	8.00759	7.58505	PDSS1	Homo sapiens decaprenyl diphosphate synthase subunit 1 (PDSS1), transcript variant 1, mRNA [NM_014317]	AGTTCCCAGAAATGAATGCTATGATCATGCGACGGTTCAGTTTGCCTGGAGATGTAGACA
A_24_P876522	0.00613269	0.0309877	down	1.738	-1.738	-0.797424	374.437	318.878	216.805	192.594	8.54966	8.3341	7.72098	7.56793	GPX8	Homo sapiens glutathione peroxidase 8 (putative) (GPX8), transcript variant 1, mRNA [NM_001008397]	TAACTCCTGATCATCTTACAGCAGACATAACAACAGAGTGTTAGAGACTGGAATAAATAT
A_23_P206280	0.00104296	0.015429	up	1.71077	1.71077	0.774649	1618.75	1532.99	2830.31	2783.37	10.6184	10.553	11.3527	11.368	ADGRG1	Homo sapiens adhesion G protein-coupled receptor G1 (ADGRG1), transcript variant 3, mRNA [NM_201525]	GCGTTCAATCTTGACCTTGAAGATGGGAAGGATGTTCTTTTTACGTACCAATTCTTTTGT
A_23_P53126	0.000318018	0.012035	up	2.13584	2.13584	1.0948	3448.25	3408.05	8062.49	7578.74	11.7205	11.7228	12.8421	12.7909	LMO2	Homo sapiens LIM domain only 2 (LMO2), transcript variant 1, mRNA [NM_005574]	GATGAATCACTGTTTTTAGACACCTTCATTTTGAGGGGAGGAGTTCCACAGATTGTTTCT
A_24_P178175	0.00455011	0.026762	up	1.78423	1.78423	0.835301	502.206	428.016	849.011	885.515	8.9752	8.75257	9.64687	9.7515	GGTLC3	Homo sapiens gamma-glutamyltransferase light chain family member 3 (GGTLC3), mRNA [NM_001355479]	ATGGACGACTTCAGCTCTCCCAGCATCACCAATGAGTTTGGGGCACCCCCCTCACCTGCC
A_23_P253464	0.000191167	0.0117392	up	2.40767	2.40767	1.26764	364.084	351.736	913.492	892.669	8.50732	8.46798	9.74705	9.76352	ABRAXAS1	Homo sapiens abraxas 1, BRCA1 A complex subunit (ABRAXAS1), transcript variant 1, mRNA [NM_139076]	TATTAGTGGTAACGTGATAGAATTTATTCCCGATATCTGATGTTACAAACTTTAGGGTCC
A_23_P135669	0.000271781	0.012035	down	2.81028	-2.81028	-1.49071	286.096	314.304	108.902	110.119	8.17385	8.31226	6.73906	6.76563	SLCO5A1	Homo sapiens solute carrier organic anion transporter family member 5A1 (SLCO5A1), transcript variant 1, mRNA [NM_030958]	TTGGTTGAATTGAAAATGGCGACTTGAGAAACAACTGTGCCTTCTTTTCTTTCTTTCTTT
A_32_P52816	0.00588775	0.0304016	down	2.03343	-2.03343	-1.02392	393.904	368.439	218.174	169.784	8.61949	8.53879	7.728	7.38244	TM7SF3	Homo sapiens transmembrane 7 superfamily member 3 (TM7SF3), mRNA [NM_016551]	GCAGGTGACCATTTACTGCTTATTCTGTAATCCTTACTGTCTATAATTAACTTCAGTAAC
A_33_P3400171	0.000927649	0.0151643	up	2.75896	2.75896	1.46412	133.81	126.475	350.192	412.325	7.0794	7.03229	8.39196	8.64798	AKT2	Homo sapiens AKT serine/threonine kinase 2 (AKT2), transcript variant 4, mRNA [NM_001330511]	TTGTCATACGCTGCCTGCAGTGGACCACAGTCATCGAGAGGACCTTCCACGTGGATTCTC
A_24_P152404	0.00111173	0.0157302	up	2.26231	2.26231	1.1778	191.026	203.888	511.37	442.757	7.60356	7.70971	8.92359	8.74528	ARMH3	armadillo-like helical domain containing 3 [Source:HGNC Symbol;Acc:HGNC:25788] [ENST00000311122]	GTTCCTGGACACTATCAGCAGACAAATGTACTCAAAGATTTGGACTCAGAAAGATACAGA
A_23_P209904	0.0018806	0.0186696	down	1.72579	-1.72579	-0.787258	26806.8	25842	14910.8	16151.8	14.5699	14.5946	13.728	13.862	GPC1	Homo sapiens glypican 1 (GPC1), mRNA [NM_002081]	AGGTCCCCGGTTGCTGGTCAGGTCCCCATGGCTTGTTCTCTGGAACCTGACTTTAGATGT
A_23_P7732	0.00148211	0.0170471	down	2.24709	-2.24709	-1.16806	882.288	850.933	439.647	364.176	9.78429	9.7321	8.70473	8.47555	CETN3	Homo sapiens centrin 3 (CETN3), transcript variant 2, mRNA [NM_004365]	ACATGAGTGATGAAGAACTTCGAGCTATGATAGAAGAATTTGACAAAGATGGTGATGGAG
A_23_P107116	0.000918422	0.0151439	down	2.27449	-2.27449	-1.18554	225.633	197.189	93.7943	97.9807	7.8352	7.65586	6.52828	6.5917	RNF112	Homo sapiens ring finger protein 112 (RNF112), mRNA [NM_007148]	ACTTCTAGGCTATGAAACTGACTTCTAGGCTATGAAACTTACAGGGTATGGGTGGGCACA
A_33_P3239152	0.00569493	0.0299667	down	2.94953	-2.94953	-1.56048	440.863	359.002	117.24	163.131	8.79319	8.50119	6.84702	7.3264	RABEP2	Homo sapiens rabaptin, RAB GTPase binding effector protein 2 (RABEP2), mRNA [NM_024816]	CACAGAGGCAAGGCCAGACTTTTCCGTCGTTTATTTTCAATAAATAAGCAGCTCAGCGCA
A_32_P201979	0.0112237	0.0421173	down	1.75559	-1.75559	-0.811956	249.962	244.458	164.374	127.875	7.98277	7.95631	7.33185	6.98332	HECTD2	Homo sapiens HECT domain E3 ubiquitin protein ligase 2 (HECTD2), transcript variant 1, mRNA [NM_182765]	AATTGTGTTGGCTTGGTCTGCATGTTTAATGATGTGCTTGTATATCGATTAGCTGTGTCA
A_33_P3273290	0.00121461	0.0160185	up	1.71829	1.71829	0.780974	144.953	133.953	255.33	246.667	7.19753	7.11379	7.95101	7.92226	ZNF28	zinc finger protein 28 [Source:HGNC Symbol;Acc:HGNC:13073] [ENST00000464469]	TGCCCTTGTGTATCTTTGTATTTTCTCTTGTTGCCTCTTGGGAGCCACATCCTTACTTGA
A_24_P260639	0.00174284	0.0180083	up	1.74191	1.74191	0.800671	1041.96	944.853	1814.87	1847.88	10.0085	9.89238	10.7177	10.7844	HIST1H1D	Homo sapiens histone cluster 1 H1 family member d (HIST1H1D), mRNA [NM_005320]	CAGCCAAGAAGCCCAAGAAGGTGGCTGGCGCCGCTACCCCGAAGAAAAGCATCAAAAAGA
A_23_P252052	0.00575138	0.030051	up	1.8405	1.8405	0.880097	1731.16	2032.77	3492.14	3754.03	10.7106	10.9656	11.6469	11.7894	FILIP1L	Homo sapiens filamin A interacting protein 1 like (FILIP1L), transcript variant 1, mRNA [NM_182909]	ACCGGCAGTCATCATGGCAGTTTCAGCGTTCAAACAGCAATAGCTCAAGTGTGATAACTA
A_23_P74042	0.00539437	0.0292828	up	1.99391	1.99391	0.9956	77.0941	71.7973	139.004	174.202	6.28491	6.22951	7.08946	7.41616	ADGRL2	Homo sapiens adhesion G protein-coupled receptor L2 (ADGRL2), transcript variant 1, mRNA [NM_012302]	CCACATGCGAGTATTAATAAATAAAGACACCATTGGCCTGACGCAGCTCCCTCAAACTCT
A_23_P414273	0.000270643	0.012035	up	2.75739	2.75739	1.4633	1018.29	930.793	2966.87	2744.55	9.97815	9.8665	11.4235	11.3478	SMIM3	Homo sapiens small integral membrane protein 3 (SMIM3), mRNA [NM_032947]	AGAAGATAGCACAGATATCGGGATATTATTGTGTGAAAATGCTGCTTTTACTTTGATGTG
A_23_P202104	0.00097391	0.0152315	down	1.94879	-1.94879	-0.962576	16073.8	14485.4	8369.3	7707.57	13.862	13.7742	12.9052	12.8059	PPIF	Homo sapiens peptidylprolyl isomerase F (PPIF), mRNA [NM_005729]	TCCTGTGCTCCGGAGGGAAGCATTTCCTGGTAGGCTTTGATTTTTCTGTGTGTTAAAGAA
A_23_P47614	0.00733782	0.0337158	down	2.3109	-2.3109	-1.20845	133.333	100.002	57.2107	47.2953	7.07349	6.70806	5.82719	5.53745	PHLDA2	Homo sapiens pleckstrin homology like domain family A member 2 (PHLDA2), mRNA [NM_003311]	TTTATTTCGCTGGTTCTTTGTAGTCACATATTTTATAGTCTTAATATCTTGTTTTTGCAT
A_23_P71037	2.41023e-05	0.0108228	up	12.2189	12.2189	3.61105	32.9755	29.2709	439.718	383.23	5.05385	4.97674	8.70502	8.54767	IL6	Homo sapiens interleukin 6 (IL6), transcript variant 1, mRNA [NM_000600]	ATTGTTGTTGTTAATGGGCATTCCTTCTTCTGGTCAGAAACCTGTCCACTGGGCACAGAA
A_24_P392060	0.00130139	0.0163746	up	2.04852	2.04852	1.03458	347.572	333.019	785.607	681.523	8.44498	8.39429	9.54211	9.36633	SIMC1	Homo sapiens SUMO interacting motifs containing 1 (SIMC1), transcript variant 2, mRNA [NM_198567]	TATATTGCCTGTTAATTTGACTGTAATGAATAGGGGGTAGAAACAAAAGGATCAAGTGTG
A_23_P429491	0.00138973	0.0166542	down	2.58279	-2.58279	-1.36893	80.3255	78.7191	34.2613	28.8071	6.34593	6.35239	5.12165	4.83881	DDIAS	Homo sapiens DNA damage induced apoptosis suppressor (DDIAS), transcript variant 1, mRNA [NM_145018]	GCTTGGTCACCTGAATTGTTTTCATAAAAAGTCACCTGAACCCAATTCCTGAACTTTTAA
A_23_P218086	0.000944043	0.0151643	down	1.81684	-1.81684	-0.86143	7107.07	6380.05	3956.98	3760.48	12.715	12.6278	11.8279	11.7921	TPCN1	Homo sapiens two pore segment channel 1 (TPCN1), transcript variant 4, mRNA [NM_001351346]	TCCTAGAAAACCCATTGTGTCTCTGGATCTCTAGCACATTACTAAAAGAGCCTCTGCTTT
A_23_P152353	0.0136984	0.0470407	down	2.83949	-2.83949	-1.50563	280.946	311.478	138.381	83.2105	8.14859	8.30131	7.08209	6.35654	EARS2	Homo sapiens glutamyl-tRNA synthetase 2, mitochondrial (EARS2), transcript variant 1, mRNA [NM_001083614]	TGGCCAATCTTGTCTGAGTTCTTTGATGGCGACACATGAACTACAGCCGTTTTGTTGTTG
A_23_P111888	0.00238405	0.0203438	down	2.04343	-2.04343	-1.03099	83.5666	74.833	42.6459	37.5191	6.41106	6.28599	5.42294	5.21212	CTHRC1	Homo sapiens collagen triple helix repeat containing 1 (CTHRC1), transcript variant 1, mRNA [NM_138455]	CAAAGATGCGTTCAAATAGTGCTCTAAGAGTTTTGTTCAGTGGCTCACTTCGGCTAAAAT
A_33_P3364864	0.00881569	0.0369014	up	2.25256	2.25256	1.17156	291.917	277.295	575.53	788.176	8.20486	8.14175	9.10558	9.58414	NAMPT	Homo sapiens nicotinamide phosphoribosyltransferase (NAMPT), mRNA [NM_005746]	TGTTCTCTTCACGGTGGAAAACACAGATCCAGAGTGTTACTGGCTTACAAATTGGATTGA
A_23_P53193	5.06006e-05	0.0108228	up	5.84046	5.84046	2.54608	118.955	105.434	687.69	702.846	6.90835	6.77789	9.36277	9.41564	SYTL2	Homo sapiens synaptotagmin like 2 (SYTL2), transcript variant a, mRNA [NM_032943]	GCACCTAAGGAATACTACACAGCATGTAAAAGTCAATCTGCATGTGCTTCTTTGATTACA
A_23_P105144	0.000113589	0.0113625	up	4.48978	4.48978	2.16665	92.9863	87.2494	414.374	453.072	6.5645	6.50307	8.62125	8.77961	SCUBE2	Homo sapiens signal peptide, CUB domain and EGF like domain containing 2 (SCUBE2), transcript variant 1, mRNA [NM_020974]	TCGAGATGGCAGGCTCTATGCATCTGAGAACCATCAGGAAATACTTAAGGATAAGAAACT
A_33_P3305458	0.000310958	0.012035	up	4.22869	4.22869	2.08021	152.202	164.865	658.633	758.64	7.27197	7.38991	9.29508	9.52723	ATF6B	Homo sapiens activating transcription factor 6 beta (ATF6B), transcript variant 1, mRNA [NM_004381]	AGGTTTATGTGTGTGCATTTCTTTTTTATTATTATTAAATAAACAACTTGGAGGGAGTTG
A_33_P3265783	1.12821e-05	0.0108228	down	22.1574	-22.1574	-4.46972	80.213	68.9353	3.07395	4.30811	6.34262	6.17763	1.77831	1.80249	STATH	Homo sapiens statherin (STATH), transcript variant 1, mRNA [NM_003154]	CATCTTTCATACCATATCACACTACTACCACTTTTTGAAGAATCATCAAAGAGCAATGCA
A_23_P170518	0.000557367	0.0130789	up	1.8661	1.8661	0.900028	3685.66	3531.59	7342.14	7025.24	11.7993	11.774	12.7039	12.6695	DYM	Homo sapiens dymeclin (DYM), transcript variant 1, mRNA [NM_017653]	TTTGGAGAATTGGTGCTAGTTGGCAATAGATAACTCAGCGTAGATAGTATTGCAAAAAGG
A_23_P214587	0.0021492	0.0196872	up	1.77144	1.77144	0.824926	129.365	137.029	259.2	234.98	7.03388	7.1437	7.97435	7.85308	TRIM26	Homo sapiens tripartite motif containing 26 (TRIM26), transcript variant 1, mRNA [NM_003449]	ATTATCTCTAGATTGGTCCTTGTGAGGGGAGTTTTAAGAATCCAGAACATCTTGCTCTTG
A_23_P163711	0.000195613	0.0117392	up	3.73636	3.73636	1.90163	1058.35	1002.74	3932.62	4298.47	10.0334	9.97857	11.8203	11.9949	FAM57B	Homo sapiens family with sequence similarity 57 member B (FAM57B), transcript variant 1, mRNA [NM_031478]	GGCTCCTCTCCAGGGTAGGCCAGCTTGAGGAATCTTATTTATTTTATTTATTTACCCAAA
A_23_P15450	0.0104564	0.040482	down	2.02843	-2.02843	-1.02036	55.4324	70.6721	33.7769	29.7652	5.82151	6.21023	5.10058	4.89043	TMEM100	Homo sapiens transmembrane protein 100 (TMEM100), transcript variant 2, mRNA [NM_018286]	GACTGAAAAATCAGCTTTCTATTTACATGAAACACTTTGGGGGTCATGGGAGTGCACAGC
A_23_P349416	0.00454754	0.026762	up	3.46593	3.46593	1.79324	19.1032	26.6988	84.2044	81.2997	4.25834	4.85723	6.37621	6.32584	ERBB3	Homo sapiens erb-b2 receptor tyrosine kinase 3 (ERBB3), transcript variant 1, mRNA [NM_001982]	GCTCTTGACTACTTGGAACTAGGCTCTTATGTGTGCCTTTGTTTCCCATCAGACTGTCAA
A_23_P135742	0.000508788	0.0127655	down	2.04813	-2.04813	-1.03431	3553.99	3348.94	1832.58	1709.83	11.7625	11.7064	10.7345	10.6657	PERM1	Homo sapiens PPARGC1 and ESRR induced regulator, muscle 1 (PERM1), transcript variant 1, mRNA [NM_001291366]	ACAGATGAGAACACAGGGCATTCGGTTAATTTCAGACAGGCAATAGTGGGGAGGTCATTT
A_33_P3327097	0.00333711	0.0233382	up	3.2118	3.2118	1.68338	19.4913	24.9439	70.2538	79.4099	4.28493	4.75869	6.12086	6.28953	MTMR1	myotubularin related protein 1 [Source:HGNC Symbol;Acc:HGNC:7449] [ENST00000370387]	GCCCACTTTAGGTAGCAAGCTAACACTTTTTTACATCAAAGTAGTAAAGAAGCAGTTACC
A_33_P3424339	0.00117355	0.0158513	up	1.84141	1.84141	0.880814	6067.04	6132.38	11495.8	12015.4	12.4905	12.5689	13.3626	13.4585		glyceraldehyde 3 phosphate dehydrogenase pseudogene 23 [Source:HGNC Symbol;Acc:HGNC:37775] [ENST00000444823]	TTCATGACAACTTTGGAATAGTGGAATGACCCATGACCACAGTCAGCGCTATCACTGCTA
A_23_P142708	0.00384475	0.0246595	down	1.76054	-1.76054	-0.816017	2092.02	1981.83	1122.27	1271.92	10.9841	10.9329	10.0356	10.2494	LMAN2L	Homo sapiens lectin, mannose binding 2 like (LMAN2L), transcript variant 2, mRNA [NM_030805]	ACCATGTGGAGATGTTTCTGGACTTGCTAGAGCCTGCTTAGCTGCATGTTTTGTAGTTAC
A_23_P403424	0.00549901	0.0295485	down	1.77304	-1.77304	-0.826223	1378.23	1192.37	696.217	782.519	10.3972	10.2127	9.38431	9.57313	JMJD7-PLA2G4B	Homo sapiens JMJD7-PLA2G4B readthrough (JMJD7-PLA2G4B), transcript variant 1, mRNA [NM_005090]	CTGTTTTCCCTTCTGCGCTACCTTGAGTAGTTGGAGCACTTGATACATCACAGACTCATA
A_23_P102331	0.000191924	0.0117392	up	2.52047	2.52047	1.33369	53.6915	53.6451	142.452	144.685	5.77678	5.83595	7.12405	7.15607	SCN7A	Homo sapiens sodium voltage-gated channel alpha subunit 7 (SCN7A), transcript variant 1, mRNA [NM_002976]	TGTAGTTTGAGATTCTGAGAGTTATTCCAACTTTATGAAGATTGATTTCAATGTGCCTGC
A_24_P156388	0.000515907	0.0128069	down	1.93609	-1.93609	-0.953149	299.256	308.387	159.72	163.02	8.23758	8.28574	7.29149	7.32554	TTC38	Homo sapiens tetratricopeptide repeat domain 38 (TTC38), mRNA [NM_017931]	GGACCTTTTCATTCTTTTCTTTATATTCTAGACAGTCTCTGTTGTCTCATTGTGTTGCTG
A_32_P46238	0.00139869	0.0166565	down	3.56254	-3.56254	-1.83291	4214.26	3498.92	996.215	1232.71	11.9802	11.7562	9.86778	10.2027	KRT17P5	Homo sapiens keratin 17 pseudogene 5 (KRT17P5), non-coding RNA [NR_001443]	GGGCACTGGTCCATGACCTGTTGTCTTTCTGTATCTACTTTCTGCAGCCCCTCACTGAGG
A_23_P62634	0.00267377	0.0212774	down	8.78327	-8.78327	-3.13476	100.759	111.148	17.2109	9.10211	6.68028	6.84938	4.07027	3.18988	RHCE	Homo sapiens Rh blood group CcEe antigens (RHCE), transcript variant 1, mRNA [NM_020485]	AATCTCAAAATATGGAAAGCACCTCATGTGGCTAAATATTTTGATGACCAAGTTTTCTGG
A_33_P3289045	7.36208e-05	0.0108228	up	3.51595	3.51595	1.81391	188.953	185.301	685.929	710.442	7.58455	7.574	9.35953	9.42685	GSTT2B	Homo sapiens glutathione S-transferase theta 2B (gene/pseudogene) (GSTT2B), transcript variant 2, mRNA [NM_001363804]	AGCTATGCCAGGAGGCCCACAGCATCATCTTGAGCATCCTGGAACAGGCGGCCAAGAAAA
A_23_P161698	0.000585416	0.0133822	up	18.8059	18.8059	4.23312	6.28832	4.14059	89.3311	91.8407	2.6104	1.87652	6.45574	6.49741	MMP3	Homo sapiens matrix metallopeptidase 3 (MMP3), mRNA [NM_002422]	TGACTCGAGTCACACTCAAGGGAACTTGAGCGTGAATCTGTATCTTGCCGGTCATTTTTA
A_23_P137381	0.00247449	0.0205907	up	2.0794	2.0794	1.05617	290.365	279.006	684.913	561.095	8.19639	8.14824	9.35499	9.10197	ID3	Homo sapiens inhibitor of DNA binding 3, HLH protein (ID3), mRNA [NM_002167]	AGCCAGGTGGAAATCCTACAGCGCGTCATCGACTACATTCTCGACCTGCAGGTAGTCCTG
A_24_P678104	0.00072185	0.0141645	up	2.07767	2.07767	1.05497	86.772	82.3671	176.311	191.125	6.46673	6.41722	7.43627	7.55761	STMN3	Homo sapiens stathmin 3 (STMN3), transcript variant 1, mRNA [NM_015894]	CTGCATGGTCTAGAGGTTGTGGGCAGCATGGACAGTCCCCCACTCAGAAGTGCAAGAGTT
A_33_P3235521	0.00602933	0.0306623	down	1.79399	-1.79399	-0.843175	123.088	135.125	68.5639	80.4763	6.95656	7.12696	6.08609	6.31108	KANSL1	KAT8 regulatory NSL complex subunit 1 [Source:HGNC Symbol;Acc:HGNC:24565] [ENST00000639279]	GAATATCGAATTCGTCAGCAAACAGACATTTACAAACAGATACGTGCTAATAAGGTAAGG
A_23_P115316	0.00149574	0.0171173	down	2.26048	-2.26048	-1.17663	715.575	743.635	361.74	304.464	9.47168	9.53676	8.4423	8.21287	TOR3A	Homo sapiens torsin family 3 member A (TOR3A), mRNA [NM_022371]	CTTATTATGACACTCCAGATGGTCTCCTTAGCATCTCAGCTCTTCTGCAAGGAAGAGCTT
A_23_P216689	0.000618216	0.0137369	down	2.0542	-2.0542	-1.03858	2446.1	2537.35	1240.62	1260.89	11.198	11.2895	10.174	10.2364	BRD3	Homo sapiens bromodomain containing 3 (BRD3), mRNA [NM_007371]	ATGGGTACTGTATTTGAAAGCTGTTAGCTTTGTCAACACGCATTGTCCTTGTCATTTGGG
A_23_P103877	0.00062582	0.0137873	up	2.10988	2.10988	1.07716	2045.73	1858.17	4332.9	4250.05	10.9584	10.8354	11.9699	11.9782	LRRC38	Homo sapiens leucine rich repeat containing 38 (LRRC38), mRNA [NM_001010847]	ATATAATAGGCCTCAGCAACCTTGGGATGTTATACTGGGAACTAATAAACTCGTGTGCAA
A_33_P3400728	0.00138496	0.0166542	up	2.26659	2.26659	1.18052	25.5842	27.9016	62.7494	65.04	4.68292	4.91186	5.96148	5.99434	RIPK4	Homo sapiens receptor interacting serine/threonine kinase 4 (RIPK4), mRNA [NM_020639]	CGGGGCACACGAGCACTGCCAGGCTGCTCCTGCATCGGGGCGCTGGCAAGGAGGCCATGA
A_33_P3372332	0.000556916	0.0130789	down	2.06262	-2.06262	-1.04448	1258.01	1167.02	594.649	608.859	10.2676	10.1872	9.15175	9.21407	CYBA	Homo sapiens cytochrome b-245 alpha chain (CYBA), mRNA [NM_000101]	TGGTGAAGCTGTTCGGGCCCTTTACCAGGAATTACTATGTTCGGGCCGTCCTGCATCTCC
A_23_P106433	0.000486937	0.0127655	down	2.00095	-2.00095	-1.00069	585.9	581.663	292.359	306.639	9.18588	9.18852	8.15079	8.22224	RCCD1	Homo sapiens RCC1 domain containing 1 (RCCD1), transcript variant 1, mRNA [NM_033544]	TTGCTTTTGAGTGTTAGATAAATGGAATCCTGTGTATGTGCTTTTGTGTCGTTTTTGTCA
A_23_P12062	0.000732873	0.0141865	up	1.90253	1.90253	0.927916	223.913	224.902	473.627	433.552	7.82553	7.84199	8.80681	8.71654	TRIT1	Homo sapiens tRNA isopentenyltransferase 1 (TRIT1), transcript variant 1, mRNA [NM_017646]	TAAGTGAACCAAACTAGTTCTCGGAATTCTACAGAGAAGGAGGGAATCAGACTGAGGAAG
A_33_P3683076	0.000321181	0.0120499	down	2.11664	-2.11664	-1.08178	295.932	285.685	144.109	140.008	8.22584	8.18605	7.13639	7.11195	MAGED2	Homo sapiens cDNA FLJ33684 fis, clone BRAWH2002630, highly similar to Human hepatocellular carcinoma associated protein (JCL-1) mRNA. [AK091003]	AAATAAAGGCTTTGAACCTCTCTTTCCAAGGTACCTGGACTATGCCAGAGTCCCCAATAG
A_23_P102109	0.00034982	0.012109	down	5.09419	-5.09419	-2.34885	44628.3	38747.1	7316.02	8785.03	15.2539	15.1342	12.6973	12.9931	TUBA4A	Homo sapiens tubulin alpha 4a (TUBA4A), transcript variant 1, mRNA [NM_006000]	GCACTGATATGTGGGTGAGGGCATGGAGGAGGGTGAGTTCTCCAAGGCCCATGAGGATAT
A_23_P52082	0.00294506	0.0220983	down	1.89144	-1.89144	-0.919483	149.308	170.216	90.6858	83.6448	7.23929	7.43862	6.4769	6.36205	INTS7	Homo sapiens integrator complex subunit 7 (INTS7), transcript variant 1, mRNA [NM_015434]	TGAACCTCATAATGATTACTTCAGTACTCAATTTCTGTTGAACTTTGCTATCCTTGGAAC
A_33_P3389599	0.0010091	0.0153542	up	2.70973	2.70973	1.43815	41.3353	46.9405	124.994	126.533	5.38609	5.64799	6.9405	6.96988	ANKRD20A9P	Homo sapiens ankyrin repeat domain 20 family member A9, pseudogene (ANKRD20A9P), non-coding RNA [NR_138091]	AGAGAACTGTTGCTGTATTGGACACTTGCTGCCATCTACTTTCTTCTCTAGAATCCACTG
A_33_P3249534	2.64241e-05	0.0108228	up	5.1967	5.1967	2.3776	32.4349	29.8317	173.224	169.488	5.03111	5.00212	7.40942	7.379	NEFM	Homo sapiens neurofilament medium (NEFM), transcript variant 1, mRNA [NM_005382]	GTTGATCGATGTTAAACGTCACAGCAGTACTTGCTCAATAAAGGTCATATTGGAAACATA
A_24_P354689	0.000642014	0.0138718	down	2.02849	-2.02849	-1.0204	604.471	615.494	322.138	298.339	9.22806	9.26976	8.27885	8.17816	SPOCK1	Homo sapiens SPARC (osteonectin), cwcv and kazal like domains proteoglycan 1 (SPOCK1), mRNA [NM_004598]	CTTTTTCTCAAAGTCACTGATGTTTGTTCCTGTTAAATGTATAGCATTGTAATGAGAGCC
A_23_P57306	0.000216664	0.0117392	up	2.33027	2.33027	1.2205	1206.09	1193.34	2940.02	2942.82	10.2063	10.2138	11.4089	11.4521	CHAF1B	Homo sapiens chromatin assembly factor 1 subunit B (CHAF1B), mRNA [NM_005441]	CCTGGCATCCTCGTGAAAGTGCACACACTTCATGGAGGGACTCCTTTTCAATAAGAATTA
A_23_P110837	1.88501e-05	0.0108228	down	16.4311	-16.4311	-4.03836	211.933	184.36	12.9848	12.1622	7.74359	7.56636	3.64416	3.58906	IRX4	Homo sapiens iroquois homeobox 4 (IRX4), transcript variant 5, mRNA [NM_016358]	CCAACAGCACTTGCACTGAGTTGACTCTTGCACACTCGACTCCATAATATGATGCTTTTT
A_33_P3772150	0.000685532	0.0140022	up	5.09784	5.09784	2.34989	38.1246	26.7446	173.524	174.397	5.27112	4.85979	7.41202	7.41866	ADARB2	Homo sapiens adenosine deaminase, RNA specific B2 (inactive) (ADARB2), mRNA [NM_018702]	CCCAGTGCCTCTTTTCACACAGGCCCTAGATTTCTATCTCTCTGCAGTTTATGCATCGGT
A_33_P3406706	0.000220345	0.0117392	down	3.4828	-3.4828	-1.80025	177.109	156.286	48.4094	50.3432	7.4954	7.31979	5.59333	5.62137	EXOG	Homo sapiens exo/endonuclease G (EXOG), transcript variant 1, mRNA [NM_005107]	TTAGTGACCAGATACTGCCAAATTGATGTGTTCTTGCTTTCCAGGTGAGCTTTTTGTTCT
A_33_P3341494	0.002397	0.0203614	down	1.83307	-1.83307	-0.874262	431.984	488.229	257.52	259.907	8.76427	8.95332	7.96679	8.00228	ZNF658	Homo sapiens zinc finger protein 658 (ZNF658), transcript variant 1, mRNA [NM_001317916]	ATGCGGGAAAGCTTTTGCCCAAAATTCAACTCTCAGAGTACACCAGAGAATTCACACAGG
A_23_P157361	0.00220146	0.0199094	up	2.00902	2.00902	1.00649	323.313	376.41	730.922	741.396	8.34809	8.57315	9.44758	9.48664	WDR60	Homo sapiens WD repeat domain 60 (WDR60), transcript variant 1, mRNA [NM_018051]	TTTCTGTAATGACCCAGATTTAAAAGACATAAGGTGGATAATTCTACATTTGTGTGCAAG
A_23_P216023	0.000498702	0.0127655	down	2.2058	-2.2058	-1.1413	1417.21	1469.14	692.298	635.803	10.4337	10.4933	9.37354	9.27087	ANGPT1	Homo sapiens angiopoietin 1 (ANGPT1), transcript variant 1, mRNA [NM_001146]	GTTTCAAACTTGGTGACTTGATCCACTATGCCTTAATGGTTTCCTCCATTTGAGAAAATA
A_32_P175739	5.68179e-05	0.0108228	down	5.24638	-5.24638	-2.39132	3166.81	2892.84	576.089	594.375	11.59	11.4787	9.10668	9.17938	HK2	Homo sapiens hexokinase 2 (HK2), mRNA [NM_000189]	CAATCTTCGGGGTGTGATGAATAGCAAATCATCTCAAATCCTTGAGCACTCAGTCTAGTG
A_33_P3293432	0.00188942	0.0186696	up	1.73505	1.73505	0.794974	136.405	147.508	254.493	257.97	7.10659	7.23886	7.94522	7.99017	LRRC37A3	Homo sapiens leucine rich repeat containing 37 member A3 (LRRC37A3), transcript variant 1, mRNA [NM_199340]	CAAGATAGAATGGGATACGGACCAATGGAAGACTGAGAACTACATTAATGAGAGCACAGA
A_33_P3272209	0.00174863	0.018045	up	1.70993	1.70993	0.77394	203.044	194.832	376.259	340.197	7.6841	7.63692	8.49169	8.37722	MFSD6	Homo sapiens major facilitator superfamily domain containing 6 (MFSD6), mRNA [NM_017694]	GTGACTTTTTCTTCCTGTCCCCAAAGTGCCATATGCTACCTTAAAAAATATTAAAGTGAA
A_23_P111132	0.000995557	0.0153129	down	3.19885	-3.19885	-1.67756	38358.9	36879.3	12870.8	10280.7	15.0268	15.0621	13.5254	13.2085	HSPA1A	Homo sapiens heat shock protein family A (Hsp70) member 1A (HSPA1A), mRNA [NM_005345]	GAGCTTCAAGACTTTGCATTTCCTAGTATTTCTGTTTGTCAGTTCTCAATTTCCTGTGTT
A_23_P70231	0.00608207	0.0308099	down	1.72799	-1.72799	-0.789095	826.307	922.73	565.07	486.375	9.68705	9.85579	9.08104	8.8836	ALDH7A1	Homo sapiens aldehyde dehydrogenase 7 family member A1 (ALDH7A1), transcript variant 1, mRNA [NM_001182]	GGAGTCTGGCAGTGATGCCTGGAAACAGTACATGAGAAGGTCTACTTGTACTATCAACTA
A_23_P6151	0.000466532	0.012752	up	2.02405	2.02405	1.01724	607.847	637.665	1345.77	1306.53	9.23683	9.30921	10.2878	10.2928	PLAGL2	Homo sapiens PLAG1 like zinc finger 2 (PLAGL2), mRNA [NM_002657]	AGAGAAAAGTACAAGACAGAAATCTTCTAGCACTTTGTAAACACAGTGAATAACCTCTTG
A_33_P3223990	0.000302138	0.012035	down	2.58882	-2.58882	-1.37229	112655	96857.3	37465.2	39236.8	16.5157	16.4272	15.0543	15.144	TPM3	Homo sapiens tropomyosin 3 (TPM3), transcript variant 16, mRNA [NM_001364682]	GCAATTCCTAGGAAACTCTGTGTTCTGTGATTTAGTCAGGCAATAAAATGCTCTCACTCC
A_33_P3304888	0.00958053	0.0385851	up	1.70298	1.70298	0.768061	235.853	259.248	408.149	483.964	7.90218	8.04262	8.60461	8.87631	USP6	Homo sapiens ubiquitin specific peptidase 6 (USP6), transcript variant 1, mRNA [NM_001304284]	GACAGCACTGATGACCAAAGAGAAGACACTCATATTAAGCCTATTTATAATCTATATGCA
A_23_P218626	0.000768384	0.0145236	up	4.27487	4.27487	2.09588	6.7988	7.70355	30.6534	33.3175	2.7217	3.08809	4.95787	5.04368	NEU4	Homo sapiens neuraminidase 4 (NEU4), transcript variant 1, mRNA [NM_080741]	CAAGATCCTGTGGATTAGAAACAAGTTGCTCCTCAGAGCTCTCAAGCAGGGACTGCTCTT
A_23_P52727	0.000835427	0.0148224	down	2.3297	-2.3297	-1.22015	910.612	813.06	401.343	363.92	9.82595	9.66722	8.57834	8.47454	NAV2	Homo sapiens neuron navigator 2 (NAV2), transcript variant 1, mRNA [NM_182964]	CATTTGTCATGAGGTTTTTGGATTTGCCAATGATCTGCTGGACATCATGCCCCATGTCAT
A_33_P3322428	0.0100161	0.0395107	up	1.76873	1.76873	0.822718	44.9929	50.7585	81.7291	97.2872	5.51468	5.75774	6.34087	6.57699	MARK4	Homo sapiens microtubule affinity regulating kinase 4 (MARK4), transcript variant 1, mRNA [NM_001199867]	TCAAAGAGTCCTTGACCAGCCAGAAGTACAACGAAGTGACCGCCACCTACCTCCTGCTGG
A_23_P420692	0.00570112	0.029982	down	1.73397	-1.73397	-0.794083	443.657	476.668	255.242	298.554	8.80306	8.91434	7.95023	8.179	PPFIA4	Homo sapiens PTPRF interacting protein alpha 4 (PPFIA4), transcript variant 1, mRNA [NM_001304331]	GGAGGTGTTAAGAAGAGAACTCTGTGCAAACAGTGATGGAAGGCTGTTGTCTTGGTGTAT
A_23_P317056	0.00331238	0.0233161	down	3.17167	-3.17167	-1.66524	632.71	461.054	158.904	188.875	9.29015	8.86536	7.28483	7.5402	ND6	mitochondrially encoded NADH:ubiquinone oxidoreductase core subunit 6 [Source:HGNC Symbol;Acc:HGNC:7462] [ENST00000361681]	TTTTAATTTATTTAGGGGGAATGATGGTTGTCTTTGGATATACTACAGCGATGGCTATTG
A_33_P3357949	0.00137394	0.0166542	up	1.75304	1.75304	0.809862	15.7892	15.423	28.166	28.7441	3.96676	4.08021	4.83101	4.83568	ETV1	Homo sapiens ETS variant 1 (ETV1), transcript variant 1, mRNA [NM_004956]	TGGAAAATTATTTACAAACCGTCAAAGAATATGAGGAAGTTGCTGTATGACATAGTGCTG
A_23_P85004	0.00188655	0.0186696	up	1.83225	1.83225	0.873615	321.909	315.775	582.473	644.565	8.34251	8.31887	9.12109	9.28753	DIAPH2	Homo sapiens diaphanous related formin 2 (DIAPH2), transcript variant 12C, mRNA [NM_007309]	TGGAAACTACATGAACTCAGGCTCAAGAAATGCCCAGTCTTTGGGATTTAAGATCAACTT
A_23_P106362	0.0129832	0.045739	up	1.87516	1.87516	0.907013	41.9005	42.3603	96.567	72.5182	5.40941	5.49909	6.56698	6.15555	AQP9	Homo sapiens aquaporin 9 (AQP9), transcript variant 1, mRNA [NM_020980]	TCTACATCAAGGGATGCACCTTCAGTCAAACTGTCAAAAAGCCCAGAATTCCCAAAGGCA
A_24_P71468	0.00561047	0.029798	up	3.60541	3.60541	1.85016	9.46825	13.095	45.1999	38.8285	3.21951	3.84209	5.50328	5.25864	QPCT	Homo sapiens glutaminyl-peptide cyclotransferase (QPCT), mRNA [NM_012413]	GTGTGGAAACATCTATCCTATAGATCATCCTATTCTTATGTGTCTTTGGTTATCAGATCA
A_23_P81898	0.00287905	0.0219038	up	5.73414	5.73414	2.51958	16.5099	24.6708	129.685	114.451	4.03346	4.7467	6.99477	6.82456	UBD	Homo sapiens ubiquitin D (UBD), mRNA [NM_006398]	ATTTGGGTGGGATGGGTAGGATGAAGTATATTGCCCAACTCTATGTTTCTTTGATTCTAA
A_23_P110791	0.000650124	0.0138718	up	2.00172	2.00172	1.00124	1415.15	1320.72	2840.94	2883.05	10.4315	10.351	11.3594	11.4255	CSF1R	Homo sapiens colony stimulating factor 1 receptor (CSF1R), transcript variant 1, mRNA [NM_005211]	ATCCTAACTAACAGTCACGCCGTGGGATGTCTCTGTCCACATTAAACTAACAGCATTAAT
A_33_P3256952	0.000512839	0.0127655	down	2.39483	-2.39483	-1.25992	121.817	107.566	50.2241	48.6376	6.9405	6.80483	5.64654	5.57894	EGLN3	Homo sapiens egl-9 family hypoxia inducible factor 3 (EGLN3), transcript variant 1, mRNA [NM_022073]	CATAGTAAGGGCTCAGTAAATACTTGTTGAATAAACTCAGTCTCCTACATTAGCATTCTA
A_23_P120170	0.000886497	0.0150702	down	1.84434	-1.84434	-0.883107	145.825	140.052	82.2544	77.8784	7.20598	7.17122	6.3501	6.26089	TIGD1	Homo sapiens tigger transposable element derived 1 (TIGD1), mRNA [NM_145702]	TGCTACAGAGAAATCTTTCATGAAAGGAAGAGTCAACTCATGCGAAAAGCTTCACCGATG
A_23_P254733	0.00259651	0.020961	down	1.72909	-1.72909	-0.790013	96.5779	94.8496	54.2364	61.7149	6.61675	6.63083	5.74944	5.91811	CENPU	Homo sapiens centromere protein U (CENPU), transcript variant 1, mRNA [NM_024629]	GCTGTTACCTTCTGAAACTGTACCTTTATAAATCAATTGTTTTGCAAAGAAGTTATGGCC
A_23_P252306	0.000129529	0.0114911	up	3.92158	3.92158	1.97143	1556.21	1389.51	6079.01	6194.95	10.5656	10.4179	12.4414	12.4849	ID1	Homo sapiens inhibitor of DNA binding 1, HLH protein (ID1), transcript variant 1, mRNA [NM_002165]	GCAGACATTTTAAAAAATGGTCACGTTTGGTGCTTCTCAGATTTCTGAGGAAATTGCTTT
A_23_P159125	0.00126336	0.0162342	up	1.74272	1.74272	0.801341	1883.39	1850.86	3575.88	3242.7	10.8254	10.8276	11.6786	11.5771	SLC16A5	Homo sapiens solute carrier family 16 member 5 (SLC16A5), transcript variant 1, mRNA [NM_004695]	ACTATCTGCCATGTGAGTTGGGCAAATTGTTGACCACCTCTGAGCCTTGAAAAAGTAGGA
A_23_P160336	0.00077503	0.0145236	down	3.27599	-3.27599	-1.71193	86.6447	88.834	24.9005	30.6408	6.46595	6.52749	4.64014	4.92944	LEFTY1	Homo sapiens left-right determination factor 1 (LEFTY1), mRNA [NM_020997]	TGGAGATACTGTAACCTGAGGGCAGAAAGCCCAATGTGTCATTGTTTACTTGTCCTGTCA
A_24_P412156	0.00650024	0.0317963	down	1.73918	-1.73918	-0.798404	798.426	913.192	548.088	476.332	9.63916	9.84085	9.03264	8.85057	CXCL12	Homo sapiens C-X-C motif chemokine ligand 12 (CXCL12), transcript variant 2, mRNA [NM_000609]	CATACCAATGAAAAAATGTATATGCACTTATAATTTTCCTAATAAAGTTCTGTACTCAAA
A_23_P209978	0.000984485	0.0152776	down	3.63376	-3.63376	-1.86146	150.298	162.98	49.377	39.5376	7.25307	7.37505	5.62177	5.28343	VSNL1	Homo sapiens visinin like 1 (VSNL1), mRNA [NM_003385]	TTGCATCCTATCGATCTGGAAAGAGCTGTTTTGGATGAATGCAGTATAAAATGTAAAAAC
A_23_P84448	6.8238e-05	0.0108228	down	4.86873	-4.86873	-2.28354	25282.8	25509.5	5480.53	5058.56	14.4834	14.5773	12.2964	12.1972	TUBA4A	Homo sapiens tubulin alpha 4a (TUBA4A), transcript variant 1, mRNA [NM_006000]	AATTGTCTCCTCCATCACAGCTTCTCTGCGCTTTGACGGGGCCCTCAATGTGGACCTCAC
A_33_P3350547	0.00090639	0.0151098	up	2.188	2.188	1.12961	43.558	44.0261	96.471	105.977	5.46652	5.55498	6.56542	6.7153	SCN5A	Homo sapiens sodium voltage-gated channel alpha subunit 5 (SCN5A), transcript variant 3, mRNA [NM_001099404]	TGGAGGAGAAGTTCATGGCAGCCAACCCATCCAAGATCTCCTACGAGCCCATCACCACCA
A_33_P3232493	0.0133481	0.046401	up	1.96945	1.96945	0.977794	83.8322	106.004	216.347	176.928	6.4166	6.78793	7.7183	7.44182		Homo sapiens cDNA FLJ27284 fis, clone TMS01544. [AK130794]	TTATCATAGTGAACATTTTAAAATGGAGTCACCCAGGACTGGGCACGGTGACTCATGCCT
A_23_P12463	0.000381516	0.0123024	up	2.81112	2.81112	1.49115	2573.72	2375.49	7070.12	7673.83	11.2802	11.1937	12.6527	12.8036	QSOX1	Homo sapiens quiescin sulfhydryl oxidase 1 (QSOX1), transcript variant 1, mRNA [NM_002826]	TCACCTTCCAGTGTGCAGAAGTTAGAAGGGTCTGGCGGGGGCAGTGCCTTACACATGCTT
A_32_P358887	0.00332502	0.0233285	down	2.08761	-2.08761	-1.06185	193.871	175.614	100.976	83.7478	7.62232	7.49593	6.63016	6.36439	SLC4A4	Homo sapiens solute carrier family 4 member 4 (SLC4A4), transcript variant 2, mRNA [NM_003759]	ATGGCTGGTACATATTCGTACGCATTACTTTTCAGAATCAATACGCACTTTCAGATATTC
A_32_P207767	0.0016507	0.0176867	up	1.99676	1.99676	0.997657	67.2622	75.5369	149.981	148.819	6.10089	6.29647	7.19753	7.19514	LOC105371730	Homo sapiens uncharacterized LOC105371730 (LOC105371730), long non-coding RNA [NR_136413]	ATTTTATAGATAGGGACAGAAATTCCCTGTTCAAAGTCACATAGCTAGAGCTTGGCAGTG
A_23_P397341	0.000237617	0.0118457	down	2.9328	-2.9328	-1.55228	309.339	290.947	101.386	109.157	8.28739	8.21038	6.63804	6.75518	PAQR4	Homo sapiens progestin and adipoQ receptor family member 4 (PAQR4), transcript variant 1, mRNA [NM_152341]	GCCATGTTGCCACATGAGCAAGCTTGGGTGCTCCCAAGGTTCAAATACTTTTTATTAGAC
A_32_P69930	0.000537791	0.0129217	up	2.36989	2.36989	1.24482	197.869	195.066	475.935	514.04	7.65043	7.6389	8.81343	8.96554	CCDC96	Homo sapiens coiled-coil domain containing 96 (CCDC96), mRNA [NM_153376]	CAAAGCCTTTCTCCCTTCTTGACCAGATCGATGAGAAGAGTCTGCAAAACACTTCATCCT
A_33_P3499692	0.00317327	0.0228311	up	1.88619	1.88619	0.915475	3096.64	3353.79	6155.62	6847.03	11.5564	11.7079	12.4567	12.6386	LOC645261	Homo sapiens PP565 mRNA, complete cds. [AF258587]	TCGTACACCCCTCCCCTTTTGAAATCCATAATAAAAACTTGCTGGTTTTGTGGCTCAGGG
A_23_P125383	0.000717784	0.0141301	up	4.88706	4.88706	2.28897	13.2087	15.3216	76.3058	69.6954	3.69281	4.06986	6.24566	6.09494	TMEFF2	Homo sapiens transmembrane protein with EGF like and two follistatin like domains 2 (TMEFF2), transcript variant 1, mRNA [NM_016192]	GAGAGCTTGGACTACACAATACAGTATTATAGACAAAAGAATAAGACAAGAGATCTACAC
A_33_P3421490	1.59757e-05	0.0108228	down	12.1831	-12.1831	-3.6068	218.534	208.93	17.4997	18.8202	7.78765	7.7421	4.0944	4.22175	MINAR1	Homo sapiens membrane integral NOTCH2 associated receptor 1 (MINAR1), mRNA [NM_015206]	TGGTTGGTTTGAAGCTATCATGTAAAATTGGCCTCTCCAAATATAATCAGAAATAAACCG
A_33_P3376551	7.58247e-05	0.0108228	down	5.04366	-5.04366	-2.33447	101.941	107.614	22.384	20.6363	6.69752	6.80554	4.47156	4.36255	PTGFR	Homo sapiens prostaglandin F receptor (PTGFR), transcript variant 2, mRNA [NM_001039585]	CCACCTGGTAAATAATGTTGGACTTCAACTTGTTACTGGCACATTTTAATAGTAGATGAA
A_23_P110473	0.000102798	0.0112743	up	3.87205	3.87205	1.9531	31.6735	31.3639	133.942	123.429	4.99915	5.07163	7.04169	6.93528	NAIP	Homo sapiens NLR family apoptosis inhibitory protein (NAIP), transcript variant 1, mRNA [NM_004536]	ACCACTTATATTGCTAGCTACATTAAGAATTTCTGAATATGTTACTGAGCTTGCTTGTGG
A_23_P259071	0.000950496	0.0151753	up	3.97715	3.97715	1.99174	34.6139	35.7428	167.747	129.115	5.11875	5.25469	7.35805	6.99886	AREG	Homo sapiens amphiregulin (AREG), mRNA [NM_001657]	TGAGTCGGTCCTCTTTCCAGTGGATCATAAGACAATGGACCCTTTTTGTTATGATGGTTT
A_32_P150086	0.00478297	0.0274805	up	2.11118	2.11118	1.07805	42.9124	49.1489	95.221	110.316	5.44605	5.71352	6.54698	6.76869	ANKRD20A5P	Homo sapiens ankyrin repeat domain 20 family member A5, pseudogene (ANKRD20A5P), non-coding RNA [NR_040113]	AGTCATTAGCTTTAGAAACTGTACAAAACGACCTAAGCCAAACACAGCAGCAAATAAAGG
A_23_P132175	0.000633422	0.0138244	down	2.19441	-2.19441	-1.13383	63.1962	54.8849	27.6059	28.2691	6.00967	5.86957	4.80317	4.80841	RTN4R	Homo sapiens reticulon 4 receptor (RTN4R), mRNA [NM_023004]	CTCCCACCCAGATCGCGGTATATAGAGATATGCATTTTATTTTACTTGTGTAAAAATATC
A_23_P101811	0.000507219	0.0127655	down	2.50757	-2.50757	-1.32629	109.639	96.078	42.9079	41.7749	6.80258	6.65018	5.43305	5.36712	ZNF14	Homo sapiens zinc finger protein 14 (ZNF14), mRNA [NM_021030]	TATGAAAGGAGTCAGAGTGGGGTGAAAGTCTATAAATGTAAGACATTTGGGAAAGCCTTC
A_23_P130653	0.00179292	0.0182768	up	1.87777	1.87777	0.90902	716.832	753.858	1400.77	1523.93	9.47422	9.55523	10.3461	10.5014	RTBDN	Homo sapiens retbindin (RTBDN), transcript variant 2, mRNA [NM_031429]	AGAAATGACCCAACTCTCTCACTTTTCCCTCTCCCCTTTGAATAAAGTCGCCAGCTAGAG
A_23_P201248	0.000577668	0.0133087	up	5.68174	5.68174	2.50633	15.1056	17.9659	98.1427	100.36	3.89622	4.30943	6.58596	6.63236	SLC26A9	Homo sapiens solute carrier family 26 member 9 (SLC26A9), transcript variant 1, mRNA [NM_052934]	CTGCTGGAATATTTGGAAAAGAACACTCTTCTGGACCTGGTTGAAGCAGGAAAGATGGAG
A_33_P3243093	0.000890616	0.0150891	up	1.99201	1.99201	0.994228	1113.09	1013.41	2331.06	2134.79	10.0956	9.98924	11.0771	10.9963	RGS5	Homo sapiens regulator of G protein signaling 5 (RGS5), transcript variant 1, mRNA [NM_003617]	GCCATGTATGAGGGTAATCGAGATGAGGATATTAACTCAAAAGAAATAGGGTGATTTTTA
A_32_P177040	0.0018768	0.0186527	down	1.81022	-1.81022	-0.856167	80.9827	72.5201	45.0026	42.3266	6.35988	6.24081	5.49872	5.38964	SPDYE5	Homo sapiens speedy/RINGO cell cycle regulator family member E5 (SPDYE5), mRNA [NM_001306141]	AATCTTTGTATCTATTATTACACGTGTTGCTGAAGGGAGCATGGTTTTTATCTGTGATAC
A_23_P17134	6.11184e-05	0.0108228	up	3.4842	3.4842	1.80083	356.365	350.83	1318.57	1302.94	8.48206	8.46514	10.2591	10.2897	MAL	Homo sapiens mal, T cell differentiation protein (MAL), transcript variant a, mRNA [NM_002371]	GCCCCATCTTGTGCCATGTTTTAAGTCTTCATGGATGTTCTGCATGTCATGGGGACTAAA
A_24_P832426	0.000405233	0.0124207	up	2.06346	2.06346	1.04506	160.108	166.9	357.923	348.938	7.34302	7.40783	8.42435	8.41662	B3GLCT	Homo sapiens beta 3-glucosyltransferase (B3GLCT), mRNA [NM_194318]	TTTGGAATGGTGTAAGCCTAACCACAAATAAAAGATCTTTGCCTAAGTTTTTGATTTCCC
A_33_P3311740	0.000695888	0.0140091	down	3.11028	-3.11028	-1.63704	82.3838	71.2379	23.7854	27.6014	6.38728	6.22053	4.56261	4.77111	ZNF774	Homo sapiens zinc finger protein 774 (ZNF774), mRNA [NM_001004309]	CCATGGGTCCTACCACTCCAAAACTTTGAGGCGAGGAAGATCCCGAGGGAAAGCCACACA
A_23_P120863	0.000561471	0.0131149	up	2.44569	2.44569	1.29024	132.056	141.449	368.533	335.713	7.06103	7.18548	8.46962	8.35737	GAL3ST1	Homo sapiens galactose-3-O-sulfotransferase 1 (GAL3ST1), transcript variant 8, mRNA [NM_004861]	AAGAATGTTCTATTTCTGCCTCCCCTTAAAGGGGAGACCTCAGAAGTAAAGGAATTTGAT
A_24_P35478	0.000620634	0.0137553	up	2.1691	2.1691	1.11709	443.574	470.126	1025.95	1074.15	8.80267	8.89378	9.91641	10.0142	PARD3	Homo sapiens par-3 family cell polarity regulator (PARD3), transcript variant 1, mRNA [NM_019619]	TGAAGATGTAGAAGATCGTCGGCGGACCTATAGTTTTGAGCAACCCTGGCCGAACGCACG
A_23_P321703	0.000989108	0.0152913	up	1.83993	1.83993	0.879647	410.628	390.633	808.823	742.843	8.68603	8.62552	9.57896	9.49189	BCL2A1	Homo sapiens BCL2 related protein A1 (BCL2A1), transcript variant 1, mRNA [NM_004049]	AGGAAAGATCTGTGAAATGCTCTTCTGTCCTGAAGCAATACTGTTGACCAGAAAGGACAC
A_24_P251841	0.00822274	0.0358616	up	1.8789	1.8789	0.909886	1252.81	1467.22	2956.68	2392.51	10.2602	10.4904	11.4188	11.1516	SETD7	Homo sapiens SET domain containing lysine methyltransferase 7 (SETD7), transcript variant 1, mRNA [NM_030648]	CTTGGTTACATTTTGGTTTATGATAATTAACCTTGATTCATGTATTGGGAAGCTACAGGG
A_33_P3228722	0.000449392	0.0126974	up	2.29897	2.29897	1.20099	47.6989	47.7498	112.927	119.883	5.61207	5.67255	6.7891	6.8975	TBCD	tubulin folding cofactor D [Source:HGNC Symbol;Acc:HGNC:11581] [ENST00000571618]	AAGCAGAATTTTGTGTGTGCGTCTGTCGGATTTCTCTGGGGAGACAGTGTGTTCATCTTT
A_23_P122724	0.000352038	0.012109	up	2.66739	2.66739	1.41543	87.3621	78.1752	227.638	236.299	6.47765	6.34384	7.79195	7.86039	VNN2	Homo sapiens vanin 2 (VNN2), transcript variant 1, mRNA [NM_004665]	AAAGAGCCTGGGTGTTTGGGTCAGATAAATGAAGATCAAACTCCAGCTCCAGCCTCATTT
A_23_P165722	0.000773694	0.0145236	up	1.95843	1.95843	0.969696	5823.61	5378.06	11255.1	11849	12.434	12.3901	13.3303	13.4332	EIF4E2	Homo sapiens eukaryotic translation initiation factor 4E family member 2 (EIF4E2), transcript variant 1, mRNA [NM_004846]	CGTGCTACCTGGAAGATCCTTCTGTCCTGGACAAGAGGAATTGGAAGAGCATTTTATGTT
A_24_P166443	0.000362975	0.0121635	up	2.04658	2.04658	1.03321	1628.58	1571.35	3503.48	3383.88	10.6267	10.59	11.6527	11.6304	HLA-DPB1	Homo sapiens major histocompatibility complex, class II, DP beta 1 (HLA-DPB1), mRNA [NM_002121]	CTGGATAGTCCTGTCACCGTGGAGTGGAAGGCACAGTCTGATTCTGCCCGGAGTAAGACA
A_33_P3324980	8.32697e-05	0.0108228	up	8.20993	8.20993	3.03737	45.3446	37.9676	350.598	383.836	5.52912	5.33941	8.39332	8.54995	ARID5B	Homo sapiens AT-rich interaction domain 5B (ARID5B), transcript variant 1, mRNA [NM_032199]	TTTGCATAACAGCATTTACCCTTTAGCTGCTATAAATCCTCAAGCTGCCTTTCCATCTTC
A_23_P252541	0.00222137	0.0199542	down	2.76137	-2.76137	-1.46539	184.856	167.757	73.6027	58.8147	7.5508	7.41616	6.19058	5.84561	RAB7B	Homo sapiens RAB7B, member RAS oncogene family (RAB7B), transcript variant 1, mRNA [NM_177403]	GGACCTGTGGACCATTTCTAAAGGTGCACAACAAATAATAAATGTGTCCTTCTTTGTTTT
A_33_P3250953	0.0150022	0.0492833	down	4.746	-4.746	-2.24671	204.639	112.563	43.0484	24.962	7.69174	6.86683	5.43736	4.62778	SLC35B4	Homo sapiens solute carrier family 35 member B4 (SLC35B4), mRNA [NM_032826]	GAGTTATTTGAGCAGAGAGTTAAGGAGGAATGGGAGATTTTGTGAATAAAATGTTTTGCC
A_23_P209394	0.00185318	0.0185074	up	1.70483	1.70483	0.769626	514.152	537.675	922.251	963.097	9.00723	9.07923	9.76	9.86572	CFLAR	Homo sapiens CASP8 and FADD like apoptosis regulator (CFLAR), transcript variant 12, mRNA [NM_001351591]	AATCTGGTTGCCCCAGATCAACTGGATTTATTAGAAAAATGCCTAAAGAACATCCACAGA
A_23_P421011	0.000677241	0.0139834	up	2.35423	2.35423	1.23525	280.621	258.669	642.438	695.518	8.14572	8.03953	9.2598	9.39596	KAZALD1	Homo sapiens Kazal type serine peptidase inhibitor domain 1 (KAZALD1), transcript variant 1, mRNA [NM_030929]	TCGAGATCTTATACCACTCTGTATTGGACAAAGGCTAGCACAGGGCTAGGCACCAATAAA
A_23_P8558	5.52264e-05	0.0108228	down	3.96111	-3.96111	-1.98591	362.103	369.315	96.1764	92.6014	8.50078	8.54195	6.56238	6.50854	ABHD11	Homo sapiens abhydrolase domain containing 11 (ABHD11), transcript variant 1, mRNA [NM_148912]	ACAGGTGTCTCCCACTTTGCAACCTACGTGGCAGCCATGAGGGCCATCAACATCGCAGAT
A_24_P250227	0.000141076	0.0116154	down	2.72074	-2.72074	-1.444	994.91	1025.98	387.94	379.934	9.94781	10.0071	8.53354	8.53339	NR1D1	Homo sapiens nuclear receptor subfamily 1 group D member 1 (NR1D1), mRNA [NM_021724]	AACACATCCCGGGCTTCCGTGACCTTTCTCAGCATGACCAAGTCACCCTGCTTAAGGCTG
A_33_P3373765	0.000297513	0.012035	down	3.44235	-3.44235	-1.78339	472.208	413.764	126.668	135.137	8.88479	8.70473	6.96263	7.06011	DRD4	Homo sapiens dopamine receptor D4 (DRD4), mRNA [NM_000797]	CTCAGGGACCAAGGAGATGGGGAGGGCGCTTTTGTACGTTAATTAAACAAATTCCTTCCC
A_33_P3236382	0.00189991	0.0187173	down	9.76598	-9.76598	-3.28776	179.199	144.212	22.3113	12.9778	7.5119	7.20981	4.4646	3.68159	ACTC1	Homo sapiens actin, alpha, cardiac muscle 1 (ACTC1), mRNA [NM_005159]	CTGAGACATGGATAGTGCCTACGTCTTTGGTTAAAGTGCAATAAACAAAGAACTATATAA
A_33_P3227774	0.00255863	0.0207974	down	1.7629	-1.7629	-0.817949	1925.53	1857.58	1049.58	1149.05	10.8617	10.8337	9.94167	10.1179	LOC102724135	Homo sapiens uncharacterized LOC102724135 (LOC102724135), non-coding RNA [NR_158192]	TCAGTGTGTTCTGGTTCCCACATGAGTACATATTGGCCAGCGGCTCCGAGATGATGAACT
A_23_P411612	0.000940104	0.0151643	up	1.7784	1.7784	0.83058	1173.14	1097.84	2185.15	2063.98	10.1703	10.1023	10.9889	10.9449	SPRYD4	Homo sapiens SPRY domain containing 4 (SPRYD4), mRNA [NM_207344]	TTCCATCTTTTTCTACCTTCTATGATGGTGATGAAGCTAGATACCCCTAGGGAAGAAAGA
A_23_P1492	0.000722395	0.0141645	down	1.97682	-1.97682	-0.983181	345.727	337.777	171.164	184.214	8.43605	8.41551	7.38896	7.49623	AVPI1	Homo sapiens arginine vasopressin induced 1 (AVPI1), mRNA [NM_021732]	TGGGAGCAAAGTGACAGGCACTTAGATGCAGCATTTCACCACTCATGCTACTAATCATCT
A_23_P301572	0.000946923	0.0151643	up	2.14873	2.14873	1.10349	200.872	224.833	492.986	477.681	7.67074	7.84159	8.86511	8.85419	FAM184B	Homo sapiens family with sequence similarity 184 member B (FAM184B), mRNA [NM_015688]	TGGGATACATCACAGAGGATACTTGAAAAACATTTATTTTAAATCATCCGATTGAAGGAA
A_23_P96369	0.000522293	0.012843	down	2.48108	-2.48108	-1.31097	652.138	591.134	247.803	262.563	9.3364	9.20827	7.90909	8.01364	RADX	Homo sapiens chromosome X open reading frame 57 (CXorf57), transcript variant 1, mRNA [NM_018015]	GTTGAGCAGCCTATGAACCTAAAGACATACTGCAGTTTGTTCATAAATGTATTCAGTCTT
A_33_P3366987	0.00359941	0.024032	up	2.05762	2.05762	1.04098	153.782	154.37	300.467	365.874	7.28796	7.29921	8.18635	8.48277	ADGRA3	Homo sapiens adhesion G protein-coupled receptor A3 (ADGRA3), mRNA [NM_145290]	GGATAAGCAGCTGAGCTTTAAGTGCAATGTTTCAAATACATTTTCGAGTCTGGCACTAAA
A_24_P120907	0.000843651	0.0148486	down	2.18805	-2.18805	-1.12965	1188.89	1183.75	593.616	519.869	10.1901	10.2027	9.15006	8.98353	PGM5	Homo sapiens phosphoglucomutase 5 (PGM5), mRNA [NM_021965]	GGATCCTTCCTTGATTACATCAAGTATGTTGGTACATGGGTTTATACAAGTTCCTCTTGA
A_23_P55682	0.00110403	0.0157071	down	1.80113	-1.80113	-0.848906	3357.01	3304.05	1889.11	1981.64	11.679	11.6843	10.7798	10.8857	ZSCAN18	Homo sapiens zinc finger and SCAN domain containing 18 (ZSCAN18), transcript variant 3, mRNA [NM_023926]	GCAAGTGGTCACCAGCATTACACAGCAATGAAGCAGAATAAAGTAGGCCAGAATGCATCA
A_33_P3243702	0.00212676	0.0195546	up	1.73474	1.73474	0.794719	6866.91	6249.35	11467.4	12335.9	12.6657	12.5983	13.359	13.4945	KLHL30	Homo sapiens kelch like family member 30 (KLHL30), mRNA [NM_198582]	CAGCCAAAGGGCTGTTTAAAAACAAAGCCTCCATGTAAACCATTTCTGCAAGAATATTTT
A_33_P3427239	0.00101805	0.0153817	up	1.73787	1.73787	0.797317	842.28	828.762	1589.99	1484.05	9.71038	9.69593	10.5375	10.4635		Homo sapiens cDNA clone IMAGE:5263734. [BC035129]	GGCACGAAGGAACTTTTTTGGGTGATGAAAAATAAAACTTTGGATGTCGAACATATTTTG
A_24_P161463	0.00231597	0.0202214	up	1.78524	1.78524	0.836121	3609.41	3435.2	7223.29	6293.19	11.7777	11.7324	12.6758	12.5066	ZFAS1	Homo sapiens ZNFX1 antisense RNA 1 (ZFAS1), transcript variant 1, long non-coding RNA [NR_003604]	CCACTTCAAGAATGTCATTGTTAGACTTTGAAATTTCTAACTGCCTACCTGCATAAAGAA
A_23_P150741	0.000167096	0.0116722	up	2.8728	2.8728	1.52246	408.17	396.36	1209.45	1257.54	8.67469	8.64873	10.1364	10.2319	C2CD3	Homo sapiens C2 calcium dependent domain containing 3 (C2CD3), transcript variant 1, mRNA [NM_001286577]	ACATGTAGATTGTGTGCATTGTGCATAGTCAAGGAAATCCTAGGGCCACCTCCAGTTCAT
A_23_P55706	0.00100308	0.0153277	up	2.40605	2.40605	1.26667	1426.18	1264.12	3660.94	3158.08	10.441	10.2869	11.7092	11.552	RELB	Homo sapiens RELB proto-oncogene, NF-kB subunit (RELB), mRNA [NM_006509]	CAGACTTGAAGGTGGGGGGTAGGTTGGTTGTTCAGAGTCTTCCCAATAAAGATGAGTTTT
A_33_P3221971	0.00137496	0.0166542	down	1.98516	-1.98516	-0.989252	295.82	286.601	160.823	142.064	8.22498	8.18994	7.30376	7.13265	GDPGP1	Homo sapiens GDP-D-glucose phosphorylase 1 (GDPGP1), transcript variant 2, mRNA [NM_001322811]	CGTACAGGCAGCACTGGTGGCCCTGATGTCCCAGGAAGAGCAATAATACTTCTGGATGTA
A_23_P207058	0.000547427	0.0129747	up	2.12592	2.12592	1.08809	519.618	544.01	1250.14	1137.89	9.02099	9.09341	10.1887	10.1019	SOCS3	Homo sapiens suppressor of cytokine signaling 3 (SOCS3), mRNA [NM_003955]	GCAACTAAACAAACACAAAGTATTCTGTGTCAGGTATTGGGCTGGACAGGGCAGTTGTGT
A_24_P109082	0.000983358	0.0152776	down	1.70655	-1.70655	-0.771084	595.134	603.997	370.461	352.685	9.20583	9.24303	8.47494	8.43175	USP37	Homo sapiens ubiquitin specific peptidase 37 (USP37), mRNA [NM_020935]	TTTCTTTATGTTCAGAGTGACTTTTGATTCTGATTCTTTATGTTTTGTATGGAGCGGCAC
A_33_P3258467	0.00152107	0.0172445	up	1.73505	1.73505	0.794977	1570.08	1444.27	2815.44	2634.53	10.5773	10.4692	11.342	11.2945	SPTBN1	Homo sapiens spectrin beta, non-erythrocytic 1 (SPTBN1), transcript variant 2, mRNA [NM_178313]	GTGTGCTGTCTGTTGGCATGCTTAAAGCACATGTCCATTAAAATTCATTTTGTTCCTTTT
A_23_P103398	0.000811725	0.0147234	up	1.74219	1.74219	0.800898	4235.51	4025.03	7627.09	7622.89	11.9893	11.9638	12.7588	12.796	PSEN2	Homo sapiens presenilin 2 (PSEN2), transcript variant 1, mRNA [NM_000447]	GGAGTGTTCCCAATGCTTTGTCCATGATGTCCTTGTTATTTTATTGCCTTTAGAAACTGA
A_24_P228130	0.00447098	0.0266123	up	1.74216	1.74216	0.800878	41.7239	46.1039	82.0859	79.0368	5.4025	5.62376	6.34539	6.28263	CCL3L3	Homo sapiens C-C motif chemokine ligand 3 like 3 (CCL3L3), mRNA [NM_001001437]	TTCCACAGAATTTCATAGCTGACTACTTTGAGACGAGCAGCCAGTGCTCCAAGCCCAGTG
A_23_P206324	0.000462292	0.012752	down	1.92664	-1.92664	-0.946087	357.308	364.619	193.603	190.435	8.48493	8.52072	7.5601	7.55337	HSDL1	Homo sapiens hydroxysteroid dehydrogenase like 1 (HSDL1), transcript variant 1, mRNA [NM_031463]	AACTTCATGTGAAAATATGGTCAGGTAGTTATATGTAAGGTTACGTGGTCCAGTAATGTC
A_33_P3351416	0.0111168	0.041889	up	1.82367	1.82367	0.866841	276.186	320.169	519.842	627.444	8.12234	8.33839	8.94336	9.25105	SMOC2	Homo sapiens SPARC related modular calcium binding 2 (SMOC2), transcript variant 1, mRNA [NM_022138]	TGTGAAGAAGTTTGTTGAATACTGTGACGTGAATAATGACAAATCCATCTCCGTACAAGA
A_23_P120694	0.00176919	0.0181178	down	2.22296	-2.22296	-1.15248	64.3797	55.1329	29.5769	26.4238	6.03713	5.87456	4.89826	4.70846	KCNE2	Homo sapiens potassium voltage-gated channel subfamily E regulatory subunit 2 (KCNE2), mRNA [NM_172201]	AGTGCCACGAGGCAAATCCAAATTGTCTTTGCTTAGAAGAAAGTGAGTTCCTTGCTCTCT
A_33_P3284108	0.00245427	0.0205664	up	1.91665	1.91665	0.93859	39.6881	32.4635	73.5107	71.5954	5.32817	5.11776	6.18865	6.13447	NSF	Homo sapiens N-ethylmaleimide sensitive factor, vesicle fusing ATPase (NSF), transcript variant 1, mRNA [NM_006178]	AGATATTTTCCGACGAGCATTTGCTTCCCGAGTATTTCCTCCAGAGATTGTGGAGCAGAT
A_33_P3291349	0.00248902	0.0205907	up	1.73964	1.73964	0.798786	72.2629	61.856	121.356	123.336	6.19764	6.03357	6.89542	6.93337	RPRD1A	Homo sapiens regulation of nuclear pre-mRNA domain containing 1A (RPRD1A), transcript variant 4, mRNA [NM_001303413]	GGCGTATCTTCTAACGATGTCGTCACCATTAGTATATTCTTCCTGCTAAAAATAAATATC
A_23_P407096	0.000958562	0.0151801	up	1.80436	1.80436	0.851491	90.5913	83.5218	165.071	163.217	6.52792	6.43659	7.33909	7.3284	ZNF366	Homo sapiens zinc finger protein 366 (ZNF366), mRNA [NM_152625]	CTGTGAGTATTCTTCCAGATATCTAATTGTAAGCTGATGCTGAGGTGCTTTTAGAAATTC
A_33_P3358740	0.0003094	0.012035	up	2.77291	2.77291	1.4714	2097.76	1888.54	5704.68	6034.9	10.9889	10.8636	12.3568	12.4385	OSBPL7	Homo sapiens oxysterol binding protein like 7 (OSBPL7), mRNA [NM_145798]	CTCTGATGAGGGCGAATTGCTATGACATTCCAAGCTCCAATAAAGACTGTCCCAGACTTT
A_24_P303454	0.000391429	0.0124207	down	2.05983	-2.05983	-1.04252	763.981	790.843	393.386	384.645	9.56437	9.62372	8.54966	8.55339	TIAM2	Homo sapiens T cell lymphoma invasion and metastasis 2 (TIAM2), transcript variant 1, mRNA [NM_012454]	GCGAGAATTCAGTGTCCAGAGTTTAACATCTGTTGTCAGTGAGGAGTGTTTTTATGAAAC
A_23_P24709	0.00596571	0.030535	up	1.87006	1.87006	0.903084	717.167	846.272	1651.21	1427.4	9.47452	9.72441	10.5912	10.4139	OSBP	Homo sapiens oxysterol binding protein (OSBP), mRNA [NM_002556]	TGGGGGAAATACCATTCCAAAGGAAGCCATCCCTATGGGGAAATTGGTTTTACTGGGTAA
A_23_P11279	0.00456875	0.0267998	up	1.72877	1.72877	0.789744	119.004	100.82	208.958	188.981	6.90966	6.72022	7.6679	7.54147	ALG13	Homo sapiens ALG13, UDP-N-acetylglucosaminyltransferase subunit (ALG13), transcript variant 2, mRNA [NM_018466]	AGCACGCTTCCTGGGCTGTTACAGTCAATGGACTTATCAACACTGAAATGTTATCCTCCT
A_23_P119362	0.00355968	0.0238746	down	1.95481	-1.95481	-0.967026	739.028	793.176	447.079	366.37	9.51735	9.62927	8.72833	8.48424	EMP3	Homo sapiens epithelial membrane protein 3 (EMP3), transcript variant 1, mRNA [NM_001425]	TGTTCATGTTCCAGCTCTACACCATGCGACGAGGAGGTCTCTTCTATGCCACCGGCCTCT
A_33_P3336592	0.00033025	0.012109	down	5.66877	-5.66877	-2.50304	536.52	421.5	86.8306	84.263	9.06697	8.73264	6.41785	6.37569	KLF13	Homo sapiens cDNA FLJ45109 fis, clone BRAWH3034097. [AK127052]	CAGCCAACAGCAGTATATGGGTCTTATCGGAATATGAAATACTAAAATGTGGGGAAAAAA
A_23_P129786	0.00281873	0.0217144	down	1.78101	-1.78101	-0.832693	19497.4	18467.9	11787	10266.5	14.1302	14.1367	13.3976	13.204	SREBF1	Homo sapiens sterol regulatory element binding transcription factor 1 (SREBF1), transcript variant 1, mRNA [NM_001005291]	GGCTCCTGTGCTACTTTGCCTTTTGCAAACTTTATTTTCATAGATTGAGAAGTTTTGTAC
A_23_P63798	0.00110923	0.0157071	up	2.09691	2.09691	1.06827	5666.12	5898.51	13395	12038.1	12.3972	12.5167	13.5905	13.46	KLF6	Homo sapiens Kruppel like factor 6 (KLF6), transcript variant A, mRNA [NM_001300]	GGTTGGGTTGATTGTATGTTGAGGATCTATTACTGACCGTATGATGAGGCCAACTTTTTT
A_23_P427703	0.00328369	0.0232039	up	1.90361	1.90361	0.928738	17195.6	14529.6	29454.2	32633.5	13.9491	13.7839	14.7045	14.8859	MT1L	Homo sapiens metallothionein 1L, pseudogene (MT1L), non-coding RNA [NR_001447]	CTGCTGTGCCTGATGTGGGGACAGACCTGCTCCCAGATGTAAACAGAGCAACCTGCACAA
A_23_P114983	8.38475e-05	0.0108228	up	5.10152	5.10152	2.35093	66347.1	62993.2	325928	326251	15.7806	15.8087	18.227	18.0641	TRIM63	Homo sapiens tripartite motif containing 63 (TRIM63), mRNA [NM_032588]	ACGATGTGCTGTATTTCAGTGTCTATCCCAGACATACGGGGTGGTAACTGAGTTTGTGTT
A_23_P80694	0.0013808	0.0166542	down	1.791	-1.791	-0.840764	111.861	103.272	60.0121	65.3197	6.82712	6.75287	5.89852	5.99994	ACTR8	Homo sapiens ARP8 actin related protein 8 homolog (ACTR8), mRNA [NM_022899]	GGGATGGAAATCAGAAGGGAATATAGAAAGAACTCTGGATGTGGAGAAATGCCGGTACCT
A_23_P30547	0.00108304	0.0156778	up	1.8564	1.8564	0.892508	45.5418	47.118	90.3102	92.396	5.53883	5.65393	6.47217	6.50561	LCP2	Homo sapiens lymphocyte cytosolic protein 2 (LCP2), mRNA [NM_005565]	TCTGTTGCCAACACGAGATCAATCAGCCTTGGTCAATGGACAAACACTTAGGACTGAACT
A_33_P3398877	0.0126569	0.0451212	down	1.92718	-1.92718	-0.946489	297.784	277.048	132.381	178.614	8.23336	8.13994	7.02651	7.4538		ZDH11_HUMAN (Q9H8X9) Probable palmitoyltransferase ZDHHC11 (Zinc finger DHHC domain-containing protein 11) (DHHC-11) (Zinc finger protein 399) , complete [THC2515810]	TCTGACGTGGGTTTTCTTCTTGCACCTGGGGAGTCCTGGGTGGGCCTGTGTATTCGTGAA
A_23_P31816	5.55063e-05	0.0108228	up	4.38105	4.38105	2.13128	61.1188	55.1583	277.201	264.884	5.95859	5.87551	8.07046	8.0262	DEFA3	Homo sapiens defensin alpha 3 (DEFA3), mRNA [NM_005217]	GAGAACGTCGCTATGGAACCTGCATCTACCAGGGAAGACTCTGGGCATTCTGCTGCTGAG
A_23_P357351	0.00330151	0.0232847	up	1.73704	1.73704	0.796629	128.609	134.116	225.902	251.652	7.02625	7.11563	7.78028	7.95487	MPV17L	Homo sapiens MPV17 mitochondrial inner membrane protein like (MPV17L), transcript variant 2, mRNA [NM_173803]	ACTTCAGCCTTGTTCCTGTTCAATGGAGAACAGCTTACGCTGGAGTCTGTGGTTTTCTCT
A_23_P215790	0.000267737	0.012035	up	2.55074	2.55074	1.35092	126.939	133.945	354.697	347.224	7.00449	7.11353	8.41098	8.40887	EGFR	Homo sapiens epidermal growth factor receptor (EGFR), transcript variant 1, mRNA [NM_005228]	TATCAAGGAAGAAATGGTTCAGAAAATATTTTCAGCCTACAGTTATGTTCAGTCACACAC
A_23_P385771	0.010272	0.0400661	up	1.70914	1.70914	0.77327	960.491	874.177	1509.51	1817.63	9.9006	9.77344	10.4647	10.7558	PAOX	Homo sapiens polyamine oxidase (PAOX), transcript variant 1, mRNA [NM_152911]	TGGTAACCAGGGCCACCTTCTCAGTTCTTGTGTCTGTTATTGGAGTCTGGCCAGGGTTGA
A_23_P200780	0.00618185	0.0311152	down	1.90525	-1.90525	-0.929982	296.527	352.993	187.781	162.086	8.22675	8.47321	7.52394	7.31606	TGFBR3	Homo sapiens transforming growth factor beta receptor 3 (TGFBR3), transcript variant 1, mRNA [NM_003243]	GGCCCTGAGTTTTACCCAGACTCAAGGAGTTGGTAAAGGGTTAATAGCCAGATAGTAGAA
A_23_P89921	0.00261741	0.0210473	down	2.33597	-2.33597	-1.22402	171.078	162.923	81.8611	66.8986	7.44968	7.37357	6.34222	6.03298	ZNF180	Homo sapiens zinc finger protein 180 (ZNF180), transcript variant 1, mRNA [NM_013256]	AGTGCATCATTTTACTACATGATCTTCCAATTAGATAGCTTGTAATCTGTTCCTTACAGC
A_23_P92499	0.00444181	0.0266102	up	1.98894	1.98894	0.991998	68.4975	56.1638	140.454	120.68	6.12831	5.89792	7.10483	6.9054	TLR2	Homo sapiens toll like receptor 2 (TLR2), transcript variant 3, mRNA [NM_003264]	AAGTCCTAGGTTCCCATATTTAAGACCAGTCTTTGTCTAGTTGGGATCTTTATGTCACTA
A_32_P9575	0.00319206	0.0228931	up	1.94799	1.94799	0.961984	323.85	381.247	748.575	694.1	8.35124	8.59096	9.47532	9.39085	MRPL45	Homo sapiens mitochondrial ribosomal protein L45 (MRPL45), transcript variant 1, mRNA [NM_032351]	TGTACAGCTGGTATATTTGATGCCTATGTTCCTCCTGAGGGTGATGCACGCATATCATCT
A_24_P16249	0.00750178	0.034032	up	1.94635	1.94635	0.960772	84.093	103.265	201.451	180.768	6.42255	6.75237	7.62335	7.47311	ZNF479	Homo sapiens zinc finger protein 479 (ZNF479), mRNA [NM_033273]	CCATACTACACATAAAATAATTCATACTGGAGAGAAACCATATAGATGTGAGGAATGTGG
A_23_P360797	0.00749367	0.034023	down	2.50996	-2.50996	-1.32767	233.873	226.853	113.698	79.0332	7.88754	7.85225	6.80211	6.28235	NTF3	Homo sapiens neurotrophin 3 (NTF3), transcript variant 2, mRNA [NM_002527]	CCCAAACCTACGTCCGAGCACTGACTTCAGAGAACAATAAACTCGTGGGCTGGCGGTGGA
A_33_P3258013	0.00049501	0.0127655	up	2.66691	2.66691	1.41517	371.389	325.339	984.423	974.123	8.54012	8.36069	9.84638	9.88478	UBE3B	Homo sapiens ubiquitin protein ligase E3B (UBE3B), transcript variant 4, mRNA [NM_001270449]	AACAACCCTGTGAGGTGGTCCGTTGGCAGAAGCTGGTATGACTGGCAGTTGTCTCGCTAG
A_23_P351148	3.72252e-05	0.0108228	up	7.97411	7.97411	2.99532	130.382	114.536	1087.14	1012.25	7.04169	6.89311	9.99293	9.93251	SH2D1B	Homo sapiens SH2 domain containing 1B (SH2D1B), mRNA [NM_053282]	AAAGTGTGGAGCATTGTGAGATTTGGGGTCACAGCAATTTATGGCTACTATTCCCTGGGT
A_23_P162300	0.000196129	0.0117392	up	2.65376	2.65376	1.40804	25.177	24.7883	69.6185	71.0554	4.66206	4.75073	6.10694	6.12192	IRAK3	Homo sapiens interleukin 1 receptor associated kinase 3 (IRAK3), transcript variant 1, mRNA [NM_007199]	TTGTCTCATGACCAAATCCACGCTCAATTAGAGCCATTCAAAATTCCTTAAGATCATGGG
A_33_P3345936	0.00615832	0.031034	up	1.73357	1.73357	0.79375	9676.64	10331.3	16898.4	19578.2	13.1501	13.3024	13.9126	14.1273	CCDC9	Homo sapiens coiled-coil domain containing 9 (CCDC9), mRNA [NM_015603]	CCTTTTGAGAGTGTATGAAGCTGGCTGCCTGTGTGTGTGTGTGTGTGTGTGTGTGTGTGT
A_33_P3422298	0.000274513	0.012035	down	4.20217	-4.20217	-2.07113	119.017	128.069	31.6301	28.2362	6.91018	7.04901	5.00953	4.8074		immunoglobulin lambda constant 6 (gene/pseudogene) [Source:HGNC Symbol;Acc:HGNC:5860] [ENST00000410078]	AGCCAACAAGGCCACACTGGTGTGCCTGATCAGTGACTTCTACCCGGGAGCTGTGAAAGT
A_23_P78170	0.00491818	0.0279331	down	1.86378	-1.86378	-0.898232	2641.85	2462.58	1311.5	1543.38	11.3213	11.2504	10.2519	10.5233	MYBBP1A	Homo sapiens MYB binding protein 1a (MYBBP1A), transcript variant 2, mRNA [NM_014520]	CTGGCACGGAAAAAGGCAAGGCTGTCTTTGGTCATCAGGAGTCCCAGCCTGCTTCAGAGT
A_23_P138125	0.00215013	0.0196872	up	2.33302	2.33302	1.2222	15.2332	16.7018	38.1867	39.4943	3.90817	4.20142	5.27202	5.28197	FCMR	Homo sapiens Fc fragment of IgM receptor (FCMR), transcript variant 1, mRNA [NM_005449]	CAGCCTGCCGCCATGATGGAGGACAGTGATTCAGATGACTACATCAATGTTCCTGCCTGA
A_23_P134542	0.011084	0.0418678	up	2.44584	2.44584	1.29033	41.1619	33.4817	79.0246	115.021	5.38136	5.16358	6.29224	6.83336	FOXP2	Homo sapiens forkhead box P2 (FOXP2), transcript variant 4, mRNA [NM_148900]	AGCTGGTTTACACGGACATTTGCTTACTTCAGGCGTAATGCAGCAACTTGGAAGAATGCA
A_33_P3337485	0.000341863	0.012109	down	2.08188	-2.08188	-1.05789	633.134	626.921	306.465	313.429	9.291	9.29056	8.21019	8.2556	CD248	Homo sapiens CD248 molecule (CD248), mRNA [NM_020404]	ATCACTGACTGCTATCGCTGGGTCATCCATGCTGGGAGCAAGAGCCCAACAGAACCCATG
A_33_P3278560	0.00259789	0.0209629	down	1.71783	-1.71783	-0.780588	126.808	111.273	69.7804	73.8498	7.0018	6.85196	6.11095	6.18163	ZIK1	Homo sapiens zinc finger protein interacting with K protein 1 (ZIK1), mRNA [NM_001321146]	AACAAATGTGGGAATTCCTTTAGCCAATGCTCCAGCCTCATACATCACCAAAAATGTCAT
A_24_P385280	0.00461023	0.0269018	down	2.33733	-2.33733	-1.22486	2620	3218.93	1414.41	1177.9	11.3087	11.645	10.358	10.1461	ALDH9A1	Homo sapiens aldehyde dehydrogenase 9 family member A1 (ALDH9A1), mRNA [NM_000696]	CCAGTAACATACTTCTAGAGAACAGGAAAAGAGACTAGGATAATACATCTTCCACACATT
A_24_P228875	0.00725608	0.0335505	up	2.40279	2.40279	1.26471	218.582	298.4	689.405	601.346	7.78827	8.24484	9.36779	9.19473	ARHGEF6	Homo sapiens Rac/Cdc42 guanine nucleotide exchange factor 6 (ARHGEF6), transcript variant 1, mRNA [NM_004840]	CAAAGGGCTGATCAGAATTGCCTTTATAATATATTTGATGGATGCCTATAAATGTGGGTT
A_33_P3461039	0.0100535	0.0396044	down	1.76232	-1.76232	-0.817475	380.359	340.73	235.132	187.667	8.56759	8.42945	7.83462	7.52747	lnc-MTERFD3-1	Homo sapiens cDNA FLJ31150 fis, clone IMR322001534. [AK055712]	CAAGATTGTAGCCACTCCTGGGAGATTTTGCATTTTTACGGTTATTAAAAGCCATAACTC
A_33_P3232544	0.00205065	0.0192494	down	2.86481	-2.86481	-1.51844	386.777	376.267	155.165	118.235	8.59182	8.57219	7.25051	6.87662			TCAGACCGCTGTTTAACGACTTTGGACCGCCTACCATCGGCTGTGTGCAGGCCATGAAAC
A_33_P3229527	0.00196915	0.018918	up	1.70271	1.70271	0.767831	81.2889	80.361	137.712	150.143	6.36652	6.38029	7.07498	7.2075			GTAGTTCTGACCTTAAAGTGCCTTGCCATACACGATGTCATAAGGTATGTAGACAACTAG
A_24_P289636	0.000470185	0.0127655	down	3.08691	-3.08691	-1.62616	166.249	192.643	60.8966	59.2019	7.40816	7.62044	5.92088	5.85539	NGRN	neugrin, neurite outgrowth associated [Source:HGNC Symbol;Acc:HGNC:18077] [ENST00000379095]	TATAGGTTCAGAACCAGAGTAACTGGATTGAAAGATGGACTGATAGATTAGATATATCAG
A_23_P158041	0.00154982	0.0173368	down	2.04392	-2.04392	-1.03134	303.823	314.801	166.988	145.196	8.26251	8.3137	7.35321	7.16031	AQP7	Homo sapiens aquaporin 7 (AQP7), transcript variant 1, mRNA [NM_001170]	GCAGAGGAAGATGGTGCGAGAGTTCCTGGCCGAGTTCATGAGCACATATGTCATGATGGT
A_23_P378526	0.00585674	0.0303219	down	2.03545	-2.03545	-1.02535	409.819	381.252	176.635	223.911	8.68245	8.59111	7.44006	7.7828	RTEL1	Homo sapiens regulator of telomere elongation helicase 1 (RTEL1), transcript variant 1, mRNA [NM_016434]	AGCTACCTTGGGGTCTGGGGTGGGTTTCTGGGAAAGTGCTTCCCCAGAACTTCCCTGGCT
A_23_P42257	0.000667737	0.0139657	up	3.02167	3.02167	1.59535	637.505	559.096	1819.49	2010.56	9.30276	9.13317	10.7192	10.9074	IER3	Homo sapiens immediate early response 3 (IER3), mRNA [NM_003897]	TGTGAGATGTTCCCCCTGCTGTAAATGCAGGTCTCTTGGTATTTATTGAGCTTTGTGGGA
A_23_P121374	0.000290726	0.012035	down	2.2909	-2.2909	-1.19592	103.515	96.144	45.3449	45.0583	6.71821	6.65077	5.50663	5.47052	SEMA5B	Homo sapiens semaphorin 5B (SEMA5B), transcript variant 1, mRNA [NM_001031702]	TCTGTGCCTCTATGGAGACTATCTTCCAGTTGCTGCTCAACAGAGTTGTTGGCTGAGACC
A_24_P9090	0.000920606	0.0151596	down	1.87764	-1.87764	-0.908917	2931.26	2695.4	1598.85	1513.44	11.4743	11.3786	10.5437	10.4913	HNRNPDL	Homo sapiens heterogeneous nuclear ribonucleoprotein D like (HNRNPDL), transcript variant 2, mRNA [NM_031372]	GGTAGTGAATCCTGTAAGTTCAAATTTATGATTAGGTGACGAGTTGACATTGAGATTGTC
A_32_P194779	0.00196146	0.0188962	down	1.99019	-1.99019	-0.992903	403.58	420.557	229.022	197.228	8.65734	8.72856	7.79979	7.6003	ZBTB34	Homo sapiens zinc finger and BTB domain containing 34 (ZBTB34), mRNA [NM_001099270]	GCCCTGACTATTGTAAGAGGTAAACTTACCTGGTTTGTTTGAGAATGACCATTTTCCTAA
A_33_P3381127	0.000112369	0.0113625	up	3.07734	3.07734	1.62168	57.7182	58.1859	186.821	189.057	5.87262	5.94563	7.51869	7.54292	FAS	Homo sapiens Fas cell surface death receptor (FAS), transcript variant 1, mRNA [NM_000043]	TGAATGTAATCAGTGTATGTTAGTACAAATGTCTATCCACAGGCTAACCCCACTCTATGA
A_23_P327777	6.8345e-05	0.0108228	up	3.51543	3.51543	1.8137	403.962	409.43	1509.39	1533.91	8.65985	8.69	10.4638	10.5134	CASTOR3	Homo sapiens CASTOR family member 3 (CASTOR3), transcript variant 1, mRNA [NM_178831]	GAGAAAGGGGAATGTTATACTGGAAAAGAACAGAGGGAACCAACTCCACAGACACCAGTA
A_33_P3403459	0.000166579	0.0116722	down	2.43612	-2.43612	-1.28459	1291.24	1266.76	542.75	528.338	10.3063	10.2897	9.01783	9.009	DHRS4-AS1	Homo sapiens DHRS4 antisense RNA 1 (DHRS4-AS1), transcript variant 1, long non-coding RNA [NR_023921]	CACACACACACACCCTTTTGAAGCATCAACAGTAATTCTGAGTTCTTAGGGACAATGCAG
A_33_P3626709	0.000996529	0.0153149	up	4.66532	4.66532	2.22198	28.9752	35.4526	170.848	145.141	4.86102	5.24123	7.3862	7.16		Homo sapiens cDNA FLJ44650 fis, clone BRACE2039607. [AK126613]	CAGGTTTGTGGTGAAGATTAAACACTTAGAGAAAACATAAAATGCCTCTTGTGAAGTAAG
A_23_P94819	0.000346009	0.012109	up	2.50469	2.50469	1.32463	611.954	570.514	1523.91	1606.59	9.2465	9.16205	10.4805	10.5773	RPH3AL	Homo sapiens rabphilin 3A like (without C2 domains) (RPH3AL), transcript variant 1, mRNA [NM_006987]	CTCCCTCAGCCATGAATTCACTTCTCTTCAGGAGGTTTGGCTTGGCATGAAAATACTTCA
A_32_P221452	0.000614412	0.0137369	down	2.18277	-2.18277	-1.12616	364.306	394.262	179.631	176.474	8.50869	8.64135	7.46178	7.43593	RABL3	Homo sapiens RAB, member of RAS oncogene family like 3 (RABL3), transcript variant 2, mRNA [NM_173825]	ATATATATGACTACTCCTCTGTCCCTTAGGTGTATAAGACTTAGCTGGAATCCAACTAAA
A_23_P344037	0.00823799	0.0358616	up	2.04799	2.04799	1.03421	30.8874	34.134	78.5104	62.6358	4.96437	5.18797	6.2818	5.93896	CHFR	Homo sapiens checkpoint with forkhead and ring finger domains (CHFR), transcript variant 4, mRNA [NM_018223]	AGAAGGGCAAGTTTATCAAAAACATTGTTTCAGGAGAAGGGAGCATAAGTTTACAGCCTA
A_33_P3243332	0.00314793	0.0227523	up	2.16898	2.16898	1.11702	177.134	190.576	384.84	463.082	7.49593	7.60838	8.52657	8.81177	ARHGAP42	Homo sapiens Rho GTPase activating protein 42 (ARHGAP42), mRNA [NM_152432]	AGTGGATGGCAGTATCTTCATGGTATCCATGGTAACGAATAAATGCTATGATTTTATCTG
A_24_P43588	0.00151568	0.0172165	down	1.84615	-1.84615	-0.884518	1792.8	1759.25	1048.47	907.221	10.7489	10.7489	9.9395	9.78919	MAD2L1BP	Homo sapiens MAD2L1 binding protein (MAD2L1BP), transcript variant 1, mRNA [NM_001003690]	CCATAAACTGACTGTGACCCTGTCATGTGGCAGACCTTCCATCCGAACCACGGCTTGGGA
A_24_P252043	0.00153285	0.017288	up	2.71201	2.71201	1.43936	624.882	590.541	1577.57	1903.25	9.27087	9.20721	10.5248	10.8319	PTP4A1	Homo sapiens protein tyrosine phosphatase type IVA, member 1 (PTP4A1), mRNA [NM_003463]	GTTGATGACTGGTTAAGTCTTGTGAAAATTAAGTTTCGTGAAGAACCTGGTTGTTGTATT
A_33_P3397073	0.000895686	0.0151098	up	2.10274	2.10274	1.07227	185.196	178.659	433.065	379.546	7.55368	7.5169	8.6839	8.53122	PRRT1	Homo sapiens proline rich transmembrane protein 1 (PRRT1), transcript variant 2, mRNA [NM_001363780]	AGCGAGAGCCTCTGTACTGCTCTGTAGTCTCTGCTAGGACATGGACGAAAAGGGACGCAG
A_33_P3350828	0.00126124	0.0162342	up	1.73429	1.73429	0.794342	734.543	719.669	1304.43	1358.71	9.50736	9.49557	10.247	10.3447	EPS15L1	Homo sapiens epidermal growth factor receptor pathway substrate 15 like 1 (EPS15L1), transcript variant 2, mRNA [NM_021235]	TCTGTCCCTCGCGTTATTTATTCTACACTGCCACTTCTGTAAGAAAAACAGTTTCTCAAT
A_23_P301053	0.000225029	0.0117392	down	5.38332	-5.38332	-2.4285	2682.89	3115.3	574.361	517.735	11.3452	11.5942	9.10371	8.97871	PAIP2B	Homo sapiens poly(A) binding protein interacting protein 2B (PAIP2B), mRNA [NM_020459]	GGAATCTCAGCTTTCAAAACAGAGTAACCTGGCTCCACTTACAAAGCTGCACAGGCATTA
A_33_P3215999	0.00109712	0.0157071	down	1.70032	-1.70032	-0.765804	148.534	150.724	93.0502	89.4677	7.23461	7.26833	6.51584	6.45549	AFMID	Homo sapiens arylformamidase (AFMID), transcript variant 1, mRNA [NM_001145526]	GTCTGCCCGGCAAGAGTCCATTCTCACTGCTGGGACACTCATGAAAATCTCCACGTCCTC
A_32_P80255	0.00178021	0.0181982	down	1.72821	-1.72821	-0.789278	1502.12	1423.84	917.362	815.054	10.5134	10.4531	9.75249	9.63549	DDX6	Homo sapiens DEAD-box helicase 6 (DDX6), transcript variant 2, mRNA [NM_001257191]	CACTGAGAAGTGAACAGTGGGAACTCAAAATTTCAGAAACATCAGGGGAAGGGAAAATTG
A_33_P3253214	5.7537e-05	0.0108228	up	4.80321	4.80321	2.264	2191.58	2015.83	11015.6	10431	11.0535	10.9545	13.2994	13.2365	HIST2H2AA4	histone cluster 2 H2A family member a4 [Source:HGNC Symbol;Acc:HGNC:29668] [ENST00000607355]	AACTCAAAAGGCTCTTTTCAGAGCCACCCACGTTTTCAAATAAAAGAGTTGTTAATGCTG
A_23_P23292	0.000423352	0.0124207	up	3.29362	3.29362	1.71968	104.195	119.678	393.783	390.521	6.72721	6.9557	8.55069	8.57157	RXRG	Homo sapiens retinoid X receptor gamma (RXRG), transcript variant 1, mRNA [NM_006917]	GGTTCTTCAAGAGGACGATAAGGAAGGACCTCATCTACACGTGTCGGGATAATAAAGACT
A_23_P259207	6.15294e-05	0.0108228	up	3.74093	3.74093	1.9034	992.303	1015.74	3989.9	3997.96	9.94327	9.99293	11.8509	11.8921	THNSL2	Homo sapiens threonine synthase like 2 (THNSL2), transcript variant 1, mRNA [NM_018271]	ACCCTGATGCGGAGAGGTGACAACTGGATGCTGATGCTTCGGGACACCATTGAGGACCTT
A_33_P3568387	0.00102383	0.0154091	up	1.91707	1.91707	0.938902	3666.36	3635.18	7918.24	7095.47	11.7933	11.8215	12.8097	12.6829	ASB4	Homo sapiens ankyrin repeat and SOCS box containing 4 (ASB4), transcript variant 1, mRNA [NM_016116]	CTTGCTTGTGCTTAAACACTTATGTTCATCTAGTGTAGAATACATGGCTACTTGTTTGTA
A_33_P3294608	0.000872063	0.0150266	down	1.76629	-1.76629	-0.820719	18607	17355.9	10167.3	10621.3	14.0615	14.0365	13.1971	13.2594	MVP	Homo sapiens major vault protein (MVP), transcript variant 1, mRNA [NM_017458]	GACAACCACGTGGTGCCTGTACTGCGCTAACTCCTGATTAATACAATGGAAGTTTCTGGG
A_33_P3240392	0.00187474	0.0186527	up	1.82106	1.82106	0.864776	17095.1	15347.2	32163	28751.1	13.943	13.8582	14.8358	14.695	FOXO3	Homo sapiens forkhead box O3 (FOXO3), transcript variant 1, mRNA [NM_001455]	GATGCAGTACTTAACTTTCCTTGGTGTTTGTAGATATTGCCTTGTGTATTCCACTTAAAA
A_24_P145911	0.00779184	0.0347757	up	1.82902	1.82902	0.871067	1661.72	1882.12	3766.73	3040.21	10.6526	10.8569	11.7537	11.4979	TRA2B	transformer 2 beta homolog [Source:HGNC Symbol;Acc:HGNC:10781] [ENST00000342294]	ATGCGGAAGTCGTCATTTGACAAGTTTTATAAATGAGTATTTGAAGCTCAGGAATAAGTG
A_23_P140698	0.00947005	0.0383591	down	1.82218	-1.82218	-0.865669	161.705	149.736	100.218	78.6766	7.35992	7.26183	6.61418	6.27622	DNAJC17	Homo sapiens DnaJ heat shock protein family (Hsp40) member C17 (DNAJC17), mRNA [NM_018163]	TGGAAGTGCAAGAAGGAGGATGAGTCAAAAGGTGGCTACTCCAAAGACGTCCTCCTACGG
A_23_P360769	0.00244557	0.020558	down	2.03976	-2.03976	-1.0284	258.922	239.835	136.278	115.683	8.03515	7.92867	7.065	6.84202	MAN2A1	Homo sapiens mannosidase alpha class 2A member 1 (MAN2A1), mRNA [NM_002372]	CTCAGGGAAAGATATTGGTACAGAAACTTTTAAACAAGTTTATTGTCGAAAGTCTCACAC
A_32_P87697	0.00468604	0.0271622	up	2.12355	2.12355	1.08648	903.049	873.758	1802.47	2225.74	9.81663	9.7724	10.7085	11.0535	HLA-DRA	Homo sapiens major histocompatibility complex, class II, DR alpha (HLA-DRA), mRNA [NM_019111]	AGAAGATCACTGAAGAAACTTCTGCTTTAATGGCTTTACAAAGCTGGCAATATTACAATC
A_24_P655268	0.00204423	0.0192494	up	1.73523	1.73523	0.795128	480.185	456.173	908.808	799.32	8.90779	8.84878	9.74102	9.6058	OIP5-AS1	Homo sapiens OIP5 antisense RNA 1 (OIP5-AS1), transcript variant 4, long non-coding RNA [NR_152822]	CAGTTATACATTATAAAGAACAGACTGTCGTAGAAAACTGTCTTTGCTTCCAAATCAGCA
A_23_P17438	0.00083597	0.0148224	up	2.39955	2.39955	1.26276	98.4089	110.431	266.434	258.028	6.6392	6.83854	8.01215	7.99112	EDN3	Homo sapiens endothelin 3 (EDN3), transcript variant 2, mRNA [NM_207032]	AAGTTATTACAGGTATAAAAGTGATGACCTATCATGAGGAAATGAAAGTGGCTGATTTGC
A_24_P289260	3.29791e-05	0.0108228	down	6.32017	-6.32017	-2.65996	90.742	93.4149	15.8359	14.6505	6.5313	6.60605	3.95064	3.86678	DACT2	Homo sapiens dishevelled binding antagonist of beta catenin 2 (DACT2), transcript variant 1, mRNA [NM_214462]	AGCTGGAAATTGAATTTGAGTTTAAACTCCACGTTAAGCTGTCAGCATACACAAACACCC
A_24_P18802	0.0127571	0.0453199	down	2.08038	-2.08038	-1.05684	2569.4	3391.7	1385.13	1579.59	11.2774	11.7187	10.3285	10.5539	VPS18	Homo sapiens VPS18, CORVET/HOPS core subunit (VPS18), mRNA [NM_020857]	AGAGAGAGAGAGCACCTTTCTTCCGTCTGTTCACTCTGCGGCCTCTGGAATCCCAGCTCT
A_33_P3331346	0.000995445	0.0153129	down	2.03204	-2.03204	-1.02293	1323.17	1300.63	699.576	619.954	10.3431	10.3297	9.38975	9.23723	TRIM65	Homo sapiens tripartite motif containing 65 (TRIM65), transcript variant 1, mRNA [NM_173547]	GGCTGTCTGCTTTTTGTAACTTGAAAAACTGGACATCTATGTTATATGTACTCATGGATA
A_23_P166	0.000718222	0.0141301	down	2.31739	-2.31739	-1.2125	513.309	575.275	245.894	235.466	9.0042	9.17235	7.89562	7.85592	MOB3C	Homo sapiens MOB kinase activator 3C (MOB3C), transcript variant 1, mRNA [NM_145279]	GGGTTTAACAGACCCTCTCTAGGACACAACTGTTTCTGCTTTGAGCAATAATTTCTAACC
A_24_P76675	0.00195927	0.0188962	up	3.79148	3.79148	1.92276	78.8772	73.3484	363.644	254.915	6.32136	6.25709	8.45009	7.97388	MFAP3L	Homo sapiens microfibril associated protein 3 like (MFAP3L), transcript variant 1, mRNA [NM_021647]	CCCGTAATCATTGCCAGAACTGACCATATCATAGTCAAGGAAGGGAACAGTGCCTTGATT
A_23_P59410	5.52792e-05	0.0108228	down	8.88493	-8.88493	-3.15136	772.48	716.595	90.9622	79.3464	9.5845	9.48866	6.48154	6.2889	KIF25	Homo sapiens kinesin family member 25 (KIF25), transcript variant 1, mRNA [NM_030615]	CCTAAAACTGTGTTTCTTGTCCTTGCTTTATAATGCATATGTGCTTAGAAATAAACAGGG
A_23_P62351	0.00140882	0.016685	down	1.76738	-1.76738	-0.82161	1223.76	1107.84	690.442	660.378	10.2232	10.1124	9.37005	9.32241	ARMCX6	Homo sapiens armadillo repeat containing X-linked 6 (ARMCX6), transcript variant 1, mRNA [NM_019007]	CCACAGAGCTTTGAGTAACTTCTTGGTTGTGCAGTCTGCAGGCAATGTTGGCATTGTAAA
A_23_P143906	3.35376e-05	0.0108228	up	6.58964	6.58964	2.7202	1959.97	1848.84	13800.6	12707.8	10.8919	10.824	13.6282	13.5281	MLF1	Homo sapiens myeloid leukemia factor 1 (MLF1), transcript variant 1, mRNA [NM_022443]	ACATGGAAGGAGATCAAATGTTTTGGGGGACAAACTCCACATCAAAGGCTCATCTGTGAA
A_24_P130363	0.00151186	0.0172165	up	1.91136	1.91136	0.934598	458.899	417.395	929.828	833.441	8.85032	8.71817	9.76968	9.668	LDLRAD4	Homo sapiens low density lipoprotein receptor class A domain containing 4 (LDLRAD4), transcript variant a2, mRNA [NM_181482]	AAAGATTTCCACCTGTCACGTATCTGCCTCTTTTACCTGAGCAATGGTGTAGTTCTTAGA
A_24_P380311	0.0040322	0.0253455	up	2.09099	2.09099	1.06419	1166.92	1018.68	2704.77	2153.72	10.1639	9.99817	11.2818	11.0087	CAMK2A	Homo sapiens calcium/calmodulin dependent protein kinase II alpha (CAMK2A), transcript variant 1, mRNA [NM_015981]	CAAGTCAAAACCTTGGCTCCAGCATGAAAACACGTTTACAGGAAAGTGTTCTCCTGGGTT
A_23_P254472	0.0101933	0.0399581	down	1.77217	-1.77217	-0.825517	1359.45	1291.88	880.537	675.192	10.3795	10.3187	9.69225	9.35499	ARMT1	Homo sapiens acidic residue methyltransferase 1 (ARMT1), transcript variant 1, mRNA [NM_024573]	TTCATTTCAATAGCTTGTTTCATTTGCACGCCTTTGTATTTTGATTGACCTGTAGAATGG
A_23_P27404	0.00198414	0.0189719	down	1.75337	-1.75337	-0.810134	74.7769	66.2486	42.4283	40.6086	6.24196	6.12226	5.41738	5.32657	ZNF841	Homo sapiens zinc finger protein 841 (ZNF841), transcript variant 1, mRNA [NM_001136499]	TAAATGTAATGAGTGTGGCAATCTTACATTAGTCGCTCAGGCCTCACTAAACATCAGATA
A_23_P208288	0.00384083	0.0246595	down	1.92423	-1.92423	-0.944284	146.274	156.217	88.5924	74.584	7.21063	7.3193	6.44371	6.19764	ZNF304	Homo sapiens zinc finger protein 304 (ZNF304), transcript variant 2, mRNA [NM_020657]	CCCTTTATAATCCTCAATTTTTCCTTATCTTGTTTTCCACAATTCACAAGCAACAGCAAG
A_33_P3297562	0.0106787	0.0409342	up	1.79074	1.79074	0.840556	15.3226	17.1516	28.4804	32.1938	3.91811	4.24185	4.84549	4.99557	IRX2	Homo sapiens iroquois homeobox 2 (IRX2), transcript variant 1, mRNA [NM_033267]	AAAGATTGGGGATGATTTGGTTTTTTCCTTGGTCCACAGGTAGGTGTCACAATTGCTTTG
A_23_P94552	0.00737087	0.0337579	down	1.87643	-1.87643	-0.907991	324.935	404.082	208.049	189.679	8.35532	8.67131	7.6632	7.54745	CEMIP2	Homo sapiens cell migration inducing hyaluronidase 2 (CEMIP2), transcript variant 1, mRNA [NM_013390]	TGTTCAGGCTGACACTGGCAATGAGTACAGATAATTTCACTTTCCTCTTCCAGGGGCAAA
A_23_P71864	0.00166676	0.0177359	down	1.76554	-1.76554	-0.820106	330.506	315.143	179.867	195.712	8.37493	8.31649	7.46378	7.58743	MIGA2	Homo sapiens mitoguardin 2 (MIGA2), transcript variant 1, mRNA [NM_032809]	GGGGAGGTCAGAGGATGTATGTGGCCGGACCAGCTTCCCCACCTTCATTAGGACAAGAAA
A_33_P3303577	0.000536698	0.0129217	up	2.01488	2.01488	1.0107	1723.62	1609.87	3615.11	3440.84	10.7011	10.6236	11.6925	11.6537	STIMATE	Homo sapiens STIM activating enhancer (STIMATE), mRNA [NM_198563]	CAGTGTTACCAGGTTGGGGGTATGTGTTTATTTCCTACAAAGTACTTACGGGACTAATGG
A_33_P3387365	0.000424552	0.0124207	down	2.19404	-2.19404	-1.13359	316.773	333.965	155.565	148.793	8.31851	8.39815	7.25504	7.19445	PXMP4	Homo sapiens peroxisomal membrane protein 4 (PXMP4), transcript variant 1, mRNA [NM_007238]	GGTTTAACCTCTACTTACTAAACACCTGCTACAATCCTGTTAATTCTTTTGACATGTAAG
A_32_P24140	0.00142167	0.0167283	down	3.00822	-3.00822	-1.58891	171.097	182.449	68.0172	54.8537	7.45029	7.54878	6.07503	5.74622	GAS2	Homo sapiens growth arrest specific 2 (GAS2), transcript variant 1, mRNA [NM_005256]	CCTTAGAGAATAGCTTATGAGTTATTTCACACATTCCTGAGCACATGGCTGTGTTTAGAA
A_23_P17844	0.000462427	0.012752	up	7.44686	7.44686	2.89663	96.3751	71.2359	616.717	707.621	6.61544	6.22013	9.20541	9.42342	PVALB	Homo sapiens parvalbumin (PVALB), transcript variant 1, mRNA [NM_002854]	GCTGATGGCTGCTGGAGACAAAGATGGGGACGGCAAAATTGGGGTTGACGAATTCTCCAC
A_24_P323967	0.000386176	0.0123495	up	2.50807	2.50807	1.32658	240.717	263.177	675.215	656.123	7.92867	8.06628	9.33595	9.31216	ZNF880	Homo sapiens zinc finger protein 880 (ZNF880), mRNA [NM_001145434]	GGAGAGCAACCTTACAAATGTAATGAATGTGGCAAAGCATTTAGAGACTGTTCAGGCCTT
A_23_P390097	0.000362669	0.0121635	up	4.46029	4.46029	2.15714	24.1791	27.0726	117.386	123.971	4.59965	4.87553	6.84832	6.94113	TTC39B	Homo sapiens tetratricopeptide repeat domain 39B (TTC39B), transcript variant 1, mRNA [NM_152574]	AAACCTTCCTCAGATTGATCAGAACTTGAAGGATGGAATTTTTCCCCAATTAGCATCGGC
A_33_P3399268	0.000406932	0.0124207	up	3.24452	3.24452	1.69801	231.235	222.472	726.285	826.054	7.87091	7.82582	9.43812	9.65463	IL15RA	Homo sapiens interleukin 15 receptor subunit alpha (IL15RA), transcript variant 6, mRNA [NM_001351095]	TACATGCTCAGTGGGAAGCGTCTGTTGATTTGAGGGCAACCCCCTCCTCTTTTCAAAACC
A_23_P146922	0.000337669	0.012109	down	2.64517	-2.64517	-1.40336	903.285	816.901	340.451	330.218	9.8177	9.67536	8.35296	8.33338	GAS6	Homo sapiens growth arrest specific 6 (GAS6), mRNA [NM_000820]	GGGGACTTGTTCCAACCGGAGCGAGGACTGTATCATCTGAACCTGACCGTGGGAGGTATT
A_24_P357709	0.00197261	0.0189412	down	1.86646	-1.86646	-0.900307	498.72	561.948	288.416	297.475	8.96379	9.13949	8.12808	8.17459	VPS8	Homo sapiens VPS8, CORVET complex subunit (VPS8), transcript variant 1, mRNA [NM_001009921]	GGAAGGATAACCCCATCACAGGTAAAAATGTCTCCATCGTATCATCAGTCCAAAGGGGAT
A_33_P3259022	0.000204485	0.0117392	up	4.43036	4.43036	2.14743	95.6717	85.56	405.477	451.397	6.60449	6.46904	8.59377	8.77461	SLC6A2	Homo sapiens solute carrier family 6 member 2 (SLC6A2), transcript variant 1, mRNA [NM_001172504]	GGTCCTGGTGCCCATCTACGTCATCTATAAGTTCCTCAGCACGCAGGGCTCTCTTTGGGA
A_33_P3230594	0.000411082	0.0124207	up	2.11329	2.11329	1.07949	237.793	243.131	552.856	516.29	7.91534	7.94669	9.04711	8.9739	LOC100507547	Homo sapiens uncharacterized LOC100507547 (LOC100507547), transcript variant 1, long non-coding RNA [NR_037169]	GGGGCTGGGGGGACGTAAGGGAAGAATAATGATTATCTGGCTGTGTTTTTGTTTAAAAAA
A_33_P3404418	0.000547957	0.0129747	up	2.0866	2.0866	1.06115	97.0182	99.1813	211.422	220.079	6.62038	6.69752	7.68433	7.75588	MAP3K6	Homo sapiens mitogen-activated protein kinase kinase kinase 6 (MAP3K6), transcript variant 1, mRNA [NM_004672]	GAAGAGCTGCTGCGCTGCCTCGGGGCACACATCCACACTCCCAACCGCCGGCAGCTCGCC
A_32_P41375	0.000803484	0.0146789	down	2.7587	-2.7587	-1.46399	631.73	542.477	228.534	203.919	9.28753	9.08996	7.79669	7.65282	LINC01000	Homo sapiens long intergenic non-protein coding RNA 1000 (LINC01000), long non-coding RNA [NR_024368]	GCTATTTTCCGAAAAGTGAAAAGCTCTGAAGGTCCCACAATTCATGGTATGTACAGGGGC
A_23_P17593	0.000144544	0.0116722	up	2.94863	2.94863	1.56004	46.1764	43.3085	145.551	135.428	5.56039	5.5316	7.14957	7.06251	CDH4	Homo sapiens cadherin 4 (CDH4), transcript variant 1, mRNA [NM_001794]	CTGGCGGACATGTATGGAGGTGGTGAAGAGGATTGACTGACCTCGCATCTTCGGACCGAA
A_33_P3378126	0.00302313	0.0224343	up	2.26745	2.26745	1.18107	24128.9	28649.6	60822.3	59908.5	14.4072	14.7287	15.7646	15.7334	FBXO32	Homo sapiens F-box protein 32 (FBXO32), transcript variant 1, mRNA [NM_058229]	GACTGGGAATTTAAGAATGTGAACTTCTCACTAGAATTGGTATGGAAAAGCAAAATACTG
A_33_P3347132	0.00198409	0.0189719	down	1.98088	-1.98088	-0.986142	261.716	297.682	141.859	149.664	8.04868	8.24153	7.11636	7.20157	EXOSC2	Homo sapiens exosome component 2 (EXOSC2), transcript variant 1, mRNA [NM_014285]	AAAGCCAGAAATAATGGAGGAGATTGTGATGGAAACACGCCAGAGGCTTTTGGAACAGGA
A_33_P3307267	0.00112927	0.015765	up	3.9787	3.9787	1.9923	17.6119	20.191	86.085	74.0368	4.13199	4.4767	6.40714	6.18615	VWF	von Willebrand factor [Source:HGNC Symbol;Acc:HGNC:12726] [ENST00000321023]	TTTCCTCCAAAACTAACTGTGGCTAGAGTCTAATTCTAATACATCTCGAGCCTGAAGCTC
A_33_P3280965	0.00168901	0.0178266	down	1.94359	-1.94359	-0.958723	18047.6	15166.3	8612.05	8858.76	14.0167	13.8429	12.9385	13.0036	SNHG9	Homo sapiens small nucleolar RNA host gene 9 (SNHG9), long non-coding RNA [NR_003142]	GACCGCGGGGTTGGGGGAACTTGGCTGTCCCACGTCTTTCAAATAAAGCTGTTTTGTCTA
A_33_P3278362	7.65303e-05	0.0108228	up	3.30479	3.30479	1.72456	12578.2	12223	43090.8	44407.3	13.5147	13.5582	15.2474	15.2746	ANKRD2	Homo sapiens ankyrin repeat domain 2 (ANKRD2), transcript variant 1, mRNA [NM_001291218]	AGCTAACTGAGGGCCCAGCCTTTTTTCTGCATGATCCAGGAGCACATACCACAAACTACC
A_23_P86315	0.00918748	0.0377116	up	1.7678	1.7678	0.821951	6350.91	7271.67	13576.3	11545.3	12.5555	12.796	13.6082	13.3872	HJV	Homo sapiens hemojuvelin BMP co-receptor (HJV), transcript variant a, mRNA [NM_213653]	CTCTTTGTTCTGTGGCTTTGCATTCAGTAAGGGGACCATCAGTCCCATTACTAGTTTGGA
A_23_P500271	0.000648963	0.0138718	up	2.22613	2.22613	1.15454	213.186	190.081	482.878	469.365	7.75426	7.60637	8.83811	8.83159	IRF5	Homo sapiens interferon regulatory factor 5 (IRF5), transcript variant 10, mRNA [NM_001364314]	GAGCACTTAGGTATCATATCAGATGCTCAAGGCTGGCAGCTACCCCCTTCTTGAGAGTCC
A_33_P3414122	0.00569367	0.0299667	down	1.81386	-1.81386	-0.859066	534.045	436.209	271.337	276.295	9.05934	8.78008	8.04087	8.08041	ZNF260	Homo sapiens zinc finger protein 260 (ZNF260), transcript variant 1, mRNA [NM_001012756]	CCCTCGTTTACTCACAGTTTGCTTATTTGCCACCATAAGAAATGGTACAATAAAAATTCA
A_24_P296508	0.00020555	0.0117392	up	2.31719	2.31719	1.21238	986.413	967.842	2417.05	2406.42	9.93301	9.92784	11.129	11.1566	SLC43A2	Homo sapiens solute carrier family 43 member 2 (SLC43A2), transcript variant 2, mRNA [NM_152346]	TATTTTCTCTTCAGTTTTATTAGACTTCTTTTTTATAAAGCAATAAATCCATTTTCCTCC
A_33_P3258617	0.000163823	0.0116722	up	3.34645	3.34645	1.74263	33.9158	32.2861	122.711	110.718	5.09118	5.11132	6.91278	6.77498	PLIN2	perilipin 2 [Source:HGNC Symbol;Acc:HGNC:248] [ENST00000380464]	TTTCCCAACCTGGATCTGGATGTATGTTTGAAAAATAATGGCCACTTCCTTACTTCCTGA
A_23_P82651	0.000223627	0.0117392	up	2.30059	2.30059	1.202	79.0204	78.7738	193.204	187.524	6.32439	6.35316	7.55527	7.52628	NPTX2	Homo sapiens neuronal pentraxin 2 (NPTX2), mRNA [NM_002523]	ATTTCCCTACAGAACTCCTCAAGAAAACAGAGATCATTTGGCTAGAGATTGTCTGAGTGA
A_33_P3373358	0.00274052	0.0215467	up	1.74836	1.74836	0.806003	566.628	494.152	977.16	974.581	9.14117	8.96744	9.8353	9.88532	GJC1	Homo sapiens gap junction protein gamma 1 (GJC1), transcript variant 1, mRNA [NM_005497]	TGCTCAGGGCCTTGTCTCTAGGAAGATTTTGTCAATTCCAAATACAGTTTTGAAGATTCA
A_33_P3394297	3.85183e-05	0.0108228	up	4.70415	4.70415	2.23394	114.398	114.71	565.406	577.703	6.85691	6.89542	9.08146	9.13874	THNSL2	Homo sapiens threonine synthase like 2 (THNSL2), transcript variant 2, mRNA [NM_001244676]	TGTGTGGAACTGTGCCTTGGAAACTGTGGGCCCAGAAGAGGGAGCGTGACAGATATCCCA
A_33_P3290343	0.000214702	0.0117392	down	3.60734	-3.60734	-1.85094	115.99	122.483	31.56	35.9906	6.87717	6.98562	5.00625	5.15467	CYP1B1	Homo sapiens cytochrome P450 family 1 subfamily B member 1 (CYP1B1), mRNA [NM_000104]	ATTAGCGTTTAAGGTGAGCATAAATCAACTGTCCATCAGGTGAGGTGTGCTCCATACCCA
A_23_P73023	0.000174248	0.0116722	up	4.68608	4.68608	2.22838	344.931	366.011	1671.19	1876.91	8.43281	8.52811	10.6089	10.8087	TBC1D1	Homo sapiens TBC1 domain family member 1 (TBC1D1), transcript variant 1, mRNA [NM_015173]	TGAGTACCACGTCCTTCAAGAAGAACTTATCGATTCCTCTCCTCTCAGTGACAACCAAAG
A_24_P712350	0.00414248	0.0256569	down	1.70854	-1.70854	-0.772768	255.213	244.282	161.868	139.896	8.01415	7.95424	7.31217	7.11068	CHML	Homo sapiens CHM like, Rab escort protein 2 (CHML), mRNA [NM_001821]	GTGTAGAAGACTATAAAAAGGGCTTTATAACTGATCTTTTGACATACTCACTTTGAGTGG
A_23_P99930	0.000838219	0.0148224	down	1.82975	-1.82975	-0.871648	536.93	511.984	305.2	288.853	9.06937	9.01747	8.20547	8.13808	TIPIN	Homo sapiens TIMELESS interacting protein (TIPIN), transcript variant 1, mRNA [NM_017858]	CTGTTAAGTCATCGTCCTGCAAGCTTGGCGTTACTATGTATTTTTTCTTCTTGGAGTGAA
A_32_P183609	0.00346618	0.0236748	down	2.25494	-2.25494	-1.17309	586.522	559.308	293.348	229.576	9.18811	9.13355	8.15468	7.8208	ASB1	Homo sapiens ankyrin repeat and SOCS box containing 1 (ASB1), transcript variant 1, mRNA [NM_001040445]	TTTCAACAGGTGGAAGTGTTGGTCGTGCGAAATCTTGGTATTCGCATTTCAAGAAGGGAG
A_23_P208674	0.00137824	0.0166542	down	1.70328	-1.70328	-0.768318	5667.87	5368.39	3315.63	3507.42	12.3989	12.3883	11.5771	11.6734	EMC10	Homo sapiens ER membrane protein complex subunit 10 (EMC10), transcript variant 1, mRNA [NM_175063]	CAAAAGCAACTGTTGTTTTGGCAAGACGGTCCTGATGTACAAGCTTGATTGAAATTCACT
A_33_P3252286	0.000148496	0.0116722	up	4.27906	4.27906	2.09729	916.595	825.211	3887.96	4082.88	9.8351	9.69074	11.8015	11.9189	CRLF1	Homo sapiens cytokine receptor like factor 1 (CRLF1), mRNA [NM_004750]	TCCCCATTACCTAGGGCCCCTCCAAAAGAGTCCTTTTAAATAAATGAGCTATTTAGGTGC
A_33_P3424222	0.000897867	0.0151098	up	1.76447	1.76447	0.819236	609.449	582.686	1142.19	1071.31	9.23979	9.19057	10.0595	10.0094	HLA-DQB1	Homo sapiens major histocompatibility complex, class II, DQ beta 1 (HLA-DQB1), transcript variant 1, mRNA [NM_002123]	TTCGTGCTGGGGCTGATCTTCCTTGGGCTGGGCCTTATCATCCGTCAAAGGAGTCAGAAA
A_23_P252082	0.000304707	0.012035	down	2.25048	-2.25048	-1.17023	448.48	437.488	198.49	205.562	8.81901	8.78506	7.59895	7.66466	TMEM176A	Homo sapiens transmembrane protein 176A (TMEM176A), mRNA [NM_018487]	GAACCAGACTGAGGAAAAGAGGCTCTTCAACAGCCCCAGTTATCCTGGCCCCATGACCGT
A_24_P190472	0.000140759	0.0116154	up	3.40219	3.40219	1.76647	180.188	165.113	623.023	616.054	7.52057	7.39212	9.21914	9.22648	SLPI	Homo sapiens secretory leukocyte peptidase inhibitor (SLPI), mRNA [NM_003064]	AAGAGATGTTGTCCTGACACTTGTGGCATCAAATGCCTGGATCCTGTTGACACCCCAAAC
A_33_P3745164	0.000883824	0.0150615	up	2.8104	2.8104	1.49078	72.2889	85.0006	230.383	231.044	6.19972	6.45957	7.80732	7.83351	CADM2	Homo sapiens cell adhesion molecule 2 (CADM2), transcript variant 1, mRNA [NM_001167674]	CAGAGCTGCTTACCTATGTTGGTTTGCCAAAAAGAAGTGTTTAAGATATGTTTTCTGTAT
A_24_P852756	5.16936e-05	0.0108228	up	4.65666	4.65666	2.2193	136.899	131.669	646.789	682.252	7.11234	7.08922	9.2714	9.36875	HLA-DQA2	Homo sapiens major histocompatibility complex, class II, DQ alpha 2 (HLA-DQA2), mRNA [NM_020056]	GCCACTCAGCTACCTAATTCCTCAATGACCTTTATCTAAAATCTCCATGGAAGCAATAAA
A_33_P3368109	0.000752175	0.0143644	down	1.9121	-1.9121	-0.935157	291.758	306.004	164.699	156.992	8.20323	8.27548	7.3367	7.2717		Q6V5H5_9BRAS (Q6V5H5) Pollen coat oleosin-glycine rich protein, partial (13%) [THC2686826]	AGGGAGCCCTCGGGCTCTGAGAGTCACGCGGGGGGCGGCCTGCTCTCCCGCGCCCCCTAG
A_23_P376449	0.0150847	0.0494937	down	1.81636	-1.81636	-0.861053	160.088	179.312	110.286	84.5562	7.34186	7.52198	6.7613	6.38044		cathepsin L pseudogene 4 [Source:HGNC Symbol;Acc:HGNC:23645] [ENST00000454614]	CTTTTAGTGCAACTGGTGCTCTGGAAGGGCAGATGTTCTGGAAAACAGGCAAACTTATCT
A_23_P352358	0.00139369	0.0166542	up	2.1384	2.1384	1.09653	2802.36	2660.77	5808.24	6601.82	11.4028	11.364	12.3778	12.5822	KIAA2013	Homo sapiens KIAA2013 (KIAA2013), mRNA [NM_138346]	TGCTTTCAGCCACCATTTGCACAAGACACCCAGCACTGAAAGTCCCGCTGCCAGGAGCAA
A_33_P3423626	0.000780343	0.0145302	down	2.05039	-2.05039	-1.0359	719.65	752.07	388.506	350.71	9.47947	9.55197	8.53566	8.42398	LINC01854	Homo sapiens long intergenic non-protein coding RNA 1854 (LINC01854), transcript variant 1, long non-coding RNA [NR_122040]	GCTAATTAATGAACTAAGCATCTAATTCAAGAAACAAAGCAACACAGCTAACTTATAGAA
A_33_P3351944	0.000242768	0.0118878	up	2.75078	2.75078	1.45984	48.8081	44.9025	131.847	141.451	5.64389	5.58569	7.02015	7.12912	EGFR	Homo sapiens epidermal growth factor receptor (EGFR), transcript variant 3, mRNA [NM_201283]	GGAAATCAGTGTTTTAGAGAGAGAACTTTTCGACATATTTCCTGTTCCCTTGGAATAAAA
A_33_P3293346	0.00858487	0.0364977	up	2.39856	2.39856	1.26217	86.142	94.7629	193.626	269.231	6.45606	6.62953	7.56068	8.04924	KCTD3	Homo sapiens potassium channel tetramerization domain containing 3 (KCTD3), transcript variant 3, mRNA [NM_001319295]	TCCAGAAAGTTGTTCCCATCACCAACAAACTATTTGTAAGACTCTCATCGACTGGAAAAA
A_24_P355267	0.000118458	0.0113625	down	2.7247	-2.7247	-1.4461	6127.9	5919.12	2300.75	2275.23	12.509	12.5253	11.0594	11.0827	SLC25A25	Homo sapiens solute carrier family 25 member 25 (SLC25A25), transcript variant 2, mRNA [NM_001006641]	CTGGAGTCGTCAAAAAGCAAATTAAGAAAGAATTGGACGTTAGAAGTTGTCATTTAAAGC
A_33_P3420053	0.00424072	0.0260075	down	2.28572	-2.28572	-1.19265	177.894	144.146	78.3499	67.4737	7.5007	7.20889	6.27852	6.04578	ZNF415	Homo sapiens zinc finger protein 415 (ZNF415), transcript variant 23, mRNA [NM_001352148]	AGAGAAATCATATACACCTAACTGTGTGGCAGAGGCTTCATTTAGGTCTCACAACTCACT
A_32_P221822	0.0135768	0.0468063	down	1.74036	-1.74036	-0.799382	917.552	822.957	586.703	457.288	9.83732	9.68679	9.13215	8.79319	RRP15	Homo sapiens ribosomal RNA processing 15 homolog (RRP15), mRNA [NM_016052]	GTTCTAGAATCCAAACTCTACATACTGTTTAATAGAGCATTATTGATATTAGCTGTATTA
A_23_P165727	0.000888449	0.0150702	up	3.53222	3.53222	1.82058	102.196	88.3304	400.219	320.186	6.69926	6.51987	8.57264	8.28764	MSTN	Homo sapiens myostatin (MSTN), mRNA [NM_005259]	ATTTATTTACTTCTGTTTTGTAAATTGGGATTTTGTTAATCAAATTTATTGTACTATGAC
A_23_P133068	0.0141555	0.0476988	up	2.0537	2.0537	1.03822	488.853	486.766	899.089	1255.43	8.9313	8.94583	9.72404	10.2295	ANK2	Homo sapiens ankyrin 2 (ANK2), transcript variant 1, mRNA [NM_001148]	CCCCATCCTCTTTAACTATAAAGCTAATTTGTGACCAAAGATGGCATCCTTCATACTGGA
A_23_P200710	0.00100344	0.0153277	down	2.80727	-2.80727	-1.48917	6765.11	6363.18	2222.98	2623.57	12.6519	12.6223	11.0111	11.2847	PIK3C2B	Homo sapiens phosphatidylinositol-4-phosphate 3-kinase catalytic subunit type 2 beta (PIK3C2B), mRNA [NM_002646]	CGGTGAAACTTTTCCAGATGAACGGACCATAAATGTGTTACTGGCTTTGTGCCTGTAGCT
A_33_P3272921	0.00122817	0.0160734	up	2.55423	2.55423	1.35289	60.9232	52.4978	165.719	141.091	5.95433	5.80664	7.34302	7.12372	ARID3A	Homo sapiens AT-rich interaction domain 3A (ARID3A), mRNA [NM_005224]	GGGTTTTGTTGTGTAAATATTCTATTTTATTCTTGGGGGGATCAAACCTTAGGAAAAGGA
A_33_P3235731	0.000222793	0.0117392	down	4.21212	-4.21212	-2.07455	207.413	177.176	44.7555	48.6675	7.71397	7.50771	5.4931	5.57949	LOC107983985	PREDICTED: Homo sapiens uncharacterized LOC107983985 (LOC107983985), transcript variant X2, ncRNA [XR_001746130]	CAGGGTGATTTTTACAACTTTTAAACAAGTTTAAAGCAGCTTTGTTGGCTTTCTTAGCTG
A_23_P369479	0.00083048	0.0148224	up	1.99459	1.99459	0.996091	47.9161	43.5687	93.5991	99.9989	5.62014	5.53913	6.52663	6.62482	MSI2	Homo sapiens musashi RNA binding protein 2 (MSI2), transcript variant 2, mRNA [NM_170721]	TTTGTCTGTGCTGGTAGTTTGTGAGAAGTGACCCGCACGCTTCCATTTGATGCATTTGAT
A_33_P3302881	0.0106912	0.0409721	down	1.81068	-1.81068	-0.856531	16718.8	15615.8	8138.57	10387.3	13.9208	13.8813	12.8631	13.2259	KLHL31	Homo sapiens kelch like family member 31 (KLHL31), mRNA [NM_001003760]	AACAACGTGACTCGGGAATCCCGGGCCAGTTCGGTATCTTCTGTGCCAGTCAGTATCTGA
A_33_P3327617	0.00370403	0.0243228	up	1.79765	1.79765	0.846116	34.7549	38.0372	66.7106	70.5727	5.12462	5.34321	6.04842	6.11166	FCGR2B	Homo sapiens Fc fragment of IgG receptor IIb (FCGR2B), transcript variant 3, mRNA [NM_001002274]	TGCACAGGAAACATAGGCTACACGCTGTACTCATCCAAGCCTGTGACCATCACTGTCCAA
A_33_P3414574	0.0036475	0.0241781	down	1.84188	-1.84188	-0.881182	1304.3	1211.54	766.367	643.471	10.321	10.236	9.50915	9.28544	DNAJA2	Homo sapiens DnaJ heat shock protein family (Hsp40) member A2 (DNAJA2), mRNA [NM_005880]	CCACAACCACTTTAAACATAAGAAATGTGGTGGCAATATAAAGTTTGTAGCCTTTCCAAT
A_33_P3280385	0.0010714	0.0155588	down	1.9223	-1.9223	-0.942835	57.8743	50.4737	28.3846	29.8904	5.87478	5.75041	4.84271	4.89681	COL6A3	Homo sapiens collagen type VI alpha 3 chain (COL6A3), transcript variant 3, mRNA [NM_057165]	CTTGGAGCATTTTCCATATGAAAAATAACAGGCTCAAAGGCCATGGTACTCATAATAAAT
A_23_P330070	0.000194216	0.0117392	up	2.64022	2.64022	1.40066	133.466	122.548	359.069	352.845	7.07433	6.98737	8.42981	8.43319	TFPI	Homo sapiens tissue factor pathway inhibitor (TFPI), transcript variant 2, mRNA [NM_001032281]	GCCTTCTGCATTCATGCATCCATGTTCTTTCTAGGATTGGATAGCATTTCATGCCTATGT
A_33_P3299811	0.0114048	0.0425468	down	1.94922	-1.94922	-0.962895	81.8479	72.8792	46.8927	35.7694	6.37675	6.24728	5.5532	5.14503	FLVCR1-DT	Homo sapiens FLVCR1 divergent transcript (FLVCR1-DT), transcript variant 2, long non-coding RNA [NR_027286]	AAGGAAGCAAGTTTATTGGAATCTACTCCGTTAGAGAGTGCAAGTCCTCAGACTGCAGGA
A_24_P237878	0.00207581	0.0193403	down	2.25535	-2.25535	-1.17335	13384.3	11694.4	5282.69	6244.19	13.6045	13.4871	12.2485	12.4964	MCRIP1	Homo sapiens MAPK regulated corepressor interacting protein 1 (MCRIP1), transcript variant 1, mRNA [NM_207368]	TGTGCTGGGAGGGTCACCAGGTCCCTTTTCCTTCCTGTGCCCTCTGAAAGCTAAGTGTCT
A_33_P3293734	0.00355103	0.0238708	down	2.06711	-2.06711	-1.04761	2243.58	1964.6	972.007	1115.36	11.083	10.9152	9.82873	10.0742			TGTGGCAGCATCCCCAGCTTTGGCTGTTGGTGACCATCCCTGACTTAAGTGCCATGCAGA
A_33_P3287158	0.00103812	0.0154201	up	2.54378	2.54378	1.34698	30.2602	33.5137	82.6888	88.24	4.93415	5.16474	6.35626	6.43659	NLGN4X	Homo sapiens neuroligin 4 X-linked (NLGN4X), transcript variant 3, mRNA [NM_001282145]	TCTGTACGGTTCTGTGCAAAGAGGTGTTTTGCCAGCCTGAACTATATTTAAGAGACTTTG
A_23_P79818	0.0014031	0.0166759	up	1.75048	1.75048	0.807755	2445.35	2464.51	4365.99	4607.96	11.1963	11.2523	11.9819	12.0822	OSER1	Homo sapiens oxidative stress responsive serine rich 1 (OSER1), mRNA [NM_016470]	TACATGGAGTATTACTTGTATATTCCCAAGAAAATGTCCCACATGGCAGAAATGATGTAC
A_24_P941359	0.00261761	0.0210473	down	3.0322	-3.0322	-1.60036	617.108	591.459	237.554	174.093	9.25444	9.20913	7.84795	7.41489	RIPOR2	Homo sapiens RHO family interacting cell polarization regulator 2 (RIPOR2), transcript variant 1, mRNA [NM_014722]	GGTACATTGTACAGTCTGTAGTTAGGAGGTATAGCCTATAGCTTATGTTAAATGGTTGAA
A_33_P3390580	0.00921304	0.0377624	up	1.99757	1.99757	0.998243	44.0604	33.9831	73.4714	90.3125	5.47903	5.1809	6.18706	6.46936	CCDC144A	Homo sapiens coiled-coil domain containing 144A (CCDC144A), transcript variant 1, mRNA [NM_014695]	AGAACGAGAAAAGATGGACACTGGAGTTGTACTTCTCTCAGGGAATGATACTCTCCATGA
A_33_P3844650	0.000543937	0.0129352	up	1.83508	1.83508	0.875844	2525.04	2468.68	4844.12	4749.94	11.2423	11.2544	12.1253	12.1231	ANGPTL2	Homo sapiens angiopoietin like 2 (ANGPTL2), mRNA [NM_012098]	CCAGGACAGGACAGGACTACAGACAACTCTTTCTTTAAATAAATTAAGTCTCTACAATAA
A_33_P3419383	8.60341e-05	0.0108228	up	3.09909	3.09909	1.63184	4826.37	4590.14	15415	15582.9	12.1755	12.1611	13.7807	13.8196	PDLIM3	Homo sapiens PDZ and LIM domain 3 (PDLIM3), transcript variant 1, mRNA [NM_014476]	GCATTTGACATTGCAACTCCTGTGCCAACACATGCATTCACTAACAAAGCTATTAAAAAA
A_24_P231829	0.00444367	0.0266102	up	1.90133	1.90133	0.927005	132.562	155.545	299.276	269.491	7.06617	7.3129	8.18238	8.0507	BHMT2	Homo sapiens betaine--homocysteine S-methyltransferase 2 (BHMT2), transcript variant 1, mRNA [NM_017614]	CGCTGTCAAAGCCAGACTTCTAAGGAGTAGTGAAAGAAAACCCTGAAATAATCGAACAGG
A_33_P3295423	0.000600541	0.0135621	down	1.89698	-1.89698	-0.923702	372.226	370.961	197.156	204.488	8.5434	8.55023	7.59008	7.65614	ZXDC	Homo sapiens ZXD family zinc finger C (ZXDC), transcript variant 2, mRNA [NM_001040653]	AGCCAGTGTTTCACTATAGTGTATGCATCAGTGTGAATTGTGACTTAGGAAGGGACACCT
A_23_P354827	0.000682992	0.0140022	down	3.45871	-3.45871	-1.79023	393.895	382.783	126.944	102.773	8.61855	8.59747	6.96604	6.66952	ZNF550	Homo sapiens zinc finger protein 550 (ZNF550), transcript variant 1, mRNA [NM_001277090]	TGACACTGTATTTATCTTCAGTCTCTTGTTGGTATCTAACTTTGGTTCTGAAGTTTATGG
A_24_P339416	0.000786409	0.0145302	down	1.88979	-1.88979	-0.918228	87.7842	88.8157	46.5723	50.656	6.48577	6.52663	5.54461	5.63134	ARSG	Homo sapiens arylsulfatase G (ARSG), transcript variant 1, mRNA [NM_014960]	AGATTACACTCAGGACCCTTCAGTAACTCCCTGCTGTAATCCCTACCAAATTGCCTGCCG
A_33_P3365002	0.000509911	0.0127655	down	3.05827	-3.05827	-1.61272	520.421	553.996	193.924	166.962	9.02308	9.122	7.5625	7.35715	TUBB2A	Homo sapiens tubulin beta 2A class IIa (TUBB2A), transcript variant 2, mRNA [NM_001310315]	AGAGTACCCAGACCGCATCATGAACTCCTTCAGCGTCATGCCCTCACCCAAGGTGTCAGA
A_23_P371885	0.00369111	0.0242818	down	1.7248	-1.7248	-0.786428	506.464	555.675	339.05	301.432	8.98738	9.12698	8.34489	8.19662	ARL17A	Homo sapiens ADP ribosylation factor like GTPase 17A (ARL17A), transcript variant 2, mRNA [NM_016632]	CTTCACACCTCACTCCTAGATTTTGCTAGACCTTTCTATTTTGTCTCCCTGAATTAAGCT
A_24_P226508	0.00106569	0.0155532	down	1.84936	-1.84936	-0.887022	200.896	194.667	115.271	105.567	7.67101	7.6349	6.82121	6.71065	HS3ST5	Homo sapiens heparan sulfate-glucosamine 3-sulfotransferase 5 (HS3ST5), mRNA [NM_153612]	CCTCCAAGGATAAGTCAATACAATTTATACTTCAATGCTACCAGAGGGTTTTACTGCTTG
A_32_P2103	0.00492336	0.0279344	up	1.78514	1.78514	0.836037	146.999	152.142	306.04	253.177	7.2181	7.28123	8.20937	7.96204	MBD5	methyl-CpG binding domain protein 5 [Source:HGNC Symbol;Acc:HGNC:20444] [ENST00000478190]	TATATCCAACTTATGTACCTTTGCAAACTTGTCTGGATTTTGACTGTATGTGCAAAACAG
A_23_P65208	0.0018127	0.0183346	up	3.13396	3.13396	1.64799	33.9185	27.0246	113.108	90.2184	5.09146	4.87172	6.79242	6.46673	ZMYM5	Homo sapiens zinc finger MYM-type containing 5 (ZMYM5), transcript variant 1, mRNA [NM_001039650]	TGTAGTAAATTAGCAGAGGTCTGGATTTTTATACCTAAGTTGTTGTTTAGGCTAACAGTG
A_33_P3331085	0.000926016	0.0151643	up	3.31407	3.31407	1.7286	35.1714	26.0084	106.591	105.996	5.14219	4.82099	6.70415	6.71623	SEC24A	Homo sapiens SEC24 homolog A, COPII coat complex component (SEC24A), transcript variant 1, mRNA [NM_021982]	GACAGAACAGAATCTGCATTATCATATTATGAATTCCTGTTGCATATACAGCAACAAGTG
A_23_P128574	0.00240796	0.0203792	up	2.44222	2.44222	1.28819	51.8034	61.4223	139.412	153.455	5.72939	6.02336	7.09201	7.23712	ENOX1	Homo sapiens ecto-NOX disulfide-thiol exchanger 1 (ENOX1), transcript variant 1, mRNA [NM_017993]	GACAGATCTGTTTCCTATGAAAACCAAACAATGATTCCACAGTCATAATGATGGCAAAAT
A_23_P36724	0.00206811	0.0192981	up	2.13919	2.13919	1.09707	126.953	142.559	286.399	318.5	7.00481	7.19478	8.11525	8.27847	FBXL14	Homo sapiens F-box and leucine rich repeat protein 14 (FBXL14), mRNA [NM_152441]	TTCCTCTCCCCACGGGGTTTCCATTTTAATGGGAACAATGTAGAATATATCTGTCTTCCC
A_23_P406025	0.000850999	0.0148937	down	2.25671	-2.25671	-1.17422	265.792	256.173	126.606	111.595	8.06857	8.0283	6.96176	6.78666	PRUNE2	Homo sapiens prune homolog 2 (PRUNE2), transcript variant 1, mRNA [NM_015225]	TGCATTGGATTGCTCAGAATAAAGTGTCTGTTAGACTTCGTTTTGGTAAATAAATTCTCC
A_23_P121945	0.00011814	0.0113625	up	3.38652	3.38652	1.7598	860.713	917.187	3226.27	3230.37	9.74415	9.84812	11.5378	11.5741	SNCB	Homo sapiens synuclein beta (SNCB), transcript variant 1, mRNA [NM_001001502]	AATCACGAGATCTTCCTTCCGCTCTGAGGCAACCCCCTCGGAGCCTGTGTTAGTGTCTGT
A_23_P18372	0.000548335	0.0129747	up	2.96909	2.96909	1.57002	422.882	393.385	1412.91	1179.24	8.72626	8.63804	10.3566	10.1477	B3GNT5	Homo sapiens UDP-GlcNAc:betaGal beta-1,3-N-acetylglucosaminyltransferase 5 (B3GNT5), mRNA [NM_032047]	AAATGTCAACAAAGGGAAAATAAACTATCAGCTTGGATGGTCACTTGAATAGAAGATGGT
A_33_P3249793	0.000181694	0.0116973	up	3.44879	3.44879	1.78609	68.4104	73.2394	251.665	264.209	6.12625	6.25458	7.93154	8.02148	FOXO4	Homo sapiens forkhead box O4 (FOXO4), transcript variant 1, mRNA [NM_005938]	TGTATATGGAGAACCTGGAGTGTGACATGGATAACATCATCAGTGACCTCATGGATGAGG
A_33_P3262789	0.00295535	0.0221551	up	2.28652	2.28652	1.19315	164.362	137.758	339.918	391.014	7.38529	7.15212	8.34932	8.5744	REEP6	Homo sapiens receptor accessory protein 6 (REEP6), transcript variant 1, mRNA [NM_001329556]	AGCACTACTGGTGCCTGAAACACCTGGCCTGCTAGGAGGCTCCAATAAAGCTAACCCGGA
A_23_P209625	0.00095792	0.0151801	down	3.54508	-3.54508	-1.82582	867.077	927.885	292.086	229.348	9.75483	9.86351	8.14859	7.81812	CYP1B1	Homo sapiens cytochrome P450 family 1 subfamily B member 1 (CYP1B1), mRNA [NM_000104]	CTGTGTTTATATGGAAGAAAGTAAGGTGCTTGGAGTTTACCTGGCTTATTTAATATGCTT
A_23_P55136	0.000645993	0.0138718	down	2.02609	-2.02609	-1.0187	972.285	893.269	480.555	476.56	9.91315	9.80606	8.83053	8.85128	RANGRF	Homo sapiens RAN guanine nucleotide release factor (RANGRF), transcript variant 1, mRNA [NM_016492]	ATGTGGAGTCTGTTCAGCCTCTCAGTTTGGAGAACTGGCCTGAGGGGCCGCTGTCAAGAA
A_33_P3268649	0.00147194	0.0169995	down	2.72982	-2.72982	-1.44881	119.118	99.6439	44.2355	38.3746	6.91143	6.70334	5.4742	5.24296	SLC2A11	Homo sapiens solute carrier family 2 member 11 (SLC2A11), transcript variant 4, mRNA [NM_001282864]	CGCAAAGCAGGCTCCTTTGAGATGATCATGCTGGGAAGACTGCTCGTGGGAGTCAATGCA
A_33_P3313704	0.00846428	0.036205	down	1.70706	-1.70706	-0.771514	80.3826	75.211	42.0221	52.8913	6.34766	6.29181	5.40508	5.69136	LOC100127955	PREDICTED: Homo sapiens uncharacterized LOC100127955 (LOC100127955), ncRNA [XR_108730]	GTATCTACCAGGAGACAGTGGAGACCTCTACCCTTTAGCTGTCCTCTGTCCCACACAACC
A_24_P417596	0.0134315	0.0465552	down	1.72306	-1.72306	-0.784974	181.156	154.177	91.3382	110.219	7.52628	7.29782	6.48701	6.76714	FLYWCH2	Homo sapiens FLYWCH family member 2 (FLYWCH2), transcript variant 1, mRNA [NM_138439]	AGATCAAGTATAAGTTACTTTTGTAAGCAGAAAAATACTTTCAAACAAGAATAAAAGAAG
A_23_P420942	0.00169665	0.0178446	down	1.70365	-1.70365	-0.768629	199.089	195.028	124.758	114.197	7.65809	7.63766	6.93768	6.82081	MT1E	Homo sapiens metallothionein 1E (MT1E), transcript variant 1, mRNA [NM_001363555]	TTTTTCTCGTGGGACACAAACCCCAACTGTACCCCCTATGGTTTCAGAACAGAGCTGTGC
A_24_P156748	0.00273244	0.0215422	down	2.4261	-2.4261	-1.27864	187.12	162.862	66.9471	81.6029	7.57123	7.37318	6.05445	6.33269	SLC30A2	Homo sapiens solute carrier family 30 member 2 (SLC30A2), transcript variant 1, mRNA [NM_001004434]	ACCTGTCCCCGACTCATCGAGACAACATGCCCAGTTATCAGGGAGTCCTGTGTCACAAGG
A_23_P55356	0.00368592	0.0242804	down	2.04342	-2.04342	-1.03099	163.574	155.305	72.5798	89.6244	7.37723	7.31025	6.16861	6.4569	VMO1	Homo sapiens vitelline membrane outer layer 1 homolog (VMO1), transcript variant 1, mRNA [NM_182566]	CAAGATCCAGGGACCTAGAGGCCTCGGCGATGACACTGCGCTGAACGACGCGCGCTTATT
A_24_P205589	0.00709335	0.0331801	down	1.84601	-1.84601	-0.884414	135.005	165.452	79.9165	86.7796	7.09118	7.39466	6.30639	6.41062	ACOT7	Homo sapiens acyl-CoA thioesterase 7 (ACOT7), transcript variant hBACHa, mRNA [NM_007274]	AGACCAACATCGTCACAGCTTCCGTGGACGCCATTAATTTTCATGACAAGATCAGAAAAG
A_24_P204204	0.00194788	0.0188831	down	1.80128	-1.80128	-0.849021	1533.97	1669.62	955.832	862.055	10.5433	10.6733	9.80818	9.71038		voltage dependent anion channel 3 pseudogene 1 [Source:HGNC Symbol;Acc:HGNC:20722] [ENST00000604654]	GGGATTGAAATGTCAATAAACCTTGCTTGGACGGCTGGAAACAACACCCATTTTGGCATT
A_33_P3250133	0.000426094	0.0124207	up	2.65123	2.65123	1.40666	236.355	219.664	613.802	665.885	7.90621	7.81083	9.19668	9.33368	VSIG10	Homo sapiens V-set and immunoglobulin domain containing 10 (VSIG10), mRNA [NM_019086]	TGGAAAGCTACATCGAAGATGAGCTCTTCATTCAGCTTTGATTTGACCTGTACCCCTGGT
A_33_P3364869	0.000571712	0.0132521	up	2.01376	2.01376	1.00989	206.242	198.231	422.767	440.419	7.70436	7.66531	8.65231	8.73714		Sequence 502 from Patent EP1572962. [JD019478]	GGAAGAAGGTGCCGTCTAGGACTTTCATAACTAGAGAGAAGACAACATCTGCTTTGAAAG
A_23_P103588	3.03735e-05	0.0108228	down	23.8225	-23.8225	-4.57426	75.4809	89.0456	3.19002	4.34758	6.25317	6.5301	1.81746	1.8173	HMGCS2	Homo sapiens 3-hydroxy-3-methylglutaryl-CoA synthase 2 (HMGCS2), transcript variant 1, mRNA [NM_005518]	TGGCTCCAGGATTGGTGCCTTCTCTTATGGCTCTGGTTTAGCAGCAAGTTTCTTTTCATT
A_33_P3241269	0.00167376	0.0177585	down	2.96121	-2.96121	-1.56618	1766.59	1435.76	508.437	582.919	10.732	10.4632	8.91217	9.15067	CES1	Homo sapiens carboxylesterase 1 (CES1), transcript variant 1, mRNA [NM_001025195]	AGGAGCAAGTTTTGTATTTGTGACCTCAGCTTTGGGAATAAAGGATCTTTTGAAGGCCAA
A_33_P3418170	0.0024855	0.0205907	down	1.87433	-1.87433	-0.906372	507.002	472.309	289.166	249.309	8.989	8.90021	8.13196	7.94451	DDX58	Homo sapiens DExD/H-box helicase 58 (DDX58), mRNA [NM_014314]	GTACATGACACAGTAGTTGCTTGATAATAGTTACTAGTAGTAGTATTCTTACTAAGACCC
A_23_P146084	0.000575736	0.0133087	up	2.35667	2.35667	1.23675	425.748	410.097	1001.31	1082.82	8.73511	8.69373	9.87535	10.027	GSR	Homo sapiens glutathione-disulfide reductase (GSR), transcript variant 1, mRNA [NM_000637]	AGACACGTGTGGCGGGCAGTGGGACCCATAGATCTTCTGAAATGAAACAAATAATCACAT
A_33_P3330503	0.0119118	0.0436197	down	3.0813	-3.0813	-1.62354	350.988	325.414	147.285	86.7225	8.46045	8.36184	7.16562	6.40959	ALDH7A1	Homo sapiens aldehyde dehydrogenase 7 family member A1 (ALDH7A1), transcript variant 1, mRNA [NM_001182]	GGGTATGTGGGAGTGATAATCTTAGCTATAGATTTTAGGTAAAACTGATTCTGAAAGCTT
A_24_P130962	0.00254708	0.020784	down	2.02554	-2.02554	-1.0183	100.316	115.032	57.1131	53.7596	6.67591	6.89939	5.82343	5.71527	TOR3A	Homo sapiens torsin family 3 member A (TOR3A), mRNA [NM_022371]	CCTAAAGTTGCTCAAGGCTGGATGGTCCCGGGAAGAAATTACGATGGAACACCTGGAGCC
A_23_P143047	0.000313195	0.012035	up	3.63819	3.63819	1.86322	200.616	206.77	736.043	834.776	7.66925	7.72898	9.45434	9.67032	ATP6V1E2	Homo sapiens ATPase H+ transporting V1 subunit E2 (ATP6V1E2), mRNA [NM_001318063]	ACCAACAGAAAGTTCTTTATATAAGCCTCTGGGAAGTGAAGCTAGTGTTGAACCACTAAA
A_33_P3782529	0.000362848	0.0121635	up	3.61535	3.61535	1.85414	21.0521	16.258	70.044	71.8376	4.39193	4.15535	6.11471	6.14085	MIR3936HG	Homo sapiens MIR3936 host gene (MIR3936HG), long non-coding RNA [NR_110997]	GCAACATCTCAAGGGAGGTGACAAAAATTTCAAAGTGTGTTTAGTGACCTTTCATTTATT
A_24_P41850	0.00386514	0.0247467	down	3.3528	-3.3528	-1.74537	1834.22	2321.28	723.75	533.102	10.7893	11.1556	9.43304	9.0212	MASP1	Homo sapiens mannan binding lectin serine peptidase 1 (MASP1), transcript variant 3, mRNA [NM_001031849]	AGCTGTGACACAGGCTACAAAGTGCTGAAGGATAATGTGGAGATGGACACATTCCAGATT
A_24_P297537	0.00437776	0.0264413	down	1.79262	-1.79262	-0.842072	573.963	543.578	352.817	294.714	9.15919	9.09261	8.4014	8.16626	MAMSTR	Homo sapiens MEF2 activating motif and SAP domain containing transcriptional regulator (MAMSTR), transcript variant 2, mRNA [NM_182574]	TCGCCACCCCCACACAAGTTGGAACTTCAGACCCTTAAACTGGAGGAGCTGACGGTCTCA
A_23_P24469	0.000223373	0.0117392	down	2.62758	-2.62758	-1.39373	255112	248478	101219	94826.3	17.7935	17.845	16.4686	16.3824	CSRP3	Homo sapiens cysteine and glycine rich protein 3 (CSRP3), mRNA [NM_003476]	TATGTGTTTCTCCTCAGAAGTGATCAGGTCTTTACTGAATGTTAGAAGAGGCCTTTGGAA
A_33_P3369834	0.000247901	0.0119255	up	2.68698	2.68698	1.42598	185.073	176.728	504.451	528.238	7.5522	7.50386	8.90001	9.00802	REEP6	Homo sapiens receptor accessory protein 6 (REEP6), transcript variant 1, mRNA [NM_001329556]	TCTGGCTGTGGCTCCCGCCTGTCCGGCAGGGCCCAGGGCCAGCGTCGGGCACAGGGCAGC
A_33_P3211929	0.00552503	0.0296049	down	1.99429	-1.99429	-0.995877	408.471	327.954	179.068	197.051	8.67557	8.37219	7.45733	7.59868	RCOR2	Homo sapiens REST corepressor 2 (RCOR2), transcript variant 2, mRNA [NM_001363648]	ACTTGGAGAAATGGGGGTTGGGAACTTATGCAGACATGGATTTATTTTTCAACATTTTTT
A_23_P66719	0.0080914	0.035528	down	2.13953	-2.13953	-1.09729	120.244	123.583	50.3027	68.7799	6.92113	6.99933	5.64918	6.07669	DHRS13	Homo sapiens dehydrogenase/reductase 13 (DHRS13), mRNA [NM_144683]	GTGAACTGATCCCTTTGCAACCGTCTAGCTAGGTAGTTAAATTACCCCCATGTTAATGAA
A_33_P3257513	0.000986903	0.0152776	down	2.95008	-2.95008	-1.56075	7119.66	5790	2434.3	2074.95	12.7174	12.4934	11.1371	10.9523	FAT3	Homo sapiens FAT atypical cadherin 3 (FAT3), mRNA [NM_001008781]	CTTTTGAGGTAACTACACACACACACACACACACAAGGATTTTAGATTTGAAAATGATGT
A_23_P165061	0.00130525	0.0163746	down	1.71691	-1.71691	-0.779814	71211.9	65186.1	37230.8	39320.3	15.8813	15.875	15.0504	15.1462	AES	Homo sapiens amino-terminal enhancer of split (AES), transcript variant 1, mRNA [NM_198969]	GTGTCTGTATATAGTCAGCTTATCTCGTGTTCAATCGTCTGATCTCTACAGAGAGAAGTG
A_23_P69908	0.000110594	0.0113625	up	3.42603	3.42603	1.77654	5267.24	4702.64	18080.8	18523	12.2964	12.1989	14.0028	14.0455	GLRX	Homo sapiens glutaredoxin (GLRX), transcript variant 1, mRNA [NM_002064]	CTGATAAAACTTACAGCCCCCTACACCAAGAGTGTATCTGTGAAAGAGCTCCTACACTTT
A_33_P3312549	0.000149458	0.0116722	down	3.04866	-3.04866	-1.60817	145.309	139.756	49.5045	46.865	7.20084	7.16901	5.62692	5.52658		CSPG4 pseudogene 4 Y-linked [Source:HGNC Symbol;Acc:HGNC:38535] [ENST00000333235]	TACTTTGAACCGAGGAGTCCTCAGCTGCCTGGAGCCATGTGACAGTCTCCTTCTTGGGGA
A_33_P3379199	0.00158226	0.0174171	down	1.82735	-1.82735	-0.869754	41406.5	34660	20989.5	20096.9	15.1342	14.9892	14.2099	14.1739	UQCR10	Homo sapiens ubiquinol-cytochrome c reductase, complex III subunit X (UQCR10), transcript variant 1, mRNA [NM_013387]	TTCTTCGAGCGCGCCTTCGATCAAGGCGCGGACGCTATCTACGACCACATCAACGAGGGG
A_24_P375761	0.00162581	0.017635	down	2.14675	-2.14675	-1.10216	60.6482	55.3369	25.8937	30.3761	5.94727	5.88155	4.70423	4.92028		novel transcript [ENST00000440528]	TGCTTGTGCAAGGAAGATACGGAAGCCACACAATGGGTTGGTTCTTTCTAGCCCTTCCCA
A_23_P393163	0.0152964	0.0498716	down	1.75635	-1.75635	-0.812581	10563.5	12711	6432.57	7418.61	13.2864	13.6145	12.5265	12.7493	XIRP2	Homo sapiens xin actin binding repeat containing 2 (XIRP2), transcript variant 1, mRNA [NM_152381]	TTCCTAATGAAGAACCAAATATGTGTAAAAATATTGCAGAAAACACCCTTGTACCTGGAG
A_23_P50674	0.00138328	0.0166542	down	2.2462	-2.2462	-1.16749	99.9893	90.5742	40.3051	47.475	6.66952	6.55536	5.34656	5.54335	IZUMO4	Homo sapiens IZUMO family member 4 (IZUMO4), transcript variant 1, mRNA [NM_001031735]	AACGAGCTGCGAAACATCTTCCGGGAGCAGGTGCACCTCATCCAGAACGCCATCATCGAA
A_23_P11295	0.000870778	0.0150226	up	1.72302	1.72302	0.784939	1134.1	1141.3	2061.02	2056.17	10.1221	10.1512	10.9035	10.9397	CMC4	Homo sapiens C-X9-C motif containing 4 (CMC4), mRNA [NM_001018024]	TGCGTAAGTGTTGTGCTCAGTATCCCAAGGGAAGATCTGTCGTCTGTTCAGGATTTGAAA
A_33_P3399768	0.000100093	0.0111736	down	5.22688	-5.22688	-2.38595	742.399	705.322	131.832	149.169	9.52362	9.46552	7.01971	7.19753	LINC01160	Homo sapiens long intergenic non-protein coding RNA 1160 (LINC01160), long non-coding RNA [NR_034126]	CATGGAAGCTCTGTGCCCCTTTTTCACCCTATACACCTCATCATCTGTATGCTTGGTAAT
A_33_P3257222	0.00315432	0.022758	down	1.97109	-1.97109	-0.978991	3411.69	3092.15	1605.72	1840.49	11.7035	11.5826	10.5496	10.7785	COMTD1	Homo sapiens catechol-O-methyltransferase domain containing 1 (COMTD1), mRNA [NM_144589]	AGGGAGGGTTGCCTGGGAACCCCAGGAATTGACCCTGAGTTTTAAATTCGAAAATAAAGT
A_24_P923102	0.000558492	0.0130789	down	2.96213	-2.96213	-1.56664	381.372	353.084	135.759	116.646	8.57264	8.47454	7.05987	6.85404	PHOSPHO2-KLHL23	Homo sapiens PHOSPHO2-KLHL23 readthrough (PHOSPHO2-KLHL23), transcript variant 1, mRNA [NM_001199290]	TAAAATGAGCACAATACGAAATAGTATGCATACTATGATTGTGACTTTGTAAAATCTTTA
A_33_P3392187	0.0088026	0.0368924	up	1.7497	1.7497	0.807108	86.6407	93.1527	182.028	149.346	6.46569	6.60052	7.48188	7.19855	CCDC85A	Homo sapiens coiled-coil domain containing 85A (CCDC85A), transcript variant 1, mRNA [NM_001348512]	TCCAAATGCAATGATAGTTTCTTGTATGAATGTGCAAGAGGCCTGTGACCGAATGCTACG
A_32_P104518	0.00083669	0.0148224	up	2.80126	2.80126	1.48608	27.7201	24.8336	85.017	71.8057	4.80443	4.75249	6.38883	6.14024	LINC00476	Homo sapiens long intergenic non-protein coding RNA 476 (LINC00476), transcript variant 2, long non-coding RNA [NR_023389]	GCGAGAACGAAATCTTCCTTTCTGTGGGCGGAGCAATCTTCCCGATGTCTCTTCCCTCTG
A_33_P3277110	0.000299458	0.012035	down	2.59362	-2.59362	-1.37497	450.44	471.888	190.226	176.482	8.826	8.89893	7.53872	7.43627	SLC5A3	Homo sapiens solute carrier family 5 member 3 (SLC5A3), mRNA [NM_006933]	CTACATTTCTTGCAAAGTACATTCCTTTCTGTGGTATTTTGTCCTGTAACTGAAGTATAG
A_24_P280029	0.00274129	0.0215467	down	1.81284	-1.81284	-0.858249	279.399	265.831	166.075	144.674	8.13994	8.07894	7.3466	7.15578	PDXP	Homo sapiens pyridoxal phosphatase (PDXP), mRNA [NM_020315]	CCCTTGGGTCCTTGTCAACCAGAGGTCTAGGGAACCACAACCCTTATTGTCCTGGGTGGA
A_23_P64404	0.00298619	0.0222519	down	1.91267	-1.91267	-0.935585	122.412	118.989	70.6397	60.6942	6.94799	6.94981	6.13197	5.89466	FADS3	Homo sapiens fatty acid desaturase 3 (FADS3), mRNA [NM_021727]	AACTTTGAAGTGGAAAATCTGGCGTACATGCTGGTGTGCATGCAGTGGGCGGATTTGCTC
A_24_P363745	0.00607702	0.0308014	up	2.0638	2.0638	1.04531	594.986	754.238	1425.21	1502.54	9.20541	9.55697	10.3719	10.4811	LRRC14	Homo sapiens leucine rich repeat containing 14 (LRRC14), transcript variant 2, mRNA [NM_014665]	ACCTGCGTCTAACTTTTGACACTATAAATAGGTTCAAGAAACTAATAAAACGTTCTGGTT
A_24_P49447	0.000551558	0.0129834	up	1.84128	1.84128	0.880711	247.699	247.718	492.732	472.191	7.96819	7.97388	8.86381	8.83968	RIC1	Homo sapiens RIC1 homolog, RAB6A GEF complex partner 1 (RIC1), transcript variant 1, mRNA [NM_020829]	ATCCTAGTCCATTAAGGAGAAGAACCAGCATTGCTTTTGTGTTTGGTGTGAATATTCAGT
A_32_P429687	0.00381719	0.0246595	down	1.93062	-1.93062	-0.949061	490.215	415.972	255.171	226.01	8.93508	8.71137	7.9498	7.79853	TRIM72	Homo sapiens tripartite motif containing 72 (TRIM72), mRNA [NM_001008274]	CAGCTGCCAATTATCTCAGATGACTTCAAATTCCAGGTGTGGAGGAAGATGTTCCGGGCT
A_32_P64475	0.000669095	0.013978	up	1.89207	1.89207	0.919968	42.3207	38.2056	79.1446	80.915	5.42413	5.34904	6.29539	6.31771	SDE2	Homo sapiens SDE2 telomere maintenance homolog (SDE2), mRNA [NM_152608]	TCTACCATTTACAACCTGCATAATGTGGACTCTTGACCAGTATTCCTGTTGATATTAAAA
A_24_P462853	5.49096e-05	0.0108228	down	5.30018	-5.30018	-2.40604	75.8417	77.3466	15.8157	14.3652	6.263	6.33222	3.94746	3.83568	FAM238C	Homo sapiens family with sequence similarity 238 member C (FAM238C), long non-coding RNA [NR_026795]	AGCTTTGTGTCAAAAGGACAAATAAAAAGGACCTATAAAAGGCATCACCAAGCCCAATGG
A_23_P418597	0.00601053	0.030634	up	1.94983	1.94983	0.963347	65.6204	72.8109	155.944	127.391	6.06668	6.24512	7.25964	6.97886	TNKS1BP1	Homo sapiens tankyrase 1 binding protein 1 (TNKS1BP1), mRNA [NM_033396]	TACCTCCCAAGCCAGAGAAATCCTCAGGGTCAGAAGGATCGTCGCCCAACTGGCTTCAAG
A_23_P417173	0.000510914	0.0127655	down	2.0541	-2.0541	-1.0385	157.066	155.299	80.6497	76.1973	7.31571	7.30982	6.31947	6.22905	KCNA5	Homo sapiens potassium voltage-gated channel subfamily A member 5 (KCNA5), mRNA [NM_002234]	ATGTTTTTCTGTGTTACTTATATTAGAGTCAGAGATCTTGGTATGGGCTGTTCTGTTTCC
A_24_P25544	0.000831786	0.0148224	up	3.88878	3.88878	1.95932	149.91	135.312	529.757	657.254	7.24737	7.12794	8.97805	9.31589	GDNF	Homo sapiens glial cell derived neurotrophic factor (GDNF), transcript variant 1, mRNA [NM_000514]	AAATATGCCAGAGGATTATCCTGATCAGTTCGATGATGTCATGGATTTTATTCAAGCCAC
A_23_P119916	0.000877323	0.0150394	up	2.74078	2.74078	1.45458	104.698	94.9067	268.227	312.787	6.73177	6.63208	8.02087	8.25214	WNT6	Homo sapiens Wnt family member 6 (WNT6), mRNA [NM_006522]	TGGAAAAAAGCCAGTCTAAAGGCCTCTGGATACTGGGCTCCCCAGAACTGCTGGCCACAG
A_33_P3233135	0.000463693	0.012752	up	3.25809	3.25809	1.70402	55.2605	44.854	171.576	174.235	5.81885	5.58387	7.39412	7.41665	KIF16B	Homo sapiens kinesin family member 16B (KIF16B), transcript variant 1, mRNA [NM_001199866]	CTTACTTTCAATTCTCAAGATGAGGCTCTTTGGCTAATCTCACATTTGACAAGACTCTAA
A_33_P3347291	0.00153852	0.0173235	up	2.06559	2.06559	1.04655	2827.18	2608.23	5579.76	6297.82	11.4155	11.3273	12.3263	12.5096	INMT	Homo sapiens indolethylamine N-methyltransferase (INMT), transcript variant 2, mRNA [NM_001199219]	GAGAGAGCTAGTGTAAGCTGTTGATGAGAGCTGTTGCTGAATAAAACCATATTCACCTGC
A_33_P3336557	1.25853e-06	0.0108228	up	81.1225	81.1225	6.34203	3.40643	3.77998	277.542	264.597	1.69999	1.7127	8.0725	8.02424		novel transcript [ENST00000424493]	CTGTGTGTTTCAAAAGCTCCAAGTGTTTACATTCTCCGATTCATCATTCCTTCTTCTAAT
A_32_P46191	0.0016063	0.0175497	up	2.13731	2.13731	1.0958	13010.1	12946.5	27161.5	30477.6	13.5582	13.6446	14.5946	14.7998	ZNF727	Homo sapiens zinc finger protein 727 (ZNF727), mRNA [NM_001159522]	ACACTGGAGAGAAACCCTACAAATGTGAAGAATGTGGCAAAAGCTTTACCTGCTCCTCAA
A_33_P3242543	1.50205e-05	0.0108228	down	7.78363	-7.78363	-2.96044	10831.3	10467.9	1389.65	1400.74	13.317	13.3293	10.3325	10.393	MAOA	Homo sapiens monoamine oxidase A (MAOA), transcript variant 2, mRNA [NM_001270458]	AGATTTTGCCTGTATGGTACTGTTTTGTTTGTTAATAAAGTGCACTGCCACCCCCAATGC
A_23_P431853	0.00670927	0.0323025	up	1.76253	1.76253	0.817652	72777.2	78347.8	139353	126074	15.9033	16.1539	16.9132	16.7793	ND2	mitochondrially encoded NADH:ubiquinone oxidoreductase core subunit 2 [Source:HGNC Symbol;Acc:HGNC:7456] [ENST00000361453]	ACTAAACGTAAGCCTTCTCCTCACTCTCTCAATCTTATCCATCATAGCAGGCAGTTGAGG
A_23_P32064	0.00765725	0.0344211	up	2.0145	2.0145	1.01042	34.8485	24.8392	60.0707	65.3522	5.12715	4.75327	5.89988	6.00138	NSMF	Homo sapiens NMDA receptor synaptonuclear signaling and neuronal migration factor (NSMF), transcript variant 2, mRNA [NM_015537]	TTTGACTTCCGGTTGTATCGCCTGTGGAAGAGCCGCCAGCACTCGAAGCTGCTGGACTTT
A_23_P164179	0.00173594	0.0180055	down	2.37629	-2.37629	-1.24871	5497.6	5731.52	2272.41	2632.13	12.3568	12.4776	11.0445	11.2925	TOB1	Homo sapiens transducer of ERBB2, 1 (TOB1), transcript variant 1, mRNA [NM_005749]	TATTTTTCCTAATATGCAGGGTCAAGGTAGTAGTACCAATGGAATGTTCCCAGGTGACAG
A_23_P39955	0.00122874	0.0160734	down	2.68913	-2.68913	-1.42714	755.24	680.36	250.676	296.877	9.54716	9.40652	7.9266	8.1728	ACTG2	Homo sapiens actin, gamma 2, smooth muscle, enteric (ACTG2), transcript variant 1, mRNA [NM_001615]	TAAAGTCAGAACAGGTTCTCCAAGGATCCCCTCGAGACTACTCTGTTACCAGTCATGAAA
A_23_P141894	0.00030336	0.012035	up	2.8699	2.8699	1.521	14.2414	14.02	40.3771	43.936	3.80717	3.93801	5.34961	5.43757	PVR	Homo sapiens poliovirus receptor (PVR), transcript variant 1, mRNA [NM_006505]	GATCGGGATTTATTTCTATTGGTCCAAATGTTCCCGTGAGGTCCTTTGGCACTGTCATCT
A_23_P363826	0.000826729	0.0148224	up	2.1222	2.1222	1.08556	186.507	172.994	424.498	382.598	7.56608	7.46419	8.65775	8.54365	FBXO3	Homo sapiens F-box protein 3 (FBXO3), transcript variant 2, mRNA [NM_033406]	GGACAAGTAAATGGGCTCCATAGTCTCTAACCAGAGAATTTCTGCTGTTTTAAAGATTCA
A_33_P3599591	0.00174157	0.0180055	up	2.79113	2.79113	1.48085	45.0394	34.5762	110.866	121.369	5.51577	5.2063	6.7698	6.91396	PAPPA	Homo sapiens pappalysin 1 (PAPPA), mRNA [NM_002581]	GGTATTTCTAATTAATATGATGTTGAAACCTGTTTGGCACCTTCTGGAAGCTACCAAAAA
A_23_P35995	0.00366678	0.0242308	down	2.11897	-2.11897	-1.08336	252.573	200.932	109.342	110.47	7.99958	7.68634	6.74766	6.77153	CLMP	Homo sapiens CXADR like membrane protein (CLMP), mRNA [NM_024769]	AAAGGGATCTAGGAATGCTGAAAGATTACCCAACATACCATTATAGTCTCTTCTTTCTGA
A_24_P101402	0.000846229	0.0148486	down	1.7437	-1.7437	-0.802152	6584.54	6150.06	3828.02	3794.41	12.6144	12.5744	11.775	11.8095	NOP56	Homo sapiens NOP56 ribonucleoprotein (NOP56), transcript variant 1, mRNA [NM_006392]	GGCTGGCAAGAGCAGCTCCAAGAAGAAGAAAAAGTTCCATAAAGCATCCCAGGAAGATTA
A_33_P3238250	0.00127014	0.0162631	down	2.00479	-2.00479	-1.00345	136.425	129.67	64.7528	73.1489	7.10735	7.06837	6.00107	6.16775	F11R	Homo sapiens F11 receptor (F11R), transcript variant 1, mRNA [NM_016946]	AAGCCAAAAGGATTTAAAACCGCTGCTCTAAAGAAAAGAAAACTGGAGGCTGGGCGCAGT
A_23_P50535	0.000884705	0.0150615	down	2.2259	-2.2259	-1.15439	13190.1	14229.2	6496.96	6193.78	13.5869	13.7535	12.5476	12.484	DMPK	Homo sapiens DM1 protein kinase (DMPK), transcript variant 2, mRNA [NM_004409]	TTTTGGATGCACTGAGACCCCGACATTCCTCGGTATTTATTGTCTGTCCCCACCTAGGAC
A_33_P3293446	0.00707994	0.0331358	up	1.96238	1.96238	0.972601	199.601	155.386	378.389	349.483	7.66117	7.31107	8.49916	8.41828	JCAD	Homo sapiens junctional cadherin 5 associated (JCAD), transcript variant 4, mRNA [NM_001350022]	CCCAGAGATCACGTTTGCGTGTTCTGGCTGAGTTTTTTATTATTGTTTGTTTTAAATGAT
A_33_P3248354	0.00151063	0.0172165	down	1.82329	-1.82329	-0.86654	266.834	283.779	162.007	150.267	8.07808	8.17658	7.31315	7.20842	OLFM1	Homo sapiens olfactomedin 1 (OLFM1), transcript variant 2, mRNA [NM_006334]	AACCAAATGAAAGGACTGGAGTCCAAGTTCAAACAGGTGGAGGAGAGTCATAAGCAACAC
A_24_P96961	0.00107296	0.015569	up	1.79728	1.79728	0.845816	3797.98	3854.02	7236.89	7440.56	11.8356	11.9038	12.6777	12.7533	SPSB1	Homo sapiens splA/ryanodine receptor domain and SOCS box containing 1 (SPSB1), mRNA [NM_025106]	GCCTTGTGGCTTGTACAGTTTTGAAACTCCCGTTCTATTTTATGATGGTTGATAATAGTC
A_24_P335358	0.00071257	0.0141202	down	1.74926	-1.74926	-0.806741	197.488	198.011	116.801	116.746	7.64845	7.6632	6.84306	6.85511	PUS1	Homo sapiens pseudouridylate synthase 1 (PUS1), transcript variant 1, mRNA [NM_025215]	CCTGGAGTTTGCGGTGATCAGGGTGAAGGGCCAGAGCTTCATGATGCATCAGATCCGGAA
A_33_P3424207	0.00435297	0.0263583	down	2.76336	-2.76336	-1.46642	700.455	527.679	204.216	247.076	9.43928	9.05934	7.63948	7.92629	RABEP2	Homo sapiens rabaptin, RAB GTPase binding effector protein 2 (RABEP2), mRNA [NM_024816]	AGGCCTCCAAGCTTGCACAGAGGCAAGGCCAGACTTTTCCGTCGTTTATTTTCAATAAAT
A_23_P352389	0.00112842	0.015765	up	2.19961	2.19961	1.13725	69.4518	60.9628	145.238	158.975	6.14955	6.01328	7.14685	7.29048	SPATA32	Homo sapiens spermatogenesis associated 32 (SPATA32), mRNA [NM_152343]	AAAGAGAATCCATTATTGGTGAAAATCCATTTTAAGCTGTCAGCCCCCACAATCCCAGAG
A_33_P3235891	0.000373766	0.0121703	down	2.16226	-2.16226	-1.11254	648.304	654.072	300.116	315.118	9.3279	9.34442	8.18472	8.26251		Homo sapiens cDNA FLJ46681 fis, clone TRACH3010382. [AK128523]	CCAAGTATAATTGGACTGATATGGTTTGGCTGTACCCTCACCCAAAACTTCATCTTGAAT
A_23_P97394	0.000831049	0.0148224	down	3.18526	-3.18526	-1.67141	1203.48	1166.82	428.315	340.186	10.2049	10.1863	8.67153	8.37689	BCAR3	Homo sapiens BCAR3, NSP family adaptor protein (BCAR3), transcript variant 2, mRNA [NM_003567]	ATAACTCTCCAGAGAACCTTTAGAATATCTTTTCAAGTTTCCCCAGCTTCATCTTTGGGA
A_23_P71752	0.000145105	0.0116722	up	2.95236	2.95236	1.56187	20500.3	20248	60974	64852	14.2081	14.2723	15.7688	15.8354	ZFAND5	Homo sapiens zinc finger AN1-type containing 5 (ZFAND5), transcript variant c, mRNA [NM_006007]	TGTAGGACTCTAGTGTTCTTGGGTGTATTGCATGGGCTGCATTATCTACAGCATTGTACA
A_24_P345679	0.000975196	0.0152315	up	3.55969	3.55969	1.83175	756.477	720.163	3189.09	2444.39	9.55001	9.49645	11.5287	11.1812	MLF1	Homo sapiens myeloid leukemia factor 1 (MLF1), transcript variant 4, mRNA [NM_001195432]	CCTTGGAGAAACTCTGCTCAGCTTTTTTGTGACATTTAGAAAAATGCATTTGGTATTCTC
A_23_P501319	0.00692384	0.0327636	up	1.81071	1.81071	0.856559	45.2072	52.8802	91.1738	96.7162	5.52286	5.81623	6.48373	6.56848	ASB4	Homo sapiens ankyrin repeat and SOCS box containing 4 (ASB4), transcript variant 1, mRNA [NM_016116]	AGCAATTGGTTTGGAGAGGGGCGAATGTGAACATGAAGACCAACAACCAAGATGAGGAGA
A_32_P155666	0.000491011	0.0127655	up	4.79626	4.79626	2.26191	15.8738	18.0852	86.4083	86.5433	3.97357	4.32108	6.41106	6.40742	ECEL1	Homo sapiens endothelin converting enzyme like 1 (ECEL1), transcript variant 1, mRNA [NM_004826]	CCGTCTCTATGACAACTTCACTGTCTACAACCAGCGGGTGAACGGGAAACACACGCTTGG
A_33_P3308158	0.000139859	0.0116154	up	4.86088	4.86088	2.28122	891.882	836.34	4233.12	4758.02	9.79724	9.70584	11.9402	12.1253	RASA4	RAS p21 protein activator 4 [Source:HGNC Symbol;Acc:HGNC:23181] [ENST00000519878]	ACTGCTGTTTCTTCACCTGCTGAGCCTCAGTTTCCCCATCTGTCATTGGGGATACCAGCC
A_23_P169154	0.00822729	0.0358616	down	2.03242	-2.03242	-1.0232	87.6976	114.051	50.2818	52.3864	6.48286	6.88618	5.64832	5.67432	ERMP1	Homo sapiens endoplasmic reticulum metallopeptidase 1 (ERMP1), mRNA [NM_024896]	ATGGAGGAAATGAGAGAGGAATGCTCTTGAAAGGTGGTCTGTGGATCTGTCTGAATAGAA
A_33_P3217119	0.00428552	0.02615	up	2.69084	2.69084	1.42806	27.801	22.8692	83.8372	62.7494	4.80923	4.64731	6.37143	5.94123	OSCP1	Homo sapiens organic solute carrier partner 1 (OSCP1), transcript variant 2, mRNA [NM_206837]	CTGACTTTCCATTATGTATACCCTTTTGAGAACTTTGAGTTTTGTACCTGGGCAAAATAA
A_23_P37167	0.000550914	0.0129834	down	1.88538	-1.88538	-0.914854	32796.1	32273.4	17406.8	17256.5	14.8447	14.8922	13.9606	13.9467	MYH6	Homo sapiens myosin heavy chain 6 (MYH6), mRNA [NM_002471]	ATCAACCAGAAGAAGAAGATGGAGTCGGATCTGACCCAGCTCCAGTCGGAAGTGGAGGAG
A_23_P358195	0.000775997	0.0145268	down	2.4937	-2.4937	-1.31829	463.034	411.533	187.827	171.678	8.86239	8.69802	7.52439	7.39945	GOLGA6L4	Homo sapiens golgin A6 family-like 4 (GOLGA6L4), mRNA [NM_001267536]	GCTACGTGAACAGGAGGAGAGGCAACGTGAACAGGAGGATAGGCTACATGAACAGGAGGA
A_33_P3383891	6.09922e-06	0.0108228	down	18.0989	-18.0989	-4.17783	1493.67	1504.67	84.2235	79.7514	10.5041	10.523	6.37675	6.29466		uncharacterized LOC105372038 [Source:NCBI gene;Acc:105372038] [ENST00000584546]	GCTCACTCTCTCGACTTCTGTTCATCGTAACGTTGGAAGTTCTAGACAGAGCAATTAGAC
A_23_P317207	0.000216241	0.0117392	down	2.59182	-2.59182	-1.37396	1575.83	1535.61	635.117	583.15	10.5831	10.5566	9.24007	9.15175	ATXN7L2	Homo sapiens ataxin 7 like 2 (ATXN7L2), transcript variant 2, mRNA [NM_153340]	CTTCTCGAAAGCGGAAGTTATCCCCTGGCCCTACCACTCTTAAACGGACCTGCATCCTGG
A_33_P3274930	0.00150038	0.0171596	down	2.31283	-2.31283	-1.20966	128.14	131.293	62.7513	54.0453	7.01896	7.08446	5.96173	5.72238	PMP22	Homo sapiens peripheral myelin protein 22 (PMP22), transcript variant 8, mRNA [NM_001330143]	AACTCAAGTCAAATGTGTGGTTACCGGGATTAAGAACAGAAAGAATAGAGGGGACTCCTG
A_23_P106391	0.00378196	0.0245888	down	2.25736	-2.25736	-1.17464	200.746	188.64	100.892	79.2234	7.67046	7.59419	6.62883	6.28655	THAP10	Homo sapiens THAP domain containing 10 (THAP10), mRNA [NM_020147]	GTACCATGAAGTAAACTGTTACAATAGTTTCTGAGAAGCATACTATAACTCTGATCTTCC
A_32_P60223	0.00418064	0.025795	down	2.25773	-2.25773	-1.17487	391.45	363.359	194.204	150.413	8.60773	8.51721	7.56427	7.21092	ING5	Homo sapiens inhibitor of growth family member 5 (ING5), transcript variant 1, mRNA [NM_032329]	TGTCCACCTTTAACCACGTTTCATCCAAAACGATGATGCAGCTTTAACATGAATGTTACA
A_32_P11894	0.00198372	0.0189719	down	2.41979	-2.41979	-1.27488	1858.55	2195.2	906.456	789.204	10.8074	11.0654	9.73742	9.58564	C12orf65	Homo sapiens chromosome 12 open reading frame 65 (C12orf65), transcript variant 1, mRNA [NM_152269]	ACATCCCCTCAGGCATCGTTGTAAAGTGCCATCAGACAAGATCAGTTGATCAGAACAGAA
A_23_P207319	0.00356859	0.0239046	down	2.07605	-2.07605	-1.05384	683.189	623.918	292.529	351.857	9.40113	9.28618	8.15116	8.42846	MAP3K14	Homo sapiens mitogen-activated protein kinase kinase kinase 14 (MAP3K14), mRNA [NM_003954]	CAGGACTCACGTAGCATTAAATCAGCTGTGAATCGTCAGGGGGTGTCTGCTAGCCTCAAC
A_33_P3403179	0.00548749	0.029524	down	2.02924	-2.02924	-1.02094	156.729	169.133	73.4534	92.7536	7.31175	7.42703	6.18646	6.51044	LOC112268349	PREDICTED: Homo sapiens uncharacterized LOC112268349 (LOC112268349), mRNA [XM_024452590]	ATGGCCTTGTCCTCAACCTGCAGTGCACTGTTGATGCGGGGCCTAGAGGCCTGGGATCTG
A_23_P52336	0.0149556	0.0492559	up	1.78058	1.78058	0.83235	128.249	124.833	273.49	203.35	7.02015	7.01356	8.05119	7.64722	UNC5B	Homo sapiens unc-5 netrin receptor B (UNC5B), transcript variant 1, mRNA [NM_170744]	AAACCACAAGGGAAAAGAAAAACCCAGTTTCTTAGGAAACGCAAACGATTTATTATCCAG
A_23_P152136	0.000165605	0.0116722	up	2.78297	2.78297	1.47663	198.283	197.355	567.888	592.942	7.65282	7.65686	9.08766	9.17527	GINS3	Homo sapiens GINS complex subunit 3 (GINS3), transcript variant 2, mRNA [NM_022770]	CCAGATTGTGCAGATGCAAACTTAGGCTGTCTTGATGCAAACTTAGAACCACAGAAATGC
A_33_P3333985	0.000374701	0.0121751	up	2.18932	2.18932	1.13048	125.071	115.819	283.579	271.257	6.98307	6.9089	8.09778	8.05514			CCAATTTTTTGTAAAACAGAAGTTCCAGAGCACAGAAGGTCATCATCACAAGCAAAATTT
A_33_P3421178	0.00425826	0.0260536	down	2.34413	-2.34413	-1.22905	401.865	325.804	173.12	144.098	8.65127	8.36385	7.40816	7.14885		JP 2014500723-A/16390: Polycomb-Associated Non-Coding RNAs. [LF208887]	AGGATGCAACACTTTTTCTTCCAGAGCTGCAACAACCCGTCGCTGCGCTTCTCCAGCACG
A_23_P155596	0.00023069	0.0117392	up	3.53307	3.53307	1.82092	36.7931	33.4576	140.017	122.023	5.21558	5.16157	7.09842	6.92058	FMO3	Homo sapiens flavin containing monooxygenase 3 (FMO3), transcript variant 2, mRNA [NM_001002294]	TCGGGAGACTTCAGAAGCCTTGCTTCTTTTTCCATTGGCTGAAGCTCTTTGCAATTCCTA
A_33_P3255404	0.00273677	0.0215467	down	2.09507	-2.09507	-1.067	262.219	316.151	140.21	142.939	8.05218	8.32216	7.10081	7.13954	CLDN11	Homo sapiens claudin 11 (CLDN11), transcript variant 1, mRNA [NM_005602]	ACTGATGGTGCATTTTATTCTTGAAGTGAAATCTGTGCAATAAAATAACAGACTGTCTGC
A_24_P372134	0.00371504	0.0243685	up	1.74848	1.74848	0.806098	502.607	538.85	909.547	1009.14	8.97733	9.08104	9.74273	9.92784	TMEM140	Homo sapiens transmembrane protein 140 (TMEM140), mRNA [NM_018295]	CCCAGGCCTTACTCATCCTCTTGCTTATAGCCATGGCTGTGTTCCCTCTGAGGGCTGAGA
A_33_P3262580	0.0100429	0.0395883	up	1.70172	1.70172	0.766995	534.437	494.873	841.749	1010.59	9.06034	8.96944	9.63292	9.93085	ENTPD1	ectonucleoside triphosphate diphosphohydrolase 1 [Source:HGNC Symbol;Acc:HGNC:3363] [ENST00000371206]	TGGCCAAGGACATTCAGGCAAGTATAACTCAATCCAGACCTGCCCCCTTCACATCTGCAC
A_33_P3271651	0.00233402	0.0202526	up	1.7868	1.7868	0.837375	842.545	867.067	1737.38	1510.62	9.71106	9.75959	10.6575	10.4879	HLA-DPB1	Homo sapiens major histocompatibility complex, class II, DP beta 1 (HLA-DPB1), mRNA [NM_002121]	TGCTTGTCTGCCACGTGACGGATTTCTACCCAGGCAGCATTCAAGTCCGATGGTTCCTGA
A_33_P3299705	0.000476845	0.0127655	up	1.96947	1.96947	0.977811	9586.75	9383.74	19322.3	19728.7	13.1231	13.1534	14.0907	14.1415	NOMO3	NODAL modulator 3 [Source:HGNC Symbol;Acc:HGNC:25242] [ENST00000399336]	CCACTATTAGGAGGTAAAAATCAATAAAATGGCCCATTCATTTGTGTTGTAGCTCATCAT
A_24_P273143	0.000815599	0.0147234	down	2.12153	-2.12153	-1.0851	663.031	597.869	296.715	311.384	9.35777	9.22648	8.1692	8.24484	CYTOR	Homo sapiens cytoskeleton regulator RNA (CYTOR), transcript variant 5, long non-coding RNA [NR_146461]	ACAGGAAGCTCTATGACACACTTGATCGAATATGACAGACACCGAAAATCACGACTCAGC
A_23_P24433	0.000774228	0.0145236	down	1.83646	-1.83646	-0.876926	23745.1	22972.3	13073	12369.8	14.382	14.4312	13.5599	13.4994	CTSF	Homo sapiens cathepsin F (CTSF), mRNA [NM_003793]	CCTCTCCATGTCCAGGAAACTTGTAACCACCCTTTTCTAACAGCAATAAAGAGGTGTCCT
A_33_P3380762	5.44097e-05	0.0108228	up	4.86291	4.86291	2.28182	259.436	238.706	1315.36	1288.17	8.03652	7.92297	10.2555	10.2676	HSD52	Homo sapiens uncharacterized LOC729467 (HSD52), long non-coding RNA [NR_027120]	GGAGGTTAAATGTCCAACCTGTTGTCACTGTGCACCTCAAAATAATAAATAAAACATTTC
A_24_P333567	0.000596647	0.01352	up	2.1355	2.1355	1.09458	118.965	125.425	270.309	277.857	6.90934	7.02015	8.03198	8.08667	MAN1B1-DT	Homo sapiens MAN1B1 divergent transcript (MAN1B1-DT), long non-coding RNA [NR_027447]	ACTTGCTGGTACCCAAATGAAGTCGTTTATGTCACACTCTAACAAGAGGCCCTGAAGAAG
A_23_P162547	0.00112231	0.015765	down	1.98041	-1.98041	-0.985798	545805	514524	302921	283864	18.9612	18.9872	18.0641	17.9127	MYL2	Homo sapiens myosin light chain 2 (MYL2), mRNA [NM_000432]	AAGGAGGCTCCGGGTCCAATTAACTTTACTGTGTTCCTCACAATGTTTGGGGAGAAACTT
A_23_P377616	0.00019223	0.0117392	down	4.44845	-4.44845	-2.1533	266.661	271.426	57.3246	67.593	8.07702	8.11184	5.83231	6.04995	CIRBP	Homo sapiens cold inducible RNA binding protein (CIRBP), transcript variant 2, non-coding RNA [NR_023312]	TCCAGACCTCTTTAAGTCACACTCTTAACTTAGCTTTCTCTGATGTCTGTTGCCGCCATT
A_23_P103465	0.00453969	0.0267587	down	3.10845	-3.10845	-1.6362	64.7217	59.5036	24.9904	17.3544	6.04615	5.97987	4.64705	4.10657	PLA2G5	Homo sapiens phospholipase A2 group V (PLA2G5), mRNA [NM_000929]	CCTCTGGTGCCAAGAGCTCTCCTCCAACTCAGGGTTGGCTGTGTCTCTTTTCTTCTCTGA
A_23_P119042	0.000313318	0.012035	up	3.88475	3.88475	1.95782	54.5132	46.8971	196.862	222.39	5.79952	5.64707	7.58811	7.77412	NKG7	Homo sapiens natural killer cell granule protein 7 (NKG7), transcript variant 1, mRNA [NM_005601]	GTTTTGAGCGTTGTATTCCAAAGGCCTCATCTGGAGCCTCGGGAAAGTCTGGTCCCACAT
A_33_P3287223	0.00565087	0.0298818	down	1.82396	-1.82396	-0.867073	214.118	215.241	134.299	109.689	7.75961	7.78028	7.04475	6.761	DPP4	Homo sapiens dipeptidyl peptidase 4 (DPP4), mRNA [NM_001935]	TACTGATGTTCCTAGTGAAAGAGGCAGCTTGAAACTGAGATGTGAACACATCAGCTTGCC
A_33_P3227400	0.000361559	0.0121635	up	2.25598	2.25598	1.17375	1096.02	1004.94	2556.67	2464.62	10.0734	9.97977	11.2069	11.1937	COL4A4	Homo sapiens collagen type IV alpha 4 chain (COL4A4), mRNA [NM_000092]	GATGCCTGGTCTGCCATTGGCACTTAAATATTTGTTGTATTACGATTTATAATATGGTTC
A_33_P3211203	0.0106164	0.0408327	up	2.13454	2.13454	1.09393	4027.19	4766.19	8777.74	11221	11.9131	12.2211	12.9769	13.3451	LOC101927919	Homo sapiens uncharacterized LOC101927919 (LOC101927919), long non-coding RNA [NR_110854]	TTATGACATGCTTCTGTTGTCCCTTGCTGCCTGTCTGTAAGTAATAAACCCACTTCGTGT
A_23_P207811	0.00141938	0.0167283	up	2.05778	2.05778	1.04109	56.7275	47.988	110.233	116.514	5.85052	5.6803	6.76039	6.85261	PAIP1	Homo sapiens poly(A) binding protein interacting protein 1 (PAIP1), transcript variant 1, mRNA [NM_006451]	TTGGTACATCTGTGTCTGCTAATACAGTTAGCTTTCTCACTTTTCTGCTTGTTTGTTCAG
A_23_P252711	0.00572543	0.0300107	down	1.89917	-1.89917	-0.925368	849.311	938.226	541.365	442.147	9.72642	9.87984	9.01273	8.74279	LACTB2	Homo sapiens lactamase beta 2 (LACTB2), mRNA [NM_016027]	GGAAAAATATTTAGCAACACAGATCCTGACAAGAAATGGAAAGCTCATCTTTAGTTTCAG
A_24_P277155	0.0027898	0.021652	down	2.4362	-2.4362	-1.28463	546.252	635.324	273.612	222.642	9.09436	9.30276	8.05218	7.77568	HLTF	Homo sapiens helicase like transcription factor (HLTF), transcript variant 1, mRNA [NM_003071]	TTGGGAAGTTACCTGGTAGATCAAGCATTACACACAAAAAATCAAGTTGATCAGAGTATG
A_23_P258018	8.22567e-05	0.0108228	up	4.61154	4.61154	2.20525	1007.84	900.908	4705.95	4698.02	9.966	9.82309	12.0907	12.1089	MYL5	Homo sapiens myosin light chain 5 (MYL5), transcript variant 1, mRNA [NM_002477]	ACCATGTTTCTGAACCTGTTTGGGGAGAAGCTGAGCGGTACCGACGCCGAGGAGACCATT
A_24_P212072	0.00140817	0.016685	down	1.90076	-1.90076	-0.926573	110.549	120.038	61.4171	64.8401	6.81381	6.95986	5.93128	5.98924	SLF1	Homo sapiens SMC5-SMC6 complex localization factor 1 (SLF1), mRNA [NM_032290]	GAAAAAGATTCCCGTTATTCACCTCAAATGCAATCTGCACCTAAAAGATGGCGTGAAGAA
A_33_P3400578	0.00357072	0.0239046	down	1.82825	-1.82825	-0.870467	740.733	734.309	458.555	379.943	9.52098	9.51995	8.76645	8.53354	HLF	Homo sapiens HLF, PAR bZIP transcription factor (HLF), transcript variant 1, mRNA [NM_002126]	CACCATGATATTGGTGGTATTTATGCTGTTAAGTCCAAACCTTTATCTGTCTGTTATTCT
A_24_P202558	0.00174936	0.018045	down	2.76488	-2.76488	-1.46721	75.183	62.16	27.7061	23.4809	6.24794	6.03713	4.80757	4.54307	SIPA1L3	Homo sapiens signal induced proliferation associated 1 like 3 (SIPA1L3), mRNA [NM_015073]	TTTTGGTTTTGTTTTCTGTTATTTTTTAAGGATTTCTGCAAAAACAGATCTATTTAATTT
A_23_P35343	0.012671	0.0451356	down	2.24765	-2.24765	-1.16842	124.813	174.038	73.1278	62.6978	6.98037	7.47641	6.18008	5.93988	ZNF248	Homo sapiens zinc finger protein 248 (ZNF248), transcript variant 1, mRNA [NM_021045]	TTCCAGCTGACACAGAGGAATATTTTTCTAAGTGTTAATGTTCTATATGGTAATTAGGGG
A_33_P3647427	0.000269448	0.012035	up	2.42809	2.42809	1.27982	546.731	527.921	1372.99	1408.64	9.09644	9.05993	10.3158	10.4002		zinc finger protein 29, pseudogene [Source:HGNC Symbol;Acc:HGNC:13080] [ENST00000225587]	CTTACAAAACATATAAAAGTCTACACTGGAGAGAAACCCTACACCTGTAAAGACTGTAGG
A_23_P140256	0.00208728	0.0193875	up	2.70985	2.70985	1.43821	208.865	174.766	508.618	592.83	7.72469	7.48555	8.91302	9.17365	PNP	Homo sapiens purine nucleoside phosphorylase (PNP), mRNA [NM_000270]	CTACTAGCTCTTTGAGATAATACATTCCGAGGGGCTCAGTTCTGCCTTATCTAAATCACC
A_33_P3353051	0.00144108	0.0168089	up	1.78367	1.78367	0.834852	2012.17	2010.5	3974.79	3594.82	10.9314	10.9516	11.8395	11.7133	C6orf48	Homo sapiens chromosome 6 open reading frame 48 (C6orf48), transcript variant 4, mRNA [NM_001287483]	TGGAGTTTCTGGTGTCTTTGCTTGGAACTGACCTAGCTCGTGGCAGGGGGAACTCGGCTA
A_33_P3301871	0.000987247	0.0152776	down	2.335	-2.335	-1.22342	1166.66	1018.8	469.776	499.474	10.1635	9.99855	8.79469	8.92048	GPT	Homo sapiens glutamic--pyruvic transaminase (GPT), mRNA [NM_005309]	TGTGGAGGTGGTGAACATGGACGCTGCAGTGCAGCAGCAGATGCTGAAGCTGATGAGTGT
A_32_P41496	0.00130087	0.0163746	up	1.74731	1.74731	0.805134	385.507	367.102	667.888	701.188	8.58658	8.53162	9.31888	9.40959	LOC100132831	Homo sapiens A20-binding inhibitor of NF-kappaB activation 2 pseudogene (LOC100132831), non-coding RNA [NR_027761]	GCTGGATTCACGCTGGGAGCAAAACTGCCAAGTACTTGGCCACCGATGCAGTGGAGCTTA
A_24_P328872	0.00880841	0.0368959	down	1.78908	-1.78908	-0.839216	137.179	163.299	92.5193	80.2993	7.117	7.37826	6.50854	6.30829	CCT5	Homo sapiens chaperonin containing TCP1 subunit 5 (CCT5), transcript variant 1, mRNA [NM_012073]	ATGTTTCTTAGCATTGTGATGATAAAGCTCATGATGAACTTTATCACTAGTTATGCCACC
A_33_P3361422	0.000763222	0.0145116	up	1.88175	1.88175	0.912075	5835.33	5930.05	11770.4	11594.2	12.4375	12.5278	13.396	13.3935	CYP27A1	Homo sapiens cytochrome P450 family 27 subfamily A member 1 (CYP27A1), mRNA [NM_000784]	ACCCCTTTATCGCATTGCTGTCCTTGGGTAGAATATAAAATAAAGGGACTTTTATTTCTT
A_24_P169544	0.0019383	0.0188405	down	1.71477	-1.71477	-0.778019	468.757	446.085	288.664	260.847	8.87574	8.81648	8.12912	8.00706	ZNF17	Homo sapiens zinc finger protein 17 (ZNF17), transcript variant 2, mRNA [NM_006959]	TGGGGAAAGACTTCACACAGAAATCTACTCTGATTTAGCACTGGGACCTACGTTTTAAAA
A_23_P202587	0.0148223	0.0489851	up	1.95055	1.95055	0.96388	22.0715	14.7438	38.2431	35.4363	4.46646	4.01391	5.27534	5.13278	SHTN1	Homo sapiens shootin 1 (SHTN1), transcript variant 2, mRNA [NM_018330]	GTAATAATTGCAGTAGTTGTATTGTATTGTATTTTTGCACGTGTGGTAAGCATAGGCTTG
A_33_P3231572	0.00128785	0.0163165	down	1.95995	-1.95995	-0.970817	1361.31	1235.57	659.191	698.518	10.3818	10.2602	9.29628	9.40411		Homo sapiens cDNA FLJ37693 fis, clone BRHIP2014954. [AK095012]	GCCAGCACCACTGGGCACCCTGTCCTTTCCCAGCCTGCCTGTGCACCCTGTGGGCAGTGA
A_24_P366082	0.00283355	0.021765	down	1.91336	-1.91336	-0.936107	391.159	406.963	232.02	197.037	8.60624	8.68181	7.81747	7.59836	MICAL3	Homo sapiens microtubule associated monooxygenase, calponin and LIM domain containing 3 (MICAL3), transcript variant 1, mRNA [NM_015241]	AAAGCTCCCATTTTGTAACCACTAGTTTGCGGTTGACTTGAGTACTCTGGTGACTTCCTG
A_23_P46673	0.00153588	0.0173046	up	2.079	2.079	1.05589	136.752	126.682	270.385	307.267	7.11035	7.03492	8.03264	8.22441		protein tyrosine phosphatase type IVA, member 1 pseudogene 7 [Source:HGNC Symbol;Acc:HGNC:41934] [ENST00000423476]	AAGGTGGAATGAAACATGAAGATGCAGTACAATTCATAGGACAAAAGCGGAGTGGAGCTT
A_23_P259797	0.00969106	0.0388069	down	1.72211	-1.72211	-0.784175	317.541	288.429	164.256	200.229	8.32216	8.19853	7.33113	7.62121	ACSF3	Homo sapiens acyl-CoA synthetase family member 3 (ACSF3), transcript variant 1, mRNA [NM_174917]	GAGTGCATTCACCCTAGATGGCTGGTTTAAGACAGGGGACACCGTGGTGTTTAAGGATGG
A_33_P3377239	0.000353955	0.0121291	up	3.36388	3.36388	1.75013	98.8313	84.7676	340.57	312.351	6.64605	6.4569	8.35424	8.24895	LOC100270804	Homo sapiens uncharacterized LOC100270804 (LOC100270804), long non-coding RNA [NR_026885]	GCTGACATCATTGGAAAAGTGCATCACTTAGAAAATGTATCTGTGTGTCAATTTTGTTTG
A_33_P3382100	4.70688e-06	0.0108228	up	17.8678	17.8678	4.15929	20.8154	18.9515	382.359	387.666	4.37787	4.38705	8.51805	8.56544	IGFN1	Homo sapiens immunoglobulin-like and fibronectin type III domain containing 1 (IGFN1), mRNA [NM_001164586]	ATGGAGGCTGTGCCCAGAGCCCCAGGAAAATGGGAGTGAGAAGATGCCTGGCGAGGTTTT
A_23_P169576	0.00131148	0.0163746	down	1.77777	-1.77777	-0.83007	8686.24	8360.13	5159.24	4664.89	12.9851	12.9871	12.2143	12.0978	EXOC6	Homo sapiens exocyst complex component 6 (EXOC6), transcript variant 1, mRNA [NM_019053]	ATGCTGAATCTTCCCTTTGCCTTTTCAGGATTTAGGCCTGTAAGAAACTATGCCTGATTC
A_33_P3276100	0.0102075	0.0399946	up	2.89297	2.89297	1.53255	11.9561	14.9841	33.5686	48.0492	3.5501	4.03977	5.09225	5.56273	URAHP	Homo sapiens urate (hydroxyiso-) hydrolase, pseudogene (URAHP), transcript variant 1, non-coding RNA [NR_027336]	CAGGAAAGAGGATGGCAAGAACATGTGAAAAGCTTTCATTTGCTGATGATAAAATCTAAA
A_23_P501887	0.0026313	0.0211014	down	2.02777	-2.02777	-1.0199	2772.39	2771.49	1554.21	1279.38	11.3876	11.4155	10.5071	10.2562	DHPS	Homo sapiens deoxyhypusine synthase (DHPS), transcript variant 2, mRNA [NM_013406]	GCTGATGCCCATTCTGGACCAGATGGTGATGGAGCAGAACACAGAGGGTGTAAAGTGGAC
A_24_P9321	0.000729624	0.0141665	down	2.354	-2.354	-1.23511	94.8762	93.6033	43.618	39.3046	6.59106	6.61045	5.4551	5.27618	HIST1H3I	Homo sapiens histone cluster 1 H3 family member i (HIST1H3I), mRNA [NM_003533]	GAGCTGCTAATCCGGAAGCTACCTTTTCAGCGCTTGGTACGGGAGATCGCACAGGACTTT
A_33_P3418668	0.000571588	0.0132521	down	2.21144	-2.21144	-1.14498	5944.99	5229.39	2608.09	2650.75	12.4686	12.3558	11.2318	11.3026	PWARSN	Homo sapiens Prader Willi/Angelman region RNA, SNRPN neighbor (PWARSN), long non-coding RNA [NR_022011]	TTTGAGTTTACAGGAGTGAGAAGTCCTCTCTTGCATGGTGAGATGGGGAACATTTAATTC
A_24_P119678	7.46564e-05	0.0108228	up	4.20652	4.20652	2.07263	304.718	285.79	1318.07	1356.14	8.2676	8.18707	10.2585	10.3414		Homo sapiens mRNA for hypothetical protein (ORF1), clone Telethon(Italy_B41)_Strait14635_FL303. [AJ295982]	TTGCTTTTCTTTTTCTGGCTCCTAGTTGGCCCAAGTACTTCAGCATTGTAGCACTGATAA
A_23_P92687	0.0029827	0.0222519	down	1.74746	-1.74746	-0.80526	148.585	135.388	79.3911	89.3956	7.23503	7.12863	6.29842	6.45473	DAP	Homo sapiens death associated protein (DAP), transcript variant 2, mRNA [NM_004394]	ATCAGGTTGTCCTCCGATTTTTAGATGAGTTTCCTGTCTAGAGATGTCCTAGTCTGCTCA
A_24_P674924	0.00321099	0.0229104	down	1.79172	-1.79172	-0.841348	1911.57	1963.63	1048.7	1171.63	10.8495	10.914	9.94024	10.1406	LRPPRC	Homo sapiens leucine rich pentatricopeptide repeat containing (LRPPRC), mRNA [NM_133259]	GGATTTCGCAGTCATCTTTTTGGGGAAACTGAAAGTACCATCTCATTTGCATGAAGTGAC
A_24_P79403	0.00101446	0.0153817	up	2.24797	2.24797	1.16862	70.5059	64.3781	170.123	149.771	6.16525	6.08079	7.37993	7.20336	PF4	Homo sapiens platelet factor 4 (PF4), transcript variant 1, mRNA [NM_002619]	GACCTGCAAGCCCCGCTGTACAAGAAAATAATTAAGAAACTTTTGGAGAGTTAGCTACTA
A_23_P159956	0.000879088	0.0150394	up	1.97402	1.97402	0.981138	749.135	683.338	1512.46	1462.15	9.53771	9.41215	10.4692	10.4429	MID2	Homo sapiens midline 2 (MID2), transcript variant 1, mRNA [NM_012216]	TGGGATGAAAACCTGTCATTAAGTTTCAGGAGAGTATATAATTCACTGGCTCTCTAGTTC
A_33_P3263890	0.000489238	0.0127655	down	3.21097	-3.21097	-1.68301	15832.2	16045.9	5520.29	4627.23	13.844	13.9177	12.3108	12.0849	PRRX1	Homo sapiens paired related homeobox 1 (PRRX1), transcript variant pmx-1a, mRNA [NM_006902]	GATTTGTAGGGTACTTGGCAGGTTAAATTAAACCAGAAGAGGTGACTTAATAAAAAAGGG
A_33_P3284646	0.00806751	0.0355009	up	1.91338	1.91338	0.936123	8160.27	9915.76	17898.5	18169	12.8859	13.2466	13.9881	14.0167	FBXL6	Homo sapiens F-box and leucine rich repeat protein 6 (FBXL6), transcript variant 1, mRNA [NM_012162]	CCCACCCTCCACCTTTGCCCAATTTCAGATATTTGAGCATTTTGTTAAAATAAAACATTT
A_23_P46045	0.000914804	0.0151439	up	2.2256	2.2256	1.15419	3522.82	3076.88	8059.24	7595.52	11.75	11.5752	12.8413	12.7924	RGS5	Homo sapiens regulator of G protein signaling 5 (RGS5), transcript variant 1, mRNA [NM_003617]	ATGTACTATGTGACTCATGCTTCTGGATAAATAAAGCACCAAATATGTATCTGTAACCAC
A_23_P133123	0.00273624	0.0215467	down	1.88852	-1.88852	-0.917254	140.492	127.749	78.3401	69.205	7.15113	7.04513	6.27804	6.08371	MND1	Homo sapiens meiotic nuclear divisions 1 (MND1), transcript variant 1, mRNA [NM_032117]	AGAAGACTTTGACTACATAGACTAAAATATTCCATGGTGGTGAAGGATGTACAAGCTTGT
A_23_P22263	0.00162653	0.017635	down	1.85511	-1.85511	-0.891506	7843.13	7112.38	3982.36	4260.79	12.8429	12.7642	11.8426	11.9815	BANP	Homo sapiens BTG3 associated nuclear protein (BANP), transcript variant 2, mRNA [NM_079837]	TCTGTCCAGTGTCATGAGACGGGAGCCCTTTGCTGTGTGCTCTGTCCAGTGTCATGAGAC
A_23_P3204	0.00114511	0.0157654	up	2.42784	2.42784	1.27967	2537.73	2431.34	7019.22	5893.78	11.2572	11.2301	12.6414	12.4053	MAPK6	Homo sapiens mitogen-activated protein kinase 6 (MAPK6), mRNA [NM_002748]	AACGTGCTCACTGTGTATAGGAATTTGTATTTTGGAGGTGCTTGATCTATCTACAAAGAA
A_24_P74070	0.0128174	0.0453876	down	2.46077	-2.46077	-1.29911	105.069	103.656	54.4525	35.5938	6.73577	6.75764	5.7573	5.1379	PARD6G	Homo sapiens par-6 family cell polarity regulator gamma (PARD6G), mRNA [NM_032510]	AACTGGGTCGGCTATCAAGAAGGAAGGTTATATTTCTTATCACATTTTAAGTTGTTAAGC
A_23_P128993	0.00155208	0.0173368	up	4.0861	4.0861	2.03072	24.5132	31.446	115.341	123.578	4.62081	5.07619	6.82219	6.93626	GZMH	Homo sapiens granzyme H (GZMH), transcript variant 1, mRNA [NM_033423]	TCTGGGACAGAGGCAAGAATCCCCAAGGGGTGGGCAGTCAGGGTTGCAGGACTGTAATAA
A_23_P7791	4.73948e-05	0.0108228	up	5.23553	5.23553	2.38834	261.469	250.761	1506.31	1367.75	8.04591	7.99433	10.4597	10.3572	OGFRL1	Homo sapiens opioid growth factor receptor like 1 (OGFRL1), transcript variant 2, mRNA [NM_024576]	TCCTAAAGAACAGAGATGAGGTCAATTTCAAATTTTAGCCATCTGTTTGTGATTTCTGTC
A_32_P203430	0.000466931	0.012752	down	2.83427	-2.83427	-1.50298	343.878	314.934	125.474	111.809	8.42822	8.31537	6.94916	6.78848	ZNF30	Homo sapiens zinc finger protein 30 (ZNF30), transcript variant 3, mRNA [NM_194325]	GGAATTTATGCTGGTAGGAAACTTTCAAATGTGAAGAATATTGGCAGGTCTATTCTCATC
A_32_P447001	0.000306329	0.012035	up	2.52628	2.52628	1.33701	99.0052	104.019	275.511	264.696	6.64871	6.76287	8.0602	8.0254	C15orf65	Homo sapiens chromosome 15 open reading frame 65 (C15orf65), mRNA [NM_001198784]	TTTCAAGCCATATCAGAGCAACTGGATTTTATCAAAATAACACTCTAAATACTGCACCTG
A_24_P82032	0.00149032	0.0170983	up	1.78862	1.78862	0.838845	156.832	170.909	304.277	308.631	7.31336	7.44268	8.20227	8.23146	RHOJ	Homo sapiens ras homolog family member J (RHOJ), mRNA [NM_020663]	AGCACAGTGCTACTTGGAATGTTCAGCTCTGACTCAGAAAGGTCTCAAAGCGGTTTTTGA
A_33_P3510837	0.000808681	0.0147234	up	2.12169	2.12169	1.08521	247.208	221.816	537.372	511.103	7.96573	7.82201	9.00178	8.95639		Homo sapiens cDNA FLJ39124 fis, clone NTONG2007028. [AK096443]	GTGTGTTAGTCTCCCAAGATGATTGTGGCTTTTTCCATTTTTCTTCTTAGCTCTGTCAAT
A_23_P159237	0.00841399	0.0361294	down	2.22914	-2.22914	-1.15649	138.755	120.216	51.1811	70.3917	7.1319	6.96263	5.67283	6.10873	GPR20	Homo sapiens G protein-coupled receptor 20 (GPR20), mRNA [NM_005293]	ACTGAAAACTCACAGGGGTAGCCGGGAGCTGCTCCTCACTTTGGCCAGTTTGTCTCCAGA
A_23_P146551	0.000134644	0.0114911	up	3.62341	3.62341	1.85735	99.4128	100.376	371.738	399.439	6.65789	6.71337	8.47891	8.60704	MOB3B	Homo sapiens MOB kinase activator 3B (MOB3B), mRNA [NM_024761]	AGACAGGGAGTCGTGGCTGTCTCTACATAATACTAACATTTCAGTGAAAAAAGTACAGTT
A_24_P272088	0.00218155	0.0198168	down	1.70424	-1.70424	-0.76913	2098.47	2284.48	1353.76	1302.72	10.9897	11.1334	10.2959	10.2889	SPTB	Homo sapiens spectrin beta, erythrocytic (SPTB), transcript variant 3, mRNA [NM_001024858]	CTACAAGAAGAAGAAGCACGTCTTTAAGCTGAGGCTGAGTAATGGCAGCGAGTGGCTCTT
A_24_P217848	0.00211317	0.0194986	up	1.80246	1.80246	0.849971	2150.42	1935.34	3772.45	3933.16	11.0262	10.8915	11.7562	11.8615	HIST1H2AK	Homo sapiens histone cluster 1 H2A family member k (HIST1H2AK), mRNA [NM_003510]	CAATATCCAGGCCGTGCTGCTGCCTAAGAAAACTGAGAGCCACCACAAGGCCAAGGGCAA
A_23_P119266	0.00861406	0.036562	up	1.88641	1.88641	0.915645	209.263	163.087	356.637	373.889	7.72608	7.37599	8.4208	8.51256	DNASE2	Homo sapiens deoxyribonuclease 2, lysosomal (DNASE2), mRNA [NM_001375]	CTGCCCTCTAACTGCTCGGATATCTGGCAGGTTCTGAATGTGAACCAGATAGCTTTCCCT
A_23_P326760	0.000286925	0.012035	up	3.69625	3.69625	1.88606	381.237	334.38	1484.62	1318.29	8.57199	8.39963	10.4394	10.3044	MYRIP	Homo sapiens myosin VIIA and Rab interacting protein (MYRIP), transcript variant 1, mRNA [NM_015460]	AAAGTTATGCTTCCCTTCATGTTATATGCACATTGCCAAGAATTACTGTCAAGAGAAATG
A_33_P3260733	0.0012866	0.0163165	up	2.25286	2.25286	1.17176	332.742	365.439	784.804	864.543	8.3855	8.52475	9.54105	9.71272	GHR	Homo sapiens growth hormone receptor (GHR), transcript variant 12, mRNA [NM_001242462]	GAGTTCAGTGAGGTGCTCTATGTAACACTTCCTCAGATGAGCCAATTTACATGTGAAGAA
A_23_P415706	0.000706798	0.0141082	down	2.66767	-2.66767	-1.41558	194.063	203.101	82.298	72.1045	7.62355	7.70404	6.3504	6.14604	ADGRD1	Homo sapiens adhesion G protein-coupled receptor D1 (ADGRD1), transcript variant 2, mRNA [NM_001330497]	GAACTATCTTTAGTTTAGATGGAATTATTTGTTTTTAATTGTTGCCGTATTCATCTATAT
A_33_P3386364	0.00459968	0.0269018	down	1.7921	-1.7921	-0.841649	216.808	180.375	116.2	111.876	7.77732	7.53186	6.83609	6.78979	FANCF	Homo sapiens FA complementation group F (FANCF), mRNA [NM_022725]	TAGTGGTGCATTTAGGAAAAGACAAGTTTTGGGTCTCAGCGCAGGCCTCAGTTCTGTATA
A_23_P433016	0.00117486	0.0158513	down	1.86066	-1.86066	-0.895813	475.589	505.112	280.665	262.486	8.89411	8.99918	8.08834	8.01333	FBLN1	Homo sapiens fibulin 1 (FBLN1), transcript variant C, mRNA [NM_001996]	GGCTCTCTGTGGATGGCAGGTCATGTGAAGACATCAATGAGTGCAGCAGCAGCCCCTGTA
A_33_P3307903	0.00114843	0.0157654	down	2.27187	-2.27187	-1.18388	70.0039	74.4785	34.2344	31.0615	6.15669	6.27774	5.12067	4.94601	CDKN3	Homo sapiens cyclin dependent kinase inhibitor 3 (CDKN3), transcript variant 1, mRNA [NM_005192]	AGTTTGACTCATCAGATGAAGAGCCTATTGAAGATGAACAGACTCCAATTCATATATCAT
A_24_P393571	0.000560867	0.0131149	down	3.00573	-3.00573	-1.58772	335.188	307.319	117.636	101.132	8.39499	8.2808	6.85165	6.64871	GDA	Homo sapiens guanine deaminase (GDA), transcript variant 2, mRNA [NM_004293]	AGCCTGTCAGAAAGCATTCTTTAGAGAAAACCACTTTACATTTGTTGTTAAACTCCTGAT
A_24_P218814	0.0015613	0.0173368	down	2.01306	-2.01306	-1.00939	707.698	679.636	335.083	375.425	9.4581	9.40578	8.32935	8.51575	RDH5	Homo sapiens retinol dehydrogenase 5 (RDH5), transcript variant 2, mRNA [NM_002905]	TACCTGAAAATGCAACAGCGCATCATGAACCTGATCTGTGACCCGGACCTAACCAAGGTG
A_23_P77731	3.62041e-06	0.0108228	up	60.0264	60.0264	5.90753	104.433	108.154	6882.96	7358.56	6.72965	6.81076	12.6195	12.736	CRYM	Homo sapiens crystallin mu (CRYM), mRNA [NM_001888]	GTCCAGTCCCCAGTGAACTCTCCTTTTGTGCTTATCATGTTTTACCTTAAATGCTGAGAT
A_33_P3250289	0.00836452	0.0360409	up	1.77225	1.77225	0.825582	63.3371	51.2277	100.343	114.123	6.01457	5.77216	6.61773	6.82016	MAPK8	Homo sapiens mitogen-activated protein kinase 8 (MAPK8), transcript variant 6, mRNA [NM_001323320]	TTGCACTTTGAAGATTCTTGACTTCGGTCTGGCCAGGACTGCAGGAACGAGTTTTATGAT
A_23_P79251	0.012108	0.0440881	up	1.91231	1.91231	0.935319	29.5005	36.0009	70.0565	61.3772	4.89149	5.26291	6.11499	5.91006	EHD3	Homo sapiens EH domain containing 3 (EHD3), mRNA [NM_014600]	CTCACACACTTGTCTGTGCTATGATGTATGCAGGATCCCAGCATTGATACCCAATGACAA
A_33_P3829391	0.000893577	0.015097	up	1.74829	1.74829	0.805947	46.7431	42.8414	82.7143	82.569	5.57741	5.51521	6.35685	6.34766		Homo sapiens, mRNA (cDNA clone IMAGE:4713722). [BC030809]	GAGAATTCGAATCAATGATTACTGATCCAGTAATTCCCTTAAGTAAACATTTCTTTCGGC
A_24_P723735	0.000413566	0.0124207	up	2.51211	2.51211	1.3289	225.343	243.72	644.659	592.9	7.83317	7.94901	9.26511	9.17487		zinc finger protein 720 pseudogene 1 [Source:HGNC Symbol;Acc:HGNC:34505] [ENST00000562403]	TTACTCGACATCGAAGTAGTCATACCGGAGAGAAACCCTACAAACGTAAGGAATGCAGCA
A_32_P420563	0.0128761	0.0454851	up	1.95003	1.95003	0.9635	64.946	45.6322	114.795	110.664	6.05375	5.60645	6.81396	6.77324	RNF215	Homo sapiens ring finger protein 215 (RNF215), mRNA [NM_001017981]	AAAGAGTTGGAGTAGGGAAGGTTTAATAGTAAAATAAACGTGGCTATATTTTAACATAAG
A_33_P3357535	0.00122225	0.0160577	down	1.93559	-1.93559	-0.952771	85.0201	81.3119	46.3978	42.4357	6.43952	6.39733	5.53851	5.3928	CYB5B	Homo sapiens cytochrome b5 type B (CYB5B), mRNA [NM_030579]	AATGCGCACACAGTGAACGTTTGTTAGAACTACACACAATAAAGACACTGTTTTCCTTTT
A_33_P3317937	0.0021397	0.0196438	down	1.74175	-1.74175	-0.800536	71.299	68.8327	38.9988	44.445	6.17906	6.17598	5.29996	5.45401	KRTAP20-1	Homo sapiens keratin associated protein 20-1 (KRTAP20-1), mRNA [NM_181615]	ATGATTTACTACAGCAACTATTATGGTGGCTATGGGTATGGTGGGCTTGGCTGTGGCTAT
A_23_P121011	0.000825924	0.0148224	up	2.73863	2.73863	1.45346	206.096	240.583	665.125	616.29	7.7025	7.93209	9.31345	9.22806	CSRNP1	Homo sapiens cysteine and serine rich nuclear protein 1 (CSRNP1), transcript variant 2, mRNA [NM_033027]	GCGTGATGTTCCTTAGCCCAAAGACGGTGAGACAGGGCTGAAATCAGGTGGCTTCTGCCA
A_33_P3257861	0.00596111	0.0305339	down	2.24854	-2.24854	-1.16899	189.44	176.523	72.7789	97.4462	7.58939	7.5025	6.17377	6.58014	SARDH	Homo sapiens sarcosine dehydrogenase (SARDH), transcript variant 2, mRNA [NM_001134707]	CTTGTAGCCCTTTCCAAGCTTCTAGAAGGTGCTTAGTAAATACTTGATAAGCCCCACGTG
A_32_P104478	0.00347066	0.0236783	down	1.99846	-1.99846	-0.998889	92.2297	81.2593	48.276	41.6269	6.55378	6.39543	5.58942	5.36201	FGD6	Homo sapiens FYVE, RhoGEF and PH domain containing 6 (FGD6), mRNA [NM_018351]	CAACTTGCTCTTTCATATGAGTTGGTCATAGCATGTAAGAACCAATCTTGAAATATCGTT
A_23_P136777	0.000810364	0.0147234	up	4.02838	4.02838	2.0102	546.991	658.445	2855.11	2311.6	9.09761	9.35524	11.3664	11.1069	APOD	Homo sapiens apolipoprotein D (APOD), mRNA [NM_001647]	TCACTAATGGAAAACGGAAAGATCAAAGTGTTAAACCAGGAGTTGAGAGCTGATGGAACT
A_23_P215883	0.00430723	0.0262034	down	1.72131	-1.72131	-0.783511	121.485	134.57	79.8262	74.0368	6.93753	7.12125	6.30529	6.18646	NCALD	Homo sapiens neurocalcin delta (NCALD), transcript variant 7, mRNA [NM_001040630]	GAAATTTTGAGACCTAGACTCTGTAAAAATAATCCTAGTCTTCCTCCAGGGGTCAGTTCC
A_23_P69188	0.00155987	0.0173368	up	1.9919	1.9919	0.994143	1264.14	1215.19	2816.86	2412.43	10.2782	10.2387	11.3449	11.1603	DPH3	Homo sapiens diphthamide biosynthesis 3 (DPH3), transcript variant 1, mRNA [NM_206831]	TGCTGTTCTGTAAGAGTGTGGATTCTTTCTATCAACTGCTGATATCATCTTCAGGAAGCA
A_33_P3218649	0.0015735	0.0173905	up	2.68923	2.68923	1.42719	51.0854	58.8868	167.99	146.091	5.71274	5.96215	7.35972	7.16955	GPM6B	Homo sapiens glycoprotein M6B (GPM6B), transcript variant 2, mRNA [NM_001001996]	CTATCAGTGCCAAGGGCTTCCTGTAGTTCTATTCAAGTGTTACAATAAATATTTGTAGAT
A_33_P3253682	0.0020819	0.0193573	up	1.86529	1.86529	0.899401	322.102	288.436	629.316	564.751	8.34357	8.19889	9.22976	9.1115	PPIL3	Homo sapiens peptidylprolyl isomerase like 3 (PPIL3), transcript variant PPIL3a, mRNA [NM_032472]	CGGTTTTAATTATGTCAGAGATTGCATCATCCTTCTGCTTGTTTACAACTATGATCTTCT
A_33_P3212645	0.000342079	0.012109	up	2.41541	2.41541	1.27227	1695.6	1565.72	4048.19	4123.06	10.678	10.5836	11.8704	11.9358	NOTCH2NLC	Homo sapiens notch 2 N-terminal like C (NOTCH2NLC), transcript variant 1, mRNA [NM_001364012]	GTCTGGAATGGAAAAGAACACGATGAGAATTAGACACTGGAAAATATGTATGTGTGGTTA
A_24_P333663	0.00237115	0.0203041	up	2.88621	2.88621	1.52918	56.6526	68.4269	206.262	174.168	5.84686	6.16585	7.65512	7.41595	MAPK6	Homo sapiens mitogen-activated protein kinase 6 (MAPK6), mRNA [NM_002748]	ACTAGTTACTTGGACAAGTTCTTTAGCAGGAAAGAAGATACTGAAATGCTAGAAACTGAG
A_23_P69497	0.00310446	0.0226863	down	1.77544	-1.77544	-0.828179	26736.8	24495.4	13636.1	15550	14.5625	14.5205	13.6145	13.8121	CLEC3B	Homo sapiens C-type lectin domain family 3 member B (CLEC3B), transcript variant 1, mRNA [NM_003278]	TCCTCTCCGTGCGCTTGGAGCCTCTTTTTGCAAATAAAGTTGGTGCAGCTTCGCGGAGAG
A_33_P3329686	0.00277554	0.0216382	up	4.9208	4.9208	2.29889	12.6152	10.7536	75.3508	48.3759	3.62686	3.57178	6.22596	5.57047	2005-09-01	Homo sapiens septin 5 (SEPT5), transcript variant 2, mRNA [NM_001009939]	ACTTCGTGAAGCTGCGCAACATGCTCATCCGCACGCATATGCACGACCTCAAGGACGTGA
A_33_P3413958	5.06869e-05	0.0108228	up	4.14995	4.14995	2.05309	351.359	355.533	1544.06	1585.55	8.46206	8.48424	10.493	10.5595	OR7E47P	Homo sapiens olfactory receptor family 7 subfamily E member 47 pseudogene (OR7E47P), transcript variant 1, non-coding RNA [NR_120437]	AATAACATAATCATGCATTTCCCTGCTGCCATATTTGGTTTTCCTCCCATCTCGGGGACC
A_33_P3373750	0.000494765	0.0127655	up	1.99051	1.99051	0.993139	3343.48	3315.46	7376.07	6850.71	11.6723	11.6908	12.7087	12.6407	BRD4	Homo sapiens bromodomain containing 4 (BRD4), transcript variant short, mRNA [NM_014299]	TTGAGTTGAAGATTGTCATGGAATAAAGATCACACCGTACTTGAGGCCATCTTCATGTAA
A_24_P82880	0.00142849	0.016746	down	1.8987	-1.8987	-0.925012	549.266	594.009	298.78	320.779	9.10276	9.21549	8.17874	8.28949	TPM4	Homo sapiens tropomyosin 4 (TPM4), transcript variant Tpm4.2, mRNA [NM_003290]	GTGACCTGGAAGAAGAACTCAAGAATGTTACTAACAATCTGAAATCTCTGGAGGCTGCAT
A_23_P3014	0.000195341	0.0117392	up	2.46029	2.46029	1.29883	47.3735	45.8143	124.249	118.227	5.59709	5.61283	6.9319	6.87568	RNASE6	Homo sapiens ribonuclease A family member k6 (RNASE6), mRNA [NM_005615]	CAATTGCATCCACGTTTTCTTTTCTTTTGTTGATTTTCTTGTTCCCGTAGAAGAAAGAAG
A_33_P3385750	0.0033809	0.0234625	down	2.19047	-2.19047	-1.13124	160.667	146.71	80.0619	65.8301	7.34978	7.23305	6.30945	6.01091	ZNF793	Homo sapiens zinc finger protein 793 (ZNF793), mRNA [NM_001013659]	GTGGAGAAGGGTAATAAGTTTTCTGAATACCTTTGCATTGTCTTGTTCACATATATTGCT
A_24_P120537	0.00015031	0.0116722	up	3.16805	3.16805	1.66359	396.243	408.802	1325.76	1382.69	8.62891	8.68603	10.2702	10.3719	SH3RF2	Homo sapiens SH3 domain containing ring finger 2 (SH3RF2), mRNA [NM_152550]	CCCACCATCCATCCTGGTGAAACCAGAAAACTCAAGAAATGGCATCGAAAAGCAAGTCAA
A_33_P3255194	0.00676399	0.0324045	up	2.14483	2.14483	1.10086	81.0114	86.5848	164.406	214.437	6.36035	6.48903	7.3323	7.71879	OSBPL6	Homo sapiens oxysterol binding protein like 6 (OSBPL6), transcript variant 5, mRNA [NM_001201482]	TGTCACCAGTTCGCTTGCATTCCTCCAACCCCAACCTTTGTGCAGATATTGAATTTCAGA
A_23_P133375	0.000571682	0.0132521	up	1.81734	1.81734	0.861827	1645.61	1615.9	3128.79	3034.12	10.6396	10.6278	11.4964	11.4947	SLC25A46	Homo sapiens solute carrier family 25 member 46 (SLC25A46), transcript variant 1, mRNA [NM_138773]	CAGTGCTAGCAACTTAATTTCTCATACATTTATAGAGTTTGGTTTGCTTTGCTAGTTGTG
A_33_P3361027	0.000159091	0.0116722	up	2.71604	2.71604	1.4415	7271.82	6798.39	19983.7	20488.7	12.7474	12.715	14.1392	14.2061	TFIP11	Homo sapiens tuftelin interacting protein 11 (TFIP11), transcript variant 4, mRNA [NM_001346858]	TCACTGCAGAGCCTGATCGACATGGCCAAGTGAACTGTGGCAGGTCCAGAACCAGTCAGA
A_24_P6428	0.0135125	0.0466909	down	2.93412	-2.93412	-1.55293	158.406	245.623	79.8598	60.2708	7.33001	7.9626	6.3057	5.88106	FAM217B	Homo sapiens family with sequence similarity 217 member B (FAM217B), transcript variant 1, mRNA [NM_022106]	AGTATATGTTTTATATTTGGAAAACAGCACTACGCTTAGTTTTCCTGTAGTTCCTGAGTG
A_33_P3407445	0.00147972	0.0170304	up	3.18083	3.18083	1.6694	401.651	367.408	1165.67	1453.84	8.65042	8.53277	10.0859	10.4361	LINC01184	Homo sapiens long intergenic non-protein coding RNA 1184 (LINC01184), transcript variant 18, long non-coding RNA [NR_152814]	ATAAACCCCAAACCCCAACCTCCAGAGCATACCAGCAGGTGAGGAGATACGAGGCAAGCC
A_23_P62999	0.000244509	0.0118878	down	3.45295	-3.45295	-1.78783	2237.47	2044.53	598.139	656.239	11.0785	10.9718	9.16116	9.31345	EXTL1	Homo sapiens exostosin like glycosyltransferase 1 (EXTL1), mRNA [NM_004455]	CCCATCTCTTTCGCCTGCACACTTGGAACTCAGCAAGAAGGGACTGTTTCTAGGTGGGCT
A_33_P3234864	0.0115576	0.0428315	up	1.71372	1.71372	0.777133	255.459	242.384	404.887	499.43	8.01668	7.9413	8.59254	8.9197	UTRN	Homo sapiens utrophin (UTRN), mRNA [NM_007124]	TTAAAGGAGAAAGAATATTCTGTCCTGAATGCTGTCGACCAGGCCCGAGTTTTCTTGGCT
A_23_P85218	0.00995579	0.0394245	up	1.75489	1.75489	0.811378	40.5368	36.9404	63.3687	79.9543	5.35921	5.29319	5.97468	6.30048	SOX3	Homo sapiens SRY-box 3 (SOX3), mRNA [NM_005634]	CATGTTGAGTTGGTGATTTCTGCCGTGATCTGTTTGATATTTCTTCGCGCTAATGTGTTA
A_24_P281801	0.00360656	0.0240558	up	1.84083	1.84083	0.880354	1321.94	1315.66	2369.03	2729.87	10.342	10.3427	11.1039	11.3416	ZNF732	Homo sapiens zinc finger protein 732 (ZNF732), mRNA [NM_001137608]	GTCCTCAGTTCTGAATGAACATAAGAGAATTCATACTGGAGAGAAGCCCTACAAATGTGA
A_23_P307392	0.00042716	0.0124207	down	2.78512	-2.78512	-1.47774	1474.3	1317.26	498.659	523.611	10.4863	10.345	8.88034	8.99541	DPF3	PREDICTED: Homo sapiens double PHD fingers 3 (DPF3), transcript variant X1, mRNA [XM_017021670]	GGATCGAGCAGCCTTCTTCTTTGGGACCCCTCGATATCCCATGGAATGCTCGCACGTTCT
A_33_P3356711	0.00205091	0.0192494	up	2.24678	2.24678	1.16786	49.8088	42.8909	119.549	101.79	5.67846	5.51788	6.87536	6.65669	ING3	Homo sapiens inhibitor of growth family member 3 (ING3), transcript variant 3, mRNA [NM_198267]	GTATGTATCAGTCCTTATTTAGAGACTGCCTGCTTTTTAATTCATATAGCTCTTTGGTTC
A_23_P411806	0.00116143	0.0157949	up	3.85046	3.85046	1.94503	223.645	180.992	752.641	894.669	7.82377	7.53747	9.48415	9.76716	SLC44A1	Homo sapiens solute carrier family 44 member 1 (SLC44A1), transcript variant 1, mRNA [NM_080546]	CTTTGTCATTCTGGTGGAGAATGCTTTGCGAGTGGCTACCATCAACACAGTAGGAGATTT
A_23_P41765	0.000947775	0.0151643	up	1.70974	1.70974	0.773777	67.2707	66.3136	122.569	117.331	6.10184	6.12379	6.91074	6.86245	IRF1	Homo sapiens interferon regulatory factor 1 (IRF1), transcript variant 1, mRNA [NM_002198]	CTTGGGTCATTGACCTCTCAGGGCCTGGCAGGCCAGTGTCTGGGTTTTTCTTGTGGTGTA
A_33_P3407103	0.00777743	0.0347668	up	1.77239	1.77239	0.825696	48.8352	50.7145	103.831	84.7502	5.64469	5.75568	6.66866	6.3831	YTHDF1	Homo sapiens YTH N6-methyladenosine RNA binding protein 1 (YTHDF1), mRNA [NM_017798]	TCAGAAGGATACAGTTCATGACAATGACTTTGAGCCCTACCTTACTGGACAGTCAAATCA
A_33_P3249439	0.00239459	0.0203614	down	2.13116	-2.13116	-1.09164	10434.4	9329.78	4411.72	5174.52	13.265	13.1445	11.9949	12.2313	NCAPH2	Homo sapiens non-SMC condensin II complex subunit H2 (NCAPH2), transcript variant 3, mRNA [NM_001185011]	AATGTGTACTGAGGAGCCGTGTGTCTGCTCCTGGCTGGCCCGGCCTAATAAAGCAGTGTT
A_23_P15108	0.000915761	0.0151439	up	1.73439	1.73439	0.794432	1328.61	1333.89	2396.02	2443.22	10.3494	10.3615	11.1205	11.1793	YPEL3	Homo sapiens yippee like 3 (YPEL3), transcript variant 1, mRNA [NM_031477]	GAGCAGCCAGAAGTACAAAGAGGGGAAGTACATCATTGAACTCAACCACATGATCAAAGA
A_24_P261259	5.95636e-05	0.0108228	up	10.0502	10.0502	3.32915	2842.77	3176.12	34077.7	30258.7	11.4243	11.6245	14.9206	14.7864	PFKFB3	Homo sapiens 6-phosphofructo-2-kinase/fructose-2,6-biphosphatase 3 (PFKFB3), transcript variant 1, mRNA [NM_004566]	AATAACGGGGACCAATATTTTTAACTTTGCCTATTTGTTTTTGGGTGAGTTTCCCCCCTC
A_23_P250413	0.00018755	0.0117392	down	5.2291	-5.2291	-2.38656	94.9425	94.9529	17.6056	20.5059	6.59207	6.63436	4.10242	4.35089	PARVG	Homo sapiens parvin gamma (PARVG), transcript variant 1, mRNA [NM_022141]	TTGCTGATTGGACAACTTGAAGGCTTCTTCCTGCACTTAAAGGAATTCTACCTCACTCCC
A_33_P3374049	0.00128252	0.0163165	up	1.73055	1.73055	0.791232	557.798	596.074	1065.64	1037.81	9.12186	9.22076	9.96255	9.96255	KIAA2013	Homo sapiens KIAA2013 (KIAA2013), mRNA [NM_138346]	ATGCATTGCATGGCATCCGCTACAAGAACGACCATATCAACCTGGCCGTGCTGGCGGATG
A_23_P502269	0.00118272	0.0158513	down	1.982	-1.982	-0.986957	1716.53	1672.01	936.562	807.567	10.696	10.6768	9.7784	9.62043	POLDIP3	Homo sapiens DNA polymerase delta interacting protein 3 (POLDIP3), transcript variant 1, mRNA [NM_032311]	GGGTGCAGACTTCTCGTTAGCAGCTGGAAGACATTCCTCCCACACTTTTCCCTTCCTGGC
A_32_P181077	0.00591471	0.0304299	up	1.71101	1.71101	0.774848	95.7489	91.2463	153.931	182.658	6.60546	6.56848	7.23808	7.48555	DOCK8	Homo sapiens dedicator of cytokinesis 8 (DOCK8), transcript variant 1, mRNA [NM_203447]	AATATCTCTGTTTTCATTTCAGAACATTGTGCTGTCTGTCAGCATATGTATATCAGCTAC
A_33_P3237096	0.00151865	0.0172278	up	1.83184	1.83184	0.873293	250.192	270.131	524.583	484.144	7.98523	8.10549	8.96061	8.8767	INPP5F	Homo sapiens inositol polyphosphate-5-phosphatase F (INPP5F), transcript variant 3, mRNA [NM_001243195]	GAAATAATGTGTTTCTGAACTATTGTTCCTGCACCTTTTCTAGGTTGATGACCGATTTTT
A_33_P3261902	0.0011256	0.015765	down	1.78675	-1.78675	-0.837335	350.325	361.24	198.677	209.134	8.4555	8.50869	7.6003	7.68921	ENOSF1	Homo sapiens enolase superfamily member 1 (ENOSF1), transcript variant 12, mRNA [NM_001354067]	TAAAAAATCCTACCGATCAAGATGAGTTCAGCTAGAAGTCATACCACCCTCAGGAATCAG
A_33_P3424462	0.000655791	0.0139121	up	2.0088	2.0088	1.00633	98.7915	99.656	217.782	202.157	6.64545	6.70415	7.7257	7.63657	CNST	Homo sapiens consortin, connexin sorting protein (CNST), transcript variant 2, mRNA [NM_001139459]	CTTGTTTTTGTAAGTTTTCCCTTGTCTCAAACATGAGGGAAAATTCTAGTTAACGTAAGC
A_33_P3252834	0.00156511	0.0173545	down	1.77469	-1.77469	-0.827565	1741.7	1650.87	951.569	1004.9	10.7192	10.6596	9.80222	9.92146	PHLDA3	Homo sapiens pleckstrin homology like domain family A member 3 (PHLDA3), transcript variant 1, mRNA [NM_012396]	ATGAAGATGCAGCCCCTGGATGGTCCCAGACTCTCAGGACATGCCCAGCTCAGGGGCTTC
A_32_P211117	0.00103832	0.0154201	up	2.07232	2.07232	1.05125	35.4527	35.5192	80.793	73.869	5.15823	5.24437	6.32321	6.18189	LOC401021	Homo sapiens uncharacterized LOC401021 (LOC401021), long non-coding RNA [NR_148241]	GAAGCCATGAAGAACTCAGAATTTCAACTTAAATTCAATTTAGGGTCACGTTTTCGGAAA
A_23_P153390	0.00114007	0.015765	down	4.05197	-4.05197	-2.01862	146.511	148.369	31.5212	43.3403	7.21272	7.24737	5.00361	5.41923	CLEC4G	Homo sapiens C-type lectin domain family 4 member G (CLEC4G), transcript variant 1, mRNA [NM_198492]	TAACCAAGGTTAGGTGACTGAGGACTGGAGCTGTTTGGTTTTCTCGCATTTTCCACCAAA
A_33_P3295261	0.000447824	0.0126925	up	2.35767	2.35767	1.23736	250.903	241.347	589.425	631.172	7.98987	7.93581	9.13949	9.26092	LMOD1	Homo sapiens leiomodin 1 (LMOD1), mRNA [NM_012134]	CAATCTGCTCAGCCGCAACATGGACAAGCAGAGACAAAAGCGGCTGCAGGAGCAAAGGCA
A_33_P3381483	0.000690594	0.0140091	down	2.24319	-2.24319	-1.16555	727.687	653.254	321.27	307.984	9.4928	9.34253	8.27476	8.22946	ZNF331	Homo sapiens zinc finger protein 331 (ZNF331), transcript variant 3, mRNA [NM_001253798]	GCTTGATTTAATCCTTCCACATTGTATACATGTATCAGAACATCACATTGTACTCCATCA
A_33_P3344243	0.00394659	0.0250653	down	1.74985	-1.74985	-0.807234	563.756	483.745	321.589	299.369	9.13666	8.93766	8.27572	8.18413	C4orf46	Homo sapiens chromosome 4 open reading frame 46 (C4orf46), transcript variant 1, mRNA [NM_001008393]	CCACTACTTGTGTTTACCTTTTCATTGAGTTTTCTCCTGTGTGATGTACGTTGCATATAT
A_23_P205959	0.00078481	0.0145302	down	1.8326	-1.8326	-0.873896	484.686	465.551	262.624	272.111	8.92078	8.87937	7.99294	8.05942	ALDH1A3	Homo sapiens aldehyde dehydrogenase 1 family member A3 (ALDH1A3), transcript variant 1, mRNA [NM_000693]	ATATAGACACTAACCTTGATAGTGATACGTTAGAGGGTTCCTATTCTTCCATTGTACGAT
A_23_P413803	0.00125129	0.0162168	down	1.72743	-1.72743	-0.788628	64.9016	67.4938	39.3827	39.995	6.05188	6.14604	5.31717	5.30349	POC5	Homo sapiens POC5 centriolar protein (POC5), transcript variant 2, mRNA [NM_152408]	CCATGAGCTCAGTTGTTGTGGAAAAACATCATCCAGTCACAGTGCAAACCATTCCTCAAG
A_33_P3312258	0.000880245	0.0150394	down	2.63925	-2.63925	-1.40013	1244.97	1463.8	522.231	520.146	10.2494	10.4863	8.95087	8.98451	TUBB	Homo sapiens tubulin beta class I (TUBB), transcript variant 1, mRNA [NM_001293212]	GGAGGTGTCTGTCCCACTCTGTCAAGTGGAATCCTTTCCTTTCCAACTCTACCTCCCTCA
A_33_P3239101	0.00309396	0.0226802	down	2.32014	-2.32014	-1.21421	242.421	224.649	116.242	92.9611	7.938	7.84047	6.83637	6.51368	GOLGA6L3	Homo sapiens golgin A6 family-like 3 (GOLGA6L3), mRNA [NM_001310153]	CAATCAGATGTTGAGTCTCCTGAACAGGAGACAGGAGGAGAGGCTACGTGAACAGGAGGA
A_23_P51213	0.00164113	0.0176607	down	2.07229	-2.07229	-1.05122	5802.62	6380.62	3159.34	2923.67	12.4276	12.6288	11.5095	11.4444	MYOM3	Homo sapiens myomesin 3 (MYOM3), mRNA [NM_152372]	CCGGATGCACTGGGGCTATCTAACAGTACTGGCATCTGATAGGTAGAGGTCAGGTACGCT
A_33_P3321781	0.00334591	0.0233382	down	1.7686	-1.7686	-0.822607	1480.3	1269.33	783.262	797.646	10.4908	10.2928	9.53793	9.60039		novel transcript [ENST00000585065]	GTTCGATTTTTGTTCTGGGGGTGAAGGAGGAAACAGACTGTACTAAAGGACTAAAATAAT
A_33_P3358745	0.00204938	0.0192494	up	2.24056	2.24056	1.16386	3084.56	3236.28	7013.1	8167.3	11.5449	11.6537	12.6396	12.8867	SELENOP	Homo sapiens selenoprotein P (SELENOP), transcript variant 3, mRNA [NM_001093726]	GCCAGTGCCAGTTGACGCTGAAAGAATCAGGCAAAAAAGTGAGAATGACCTTCAAACTAA
A_33_P3351249	0.000199898	0.0117392	up	3.53957	3.53957	1.82357	17.9945	18.272	67.5465	69.4466	4.16819	4.33889	6.06551	6.08871	CXCL16	Homo sapiens C-X-C motif chemokine ligand 16 (CXCL16), transcript variant 2, mRNA [NM_001100812]	CTTATTCTTACAAAAAGTGTAATAAAGGAGACTGACCCCTGACAACATGGTAGGCACTGT
A_33_P3333058	0.000566139	0.013207	up	2.00269	2.00269	1.00194	101.48	93.4114	203.817	205.413	6.69089	6.60546	7.63657	7.66365		novel protein [ENST00000448923]	GTGGGATGCTTTATCTCTGGAAAGCACTGATAAATGTCTGTGTCATGAATAAATTAGTAA
A_33_P3270599	0.00238477	0.0203438	down	1.73722	-1.73722	-0.796778	323786	335321	222435	214471	18.2703	18.3855	17.5891	17.4732	TPM2	Homo sapiens tropomyosin 2 (TPM2), transcript variant Tpm2.3, mRNA [NM_001301226]	CGAGCAGAGTTTGCCGAGAGGTCTGTGGCAAAGTTGGAGAAAACCATCGATGACCTAGAA
A_24_P120934	7.86845e-05	0.0108228	down	3.20448	-3.20448	-1.68009	19300.1	18334.7	5987.21	6135.52	14.1199	14.1302	12.4247	12.4653	GADD45G	Homo sapiens growth arrest and DNA damage inducible gamma (GADD45G), mRNA [NM_006705]	CAACGAGGACGCCTGGAAGGATCCCGCCTTGGAGAAGCTCAGCCTGTTTTGCGAGGAGAG
A_23_P141345	0.000257817	0.012035	up	2.5843	2.5843	1.36977	45.2464	40.0874	116.083	115.939	5.52488	5.41575	6.83484	6.84534	MPP3	Homo sapiens membrane palmitoylated protein 3 (MPP3), transcript variant 1, mRNA [NM_001932]	TAAGTGGGAAGTCTTGTTTGTTGTTGGTTTTTGTCTGTTGTTTTTCACTGCACCTCTTTG
A_33_P3407529	0.00133491	0.0164772	up	1.9547	1.9547	0.96695	683.713	618.651	1312.91	1369.29	9.40306	9.2759	10.254	10.3589	PRRT4	Homo sapiens proline rich transmembrane protein 4 (PRRT4), transcript variant 1, mRNA [NM_001174164]	CAGGGGTCCATGACCCATCTAGGAGACTTTATAGCAGTTGGGTGGGAGGGGAATGCTCTT
A_33_P3542801	0.000232256	0.0117392	up	2.23779	2.23779	1.16207	84.4362	84.3667	197.379	198.532	6.42891	6.44721	7.59158	7.60868	LOC729291	Homo sapiens uncharacterized LOC729291 (LOC729291), long non-coding RNA [NR_148936]	CCACTTTCCGTCTGTATGCATTTGTCTATCTTGAACATTTCATATAAATGGAATCATGCA
A_23_P253602	0.000182239	0.0116973	up	2.54998	2.54998	1.35048	26.8476	25.0515	68.1566	71.8551	4.75249	4.76445	6.07669	6.14122	BMX	Homo sapiens BMX non-receptor tyrosine kinase (BMX), transcript variant 2, mRNA [NM_001721]	TTATGCTGCTCCTGATATAACACTTTCCAGCCTATAGCAGAAGCACATTTTCAGACTGCA
A_33_P3321130	0.00263801	0.0211366	up	2.23043	2.23043	1.15732	90.8673	97.4224	245.401	200.758	6.53508	6.66663	7.89189	7.62447	DENND3	DENN domain containing 3 [Source:HGNC Symbol;Acc:HGNC:29134] [ENST00000520482]	CCACACCTGCTTTTCCAGACTTCCTTCTAGAATTCCAAAGAAATGTAAATAAATATAAGG
A_33_P3452003	0.000730278	0.0141665	down	2.86936	-2.86936	-1.52073	1470.23	1260.65	516.015	455.97	10.4826	10.2824	8.934	8.7895		Homo sapiens mRNA; cDNA DKFZp586E171 (from clone DKFZp586E171) [AL049428]	GAAAAAGCAGTTTTAATAGCACACACACACACACATTCATAGGACTTTAACAAGATGTAG
A_23_P160559	0.00629518	0.0313914	down	1.7594	-1.7594	-0.815084	344.366	404.999	210.023	226.347	8.43054	8.67629	7.67635	7.80031	ECM1	Homo sapiens extracellular matrix protein 1 (ECM1), transcript variant 1, mRNA [NM_004425]	GATGAACAGGTCAACTGCTTCAACATCAATTATCTGAGGAACGTGGCTCTAGTGTCTGGA
A_23_P408285	0.00093546	0.0151643	down	2.73732	-2.73732	-1.45276	524.182	560.061	186.134	219.496	9.0336	9.13549	7.51297	7.7506	PRICKLE1	Homo sapiens prickle planar cell polarity protein 1 (PRICKLE1), transcript variant 1, mRNA [NM_153026]	CAGCCACCTTTGTAAAGCACTAGTGTTTGTCATTTATGTAAGTCAGGTCGGCTCAGGTCT
A_24_P915692	0.00202325	0.0191589	up	1.76661	1.76661	0.820983	77.1261	83.1339	151.08	144.367	6.28599	6.43193	7.20777	7.15212	PHLDA1	Homo sapiens pleckstrin homology like domain family A member 1 (PHLDA1), mRNA [NM_007350]	TACAGGATCTAAAAGGGTTTTCTTAGAAAGGGCAATATTGTCCAATGAAGTAAGCAGAAG
A_23_P2223	0.000237033	0.0118457	down	3.4949	-3.4949	-1.80525	202809	183971	51126.7	57645.8	17.3835	17.3835	15.4853	15.6712	MYL6B	Homo sapiens myosin light chain 6B (MYL6B), transcript variant 2, mRNA [NM_002475]	ACCGTTCTGGCAGGACACGAGGACAGCAACGGCTGCATCAACTACGAGGCCTTCTTGAAA
A_23_P47879	0.000119502	0.0113625	down	3.62127	-3.62127	-1.8565	1441.24	1300.04	388.937	380.765	10.4564	10.3285	8.53658	8.53523	STAT6	Homo sapiens signal transducer and activator of transcription 6 (STAT6), transcript variant 2, mRNA [NM_003153]	CAAGGGCTGAGATTCTTCGTGTATAGCTGTGTGAACGTGTATGTACCTAGGATATGTTAA
A_33_P3288409	0.000300157	0.012035	down	11.6466	-11.6466	-3.54183	95.3127	77.9482	7.30826	8.73909	6.59787	6.3396	2.72235	3.13145	PSMA8	Homo sapiens proteasome subunit alpha 8 (PSMA8), transcript variant 1, mRNA [NM_144662]	GGATTTAATCCAAATGGTCCACAAGAGGAATGTGCTTAATTCCTACAGTGAGTTTATATT
A_23_P428887	0.0013291	0.0164184	up	1.84116	1.84116	0.880615	7535.78	7269.64	15116.1	13561.3	12.796	12.7953	13.7443	13.6082	KLHL34	Homo sapiens kelch like family member 34 (KLHL34), mRNA [NM_153270]	GGGCGGGGGGTCAAATAGAAGGCTATATGAATCAACTTCAGTGAGCTGGTGAAAGAAAAT
A_33_P3365870	0.0110928	0.0418678	up	1.902	1.902	0.92752	44.5013	42.1489	75.1279	100.005	5.49704	5.49207	6.21907	6.62507	BSDC1	Homo sapiens BSD domain containing 1 (BSDC1), transcript variant 1, mRNA [NM_001143888]	AGACAAAACCATCGACTGCGATGTCATCACCCTGATGGGCACACCGTCTGGCACAGCTGA
A_23_P20022	0.00120462	0.0159481	down	2.12783	-2.12783	-1.08938	476.104	444.774	210.51	234.175	8.89668	8.81076	7.67896	7.84973	HILPDA	Homo sapiens hypoxia inducible lipid droplet associated (HILPDA), transcript variant 1, mRNA [NM_013332]	GGATGCCAAAGCCTGCTCAAGTTATGGACATTGTGGCCACCATGTGGCTTAAATGATTTT
A_24_P238131	0.0011569	0.0157949	up	3.91846	3.91846	1.97029	22.8285	27.1806	110.056	97.1851	4.5136	4.87826	6.75764	6.57479	SUSD5	Homo sapiens sushi domain containing 5 (SUSD5), mRNA [NM_015551]	CTTATTCCCCATAGTTGGGTAAAATAAAGCCTGAAGGTACCAACTAGAATACCTGTGCAT
A_33_P3240972	0.0100912	0.0396929	down	1.71724	-1.71724	-0.780093	139.17	110.254	71.93	77.5741	7.13825	6.8345	6.15805	6.25451	GOLGA6L7	Homo sapiens golgin A6 family like 7 (GOLGA6L7), mRNA [NM_001365371]	ATGGGGGAGCAGAAGGAGCAGATGCGGAAGCAGGAGGAGCACATGGGGGAGCAGAAGGAG
A_33_P3300217	0.000273028	0.012035	down	3.23326	-3.23326	-1.69299	3937.46	3676.31	1312.77	1119.07	11.8832	11.8356	10.2532	10.0796	MYLK3	Homo sapiens myosin light chain kinase 3 (MYLK3), transcript variant 1, mRNA [NM_182493]	GTCTAGGTGATGTGTATGGGTTTCATTATACTGTCCTCTTTACTGTTGTATGTATTTGAA
A_24_P332647	0.000181862	0.0116973	up	4.6975	4.6975	2.23189	180.977	179.472	846.911	965.866	7.52513	7.52473	9.64366	9.86998	SSH1	Homo sapiens slingshot protein phosphatase 1 (SSH1), transcript variant 3, mRNA [NM_001161331]	GGGTACGTAGTGCATACCTTATATAGCAAATTGAGAATCTGTTGGGAATAACACATATCT
A_33_P3326904	0.00310721	0.0226881	up	2.52337	2.52337	1.33535	64.9841	82.76	190.506	198.769	6.05445	6.42534	7.53941	7.61108	CZ1P-ASNS	Homo sapiens cDNA FLJ43176 fis, clone FCBBF3008944. [AK125166]	CCATTGCCTGGGGTTGTTACTGCTGAGATTAAGGGATGCTCGTCCATAGAAAGACTTAGC
A_33_P3278515	6.94122e-05	0.0108228	up	4.17772	4.17772	2.06272	19.1641	17.5829	84.8737	78.9576	4.26378	4.27822	6.3866	6.28083	LOC101929231	Homo sapiens uncharacterized LOC101929231 (LOC101929231), long non-coding RNA [NR_110240]	CAAAATGTGCCAGAAATTCCAAAACAATCTCAAAGCATTAAAGGCTATGTGCACAAAGTA
A_33_P3376971	0.000414034	0.0124207	up	2.59299	2.59299	1.37462	2650.56	2399.57	6697.73	7168.83	11.3284	11.2099	12.5921	12.6954	CHAC1	Homo sapiens ChaC glutathione specific gamma-glutamylcyclotransferase 1 (CHAC1), transcript variant 1, mRNA [NM_024111]	TTCCTGGGAAGCTCATCACTACAGGCCCTGGCAACCTTCCCAGTCTGTCCCATACTGTTA
A_33_P3244122	0.000788186	0.0145302	up	2.07308	2.07308	1.05177	194.711	184.092	403.45	431.152	7.62913	7.56331	8.58692	8.70906	HAAO	Homo sapiens 3-hydroxyanthranilate 3,4-dioxygenase (HAAO), mRNA [NM_012205]	GCAGACTCAGTGCAGCACTTCCACACCAAGAAGGCCCTCAATAAAGGCTTCCTGAGGAAC
A_32_P186731	0.000953601	0.0151753	down	2.0035	-2.0035	-1.00252	89.5615	84.5144	46.5627	43.2024	6.51403	6.45146	5.54442	5.41603	ISM1	Homo sapiens isthmin 1 (ISM1), mRNA [NM_080826]	TATCATTCTGCTAAACGGCCCCAAAACAGTAGAATTTCTGCTCATGTCCTAGCAGGTTCA
A_24_P213370	0.00646611	0.0317083	up	1.85165	1.85165	0.888811	96.3825	111.405	188.17	215.033	6.61571	6.85561	7.52575	7.72319		RNA binding protein, fox-1 homolog (C. elegans) 1 (RBFOX1) pseudogene [ENST00000641436]	TGCTGAAATAATGAAGATAATAATCAATAAAAACTGAGGGAATTCAGAGACCTGTGCCAG
A_33_P3283601	0.000502299	0.0127655	down	1.91823	-1.91823	-0.939779	6473.6	6045.05	3477.42	3354.47	12.5886	12.5455	11.6378	11.6166	PLAC9P1	Homo sapiens placenta specific 9 pseudogene 1 (PLAC9P1), non-coding RNA [NR_026740]	GCTGTCCTCTCGCCTTCCTTCCTCAGCTTCGTGTGAAATAAAAGCTACTGTTTTTGGTCT
A_33_P3293573	0.000538286	0.0129217	up	2.50389	2.50389	1.32417	342.954	315.909	839.133	892.928	8.42435	8.31974	9.62835	9.76409	VPS37D	Homo sapiens VPS37D, ESCRT-I subunit (VPS37D), mRNA [NM_001077621]	TTTTCTGTCCCTGTCTCCTTAGAATGGAAGCTTTTTGAGGGCAGGTCCTTGTCTTTGTAC
A_23_P133543	0.00468076	0.0271419	down	1.92211	-1.92211	-0.942692	313.452	255.187	149.273	155.686	8.30649	8.02277	7.18714	7.25673	KLHL3	Homo sapiens kelch like family member 3 (KLHL3), transcript variant 1, mRNA [NM_017415]	TGGCTGTTAGGGACTGTATATCTTGTAAAAGAACACTTGTCACATGCTTGATCAGTTACA
A_23_P28507	0.00361212	0.0240558	up	1.70816	1.70816	0.772442	98.8661	94.3485	184.818	161.507	6.64619	6.62181	7.50357	7.30932	MGAT4A	Homo sapiens alpha-1,3-mannosyl-glycoprotein 4-beta-N-acetylglucosaminyltransferase A (MGAT4A), transcript variant 1, mRNA [NM_012214]	GTCTCAATCCCATTTCAGCCTTTCGACTTTCAGTTATTCAGAATTCTGCTGTTTGGGCCA
A_23_P42306	0.000363648	0.0121635	up	2.33528	2.33528	1.22359	438.323	415.029	1042.19	1071.11	8.7858	8.70863	9.93251	10.0091	HLA-DMA	Homo sapiens major histocompatibility complex, class II, DM alpha (HLA-DMA), mRNA [NM_006120]	GTTTGATGCCAGCAGCTTCGGCCATCCAAACAGAGGATGCTCAGATTTCTCACATCCTGC
A_33_P3311750	0.000807185	0.0147234	up	2.42891	2.42891	1.28031	73.4057	79.8659	185.413	202.765	6.21971	6.36997	7.50822	7.64208	CCDC144A	Homo sapiens coiled-coil domain containing 144A (CCDC144A), transcript variant 1, mRNA [NM_014695]	GAGAGTGAAAAGCAGATTCTTTCACTACAAGAGAAGAACAAGGAGCTGATGGATGAATAT
A_24_P276490	0.00974485	0.0389281	down	1.89705	-1.89705	-0.923757	172.773	173.067	108.549	82.6035	7.46405	7.466	6.73328	6.34925	LYPLA2	Homo sapiens lysophospholipase II (LYPLA2), mRNA [NM_007260]	AGAGAACATCAAGGCCTTGATTGAGCATGAAATGAAGAACGGGATCCCTGCCAATCGAAT
A_33_P3400389	0.00114887	0.0157654	up	1.82249	1.82249	0.865912	3021.41	3200.84	6081.64	6075.91	11.5198	11.6361	12.4427	12.445	SPATS2L	Homo sapiens spermatogenesis associated serine rich 2 like (SPATS2L), transcript variant 5, mRNA [NM_001282735]	CCGTATGGTTGTGTCATCCTCTCTTAATCATTTTTACTAATTCTAATAATCAGCTCTAGC
A_33_P3400023	9.17539e-05	0.0108228	up	16.1204	16.1204	4.01081	7.38476	6.29619	103.064	131.279	2.8501	2.80799	6.65957	7.02015			GGAGAAACTAGCTCCGGAAGCACTTTCTCATGACTCTGCTTAATAAAGGAATAAATAGTA
A_32_P89730	0.00240389	0.0203741	up	1.76705	1.76705	0.821346	99.7602	107.858	199.605	185.477	6.66496	6.80752	7.60696	7.50822	LOH12CR2	Homo sapiens loss of heterozygosity, 12, chromosomal region 2 (LOH12CR2), long non-coding RNA [NR_024061]	GGAGAATAACTCATTCTGGTTCTTGTTTCCCCTTTTCCACATAAAAGTATATTTGTCTTG
A_23_P109269	0.000296012	0.012035	up	2.31881	2.31881	1.21338	118.886	118.944	284.879	298.261	6.90688	6.94957	8.10549	8.17772	LAMA5	Homo sapiens laminin subunit alpha 5 (LAMA5), mRNA [NM_005560]	CAGGAGCTACACTGCCTGATGTGGGCCTGGAACTGGAGGTGCGGCCCCTGGCAGTCACCG
A_33_P3400763	0.00603357	0.0306667	down	1.83975	-1.83975	-0.879506	50062.7	52178.3	30034.4	24696	15.4112	15.5337	14.7287	14.4572	PLIN4	Homo sapiens perilipin 4 (PLIN4), mRNA [NM_001080400]	CCACTGCACCAGCAATGCTAGAAAACCAAGCCAATAAAAGTGATTTCTTTTTTCATTAAA
A_24_P153456	0.00046339	0.012752	down	2.55893	-2.55893	-1.35554	944.577	844.678	355.51	362.82	9.87569	9.72072	8.41602	8.46931	ZDHHC11	Homo sapiens zinc finger DHHC-type containing 11 (ZDHHC11), mRNA [NM_024786]	AGAGTCAATACCAGAGAACCAGAGGCATCCTCTGTATTTTAATGAACTCTGCATTTTAAT
A_33_P3338166	8.89774e-05	0.0108228	down	3.35309	-3.35309	-1.74549	295.894	298.189	89.0857	93.888	8.22562	8.24366	6.45191	6.52639	NUAK2	Homo sapiens NUAK family kinase 2 (NUAK2), mRNA [NM_030952]	GTCTCTACCTAATGGACCTCCGTGGCCAAAAAGTACCATTAAAACCAGAAAGGTGATTGG
A_33_P3415430	0.000502458	0.0127655	down	2.83968	-2.83968	-1.50573	11263.5	10216.4	3706.29	4074.39	13.371	13.286	11.7299	11.9157	HSPA1B	Homo sapiens heat shock protein family A (Hsp70) member 1B (HSPA1B), mRNA [NM_005346]	GTTTCGTTCCCTTTAAATGAATCAACACTGCCACCTTCTGTACGAGTTTGTTTGTTTTTT
A_23_P33326	0.0031432	0.0227442	down	2.0981	-2.0981	-1.06909	563.868	483.208	240.637	274.412	9.13714	8.93559	7.86307	8.0715	ADRA1B	Homo sapiens adrenoceptor alpha 1B (ADRA1B), mRNA [NM_000679]	CTCCTTGTACTTCACTGAAGGATGGCACTTTGGTGGGGTTGGAAACAAAGTCGACATTAA
A_33_P3217218	0.00309979	0.0226802	down	1.70354	-1.70354	-0.768537	672.197	605.277	407.908	366.308	9.37838	9.24592	8.60352	8.48371	AGPAT5	Homo sapiens 1-acylglycerol-3-phosphate O-acyltransferase 5 (AGPAT5), mRNA [NM_018361]	CTCCAGCAGGCAAGAATACTTGACTAACTCTTTTTGTCTCTTTATGGTATTTTCAGAATA
A_23_P7074	0.00124031	0.0161435	up	1.76935	1.76935	0.823221	2183.21	2168.16	3921.67	4098.83	11.0451	11.0481	11.8157	11.9239	NOA1	Homo sapiens nitric oxide associated 1 (NOA1), mRNA [NM_032313]	CCCCTCTCTTGCCATATATTGTTAACATCAAAGGACAGCGCATCAAGAAAAGTGTGGCCT
A_33_P3390027	0.0139125	0.0473269	down	1.93849	-1.93849	-0.954933	140.105	111.262	58.8372	75.7197	7.14738	6.85176	5.86957	6.21971	EXOC7	exocyst complex component 7 [Source:HGNC Symbol;Acc:HGNC:23214] [ENST00000405068]	TTCACTCATTAGTAAGCCGCACTCGCTGAAGGGGAGAGCATGAGCAAGGGAGACGTGAGC
A_33_P3325978	0.00319834	0.0228967	up	1.78333	1.78333	0.834572	248.434	284.598	506.216	499.454	7.9741	8.18097	8.90407	8.92015	TRIB2	tribbles pseudokinase 2 [Source:HGNC Symbol;Acc:HGNC:30809] [ENST00000405331]	GCCTCATATTTCTCCTTCTGTTACCTTCTGTATGCTGTATTGGCTCTAAGGTCTTTTCAA
A_33_P3391005	0.0141532	0.0476988	up	2.32176	2.32176	1.21522	197.636	194.61	396.119	585.435	7.64929	7.63429	8.55762	9.1564	NEDD4L	Homo sapiens neural precursor cell expressed, developmentally down-regulated 4-like, E3 ubiquitin protein ligase (NEDD4L), transcript variant j, mRNA [NM_001144967]	AAATTTCCAGTACATATGCGGTCAAAGACATCTTTAAACCCCAATGACCTTGGCCCCCTT
A_32_P196193	0.000931823	0.0151643	down	1.96486	-1.96486	-0.974428	425.499	384.139	212.066	210.735	8.73361	8.60205	7.68848	7.69832	PAQR9	Homo sapiens progestin and adipoQ receptor family member 9 (PAQR9), mRNA [NM_198504]	AGGGACTCTGGTTAAACTATTGGTGAGGAGCTCGAGTGGTTTGTATAGACCCCAGATTTT
A_32_P221305	0.00531292	0.0290894	up	6.11769	6.11769	2.61299	10.8599	18.503	93.652	90.385	3.4172	4.3544	6.52749	6.47008	LINC00937	Homo sapiens long intergenic non-protein coding RNA 937 (LINC00937), long non-coding RNA [NR_024420]	TTCAGCCTCTGGAAAGTGGTGGTAGTTCCAGATTTATGTGGATGTTACTTTGTTTTTCCC
A_23_P169278	0.000506734	0.0127655	up	2.12937	2.12937	1.09043	685.765	646.02	1540.92	1437.7	9.40746	9.32661	10.4917	10.4233	AGTPBP1	Homo sapiens ATP/GTP binding protein 1 (AGTPBP1), transcript variant 2, mRNA [NM_015239]	AAACCTGAGTATCATTGCATGAATTTTTATCTCCCTATGGTTATATCCTGCATCAAGTGG
A_32_P120791	0.00496218	0.0280584	up	4.48277	4.48277	2.16439	19.6217	29.8685	125.009	103.789	4.29373	5.00334	6.9419	6.68396	lnc-EYS-2	Homo sapiens cDNA clone IMAGE:4830172. [BC040303]	GCACTGATGTAATTCTTTGCGTCAAAGCTAAAGCTCTTCTTTATGTTCGTTTTCAGTCCT
A_33_P3270360	0.00237919	0.0203227	up	2.04849	2.04849	1.03456	57.9301	51.1542	109.326	126.53	5.87597	5.7711	6.74679	6.9694	OR1S1	Homo sapiens olfactory receptor family 1 subfamily S member 1 (gene/pseudogene) (OR1S1), mRNA [NM_001004458]	AGTTGTATTACTGTTCTACGGAACCATTGTAGGCGTGTACTTTTTCCCCTCCTCCACTCA
A_33_P3413845	0.0066259	0.0321335	down	2.05194	-2.05194	-1.03699	561.925	491.411	236.414	298.187	9.13317	8.96	7.84199	8.1772	TIMM13	Homo sapiens translocase of inner mitochondrial membrane 13 (TIMM13), mRNA [NM_012458]	ATTTTCACTATCTGGAAAATGGGCTCAATGCAAAGGTGGCAGACATTTATGGACACCCGC
A_23_P66137	0.00220658	0.0199188	up	1.76159	1.76159	0.816882	354.481	320.015	606.034	634.31	8.47454	8.338	9.17841	9.26788	SOX8	Homo sapiens SRY-box 8 (SOX8), mRNA [NM_014587]	CCTGCTGCCTTCACTCCTTTCTGACCAAGCAACGCTAACTTTTGTACAGATCGATTTGAT
A_24_P252497	0.000255402	0.0120085	down	2.48052	-2.48052	-1.31064	24745.4	24607.5	9907.49	10230.3	14.4467	14.5265	13.1509	13.201	TRIB1	Homo sapiens tribbles pseudokinase 1 (TRIB1), transcript variant 1, mRNA [NM_025195]	ACTAACGCTCTCGTGGTTGCTCGACTGTTGTATCTGTGATACATTATCCGACTAAGGACT
A_23_P47565	0.000302964	0.012035	up	3.49924	3.49924	1.80704	29198.1	30347	114433	100622	14.6713	14.8047	16.6266	16.4635	LDHA	Homo sapiens lactate dehydrogenase A (LDHA), transcript variant 1, mRNA [NM_005566]	AGATACACTTTGGGGGATCCAAAAGGAGCTGCAATTTTAAAGTCTTCTGATGTCATATCA
A_32_P220739	0.0020008	0.019051	down	1.78793	-1.78793	-0.838286	628.5	554.374	338.165	341.732	9.27881	9.12361	8.34077	8.38509	ZNF658	Homo sapiens zinc finger protein 658 (ZNF658), transcript variant 1, mRNA [NM_001317916]	AGAAGAAAACTTGTTGACATCCAGGATGATCAGGAGCCTTCATTAAAACAGAAATTTTAG
A_23_P170839	0.00340225	0.0235425	down	1.75277	-1.75277	-0.809638	2847.03	2987.37	1864.35	1613.01	11.4266	11.5303	10.7569	10.5808	2002-09-01	Homo sapiens septin 2 (SEPT2), transcript variant 1, mRNA [NM_001008491]	AACAGCCAAAAGCTATATGTTATGGCTTATTGTGTGAAGGTAACTAAGAAGTGGTGTTCC
A_33_P3342957	0.00221499	0.0199529	up	3.20668	3.20668	1.68108	144.79	108.345	402.866	455.197	7.19604	6.81265	8.58504	8.7858	STK17B	Homo sapiens serine/threonine kinase 17b (STK17B), mRNA [NM_004226]	TTTCGTTTCGATGACTCATTACCCAATCCCCATGAACTTGTTTCAGATTTGCTCTGTTAG
A_23_P111517	0.000160091	0.0116722	down	5.04695	-5.04695	-2.33541	132.403	138.323	25.3303	29.5586	7.06446	7.15686	4.67111	4.87939	GALNT17	Homo sapiens polypeptide N-acetylgalactosaminyltransferase 17 (GALNT17), mRNA [NM_022479]	AGGGCTGAAGCAAAGGCTGCCAGGACCCTTGAAGATGCTTTTGGCTCACCTCATTTCACC
A_24_P38081	0.000189901	0.0117392	up	6.39744	6.39744	2.67749	491.129	566.965	3948	3359.49	8.939	9.15107	11.8247	11.6204	FKBP5	Homo sapiens FK506 binding protein 5 (FKBP5), transcript variant 1, mRNA [NM_004117]	CCCCATGGAACAAATGGGATCAATTTGTGAGTTTTTTCCTTTAATGATAACTAAAATCCC
A_33_P3413335	0.00321276	0.0229104	down	1.85438	-1.85438	-0.890934	124.473	111.171	70.1242	62.0381	6.97543	6.85005	6.11767	5.92594		Homo sapiens cervical cancer suppressor gene 5 mRNA, complete cds. [AF390550]	AACTCCTCTGGACTTTCTCTGTAAAGCCTTGTTTATTTCTACTTCCTCTGAATCATCCCA
A_23_P373119	0.000385542	0.0123495	up	3.2245	3.2245	1.68907	102.387	90.7256	351.878	310.579	6.70199	6.55802	8.39815	8.24001	HMGB3P1	Homo sapiens high mobility group box 3 pseudogene 1 (HMGB3P1), non-coding RNA [NR_002165]	AAGCTGAAGAAGTATGAGAAGGATGTTGCTGACTATAAGTCGAAAGGAAAGTTGGACGGC
A_23_P212159	0.00571264	0.0299905	down	3.90984	-3.90984	-1.96711	74.6093	86.9283	26.3289	16.8828	6.23833	6.49806	4.73567	4.0665	NUP210	Homo sapiens nucleoporin 210 (NUP210), mRNA [NM_024923]	AGACTTCAGTCCTCTGTTTTTGTTTCATAAGCCGTTGAGACATCTGATGGACTTGGCTTA
A_24_P131173	0.00874792	0.036821	up	2.6412	2.6412	1.40119	53.2353	72.5969	195.368	153.411	5.76514	6.24225	7.57338	7.23639	C1orf115	Homo sapiens chromosome 1 open reading frame 115 (C1orf115), mRNA [NM_024709]	AGTAGGCCACTGTTCTGACTTTGTTTCCAGAATATCCAGAAATCCAAAGGGGCTGTTGCT
A_23_P321377	0.00146643	0.016974	down	2.2369	-2.2369	-1.1615	163.427	190.241	81.5732	81.2382	7.37599	7.60775	6.33611	6.32463	C1orf216	Homo sapiens chromosome 1 open reading frame 216 (C1orf216), transcript variant 1, mRNA [NM_152374]	AAGCTTCTGATGAAAAGCAATGTATGTTTATAAGCTTGCAAGTAACAGACAAGATGTTCC
A_33_P3297155	0.00126949	0.0162631	down	2.37048	-2.37048	-1.24518	218.776	184.781	90.9524	85.1078	7.78921	7.56912	6.48138	6.3866	GEMIN2	Homo sapiens gem nuclear organelle associated protein 2 (GEMIN2), transcript variant alpha, mRNA [NM_003616]	GGCCTTAGCATCAGAATTAAAATAATCTGGATTAAATGGCAATGTGTTCATAGTCAGCAA
A_32_P52785	8.42155e-05	0.0108228	up	4.60612	4.60612	2.20355	612.155	673.112	3159.58	3117.04	9.2468	9.39085	11.5102	11.5346	DAAM2	Homo sapiens dishevelled associated activator of morphogenesis 2 (DAAM2), transcript variant 2, mRNA [NM_015345]	GTCATCAACCTAACAAACACAACCTTCTCAGCAGCATTTCTCCCCTGTGATGGAAATAAA
A_33_P3353210	0.0048694	0.0277928	up	2.57035	2.57035	1.36196	64.1252	82.1683	179.462	212.32	6.02981	6.41413	7.46015	7.70773	CADM2	Homo sapiens cell adhesion molecule 2 (CADM2), transcript variant 1, mRNA [NM_001167674]	CATTATCAATGCTGAAGGCAGCCAAGTCAATGCTGAAGAGAAAAAAGAGTATTTCATTTA
A_33_P3329607	0.00293613	0.0220946	up	1.81571	1.81571	0.86053	401.469	447.27	782.062	826.227	8.64992	8.82028	9.5357	9.65555	RAB1B	Homo sapiens RAB1B, member RAS oncogene family (RAB1B), mRNA [NM_030981]	TTTGCAGACTCTCTGGGCATCCCCTTCTTGGAGACGAGCGCCAAGAATGCCACCAATGTC
A_33_P3260614	0.0138226	0.0471623	up	1.70965	1.70965	0.773702	167.33	149.556	255.37	317.585	7.41895	7.26023	7.95195	8.27463	PLCB2	Homo sapiens phospholipase C beta 2 (PLCB2), transcript variant 1, mRNA [NM_004573]	GACAAGGTCAGCATCATTTGCTCTCCTGAATTTATGAGGTTTATTTATTTTTCTCTTTCC
A_23_P134663	0.00196403	0.0188962	down	1.92201	-1.92201	-0.942617	84.5087	72.2094	41.8968	42.1088	6.42988	6.23527	5.3995	5.38042	BAALC	Homo sapiens BAALC, MAP3K1 and KLF4 binding (BAALC), transcript variant 1, mRNA [NM_024812]	GAGACAGAAACTAATCCTTACTATCCTATTAGGATACCACTTTTCATTGCAAAGTTTGTG
A_24_P254965	0.0023687	0.0203018	up	1.86818	1.86818	0.901633	205.043	232.686	443.384	419.44	7.69368	7.88992	8.71465	8.67222	HDAC8	Homo sapiens histone deacetylase 8 (HDAC8), transcript variant 1, mRNA [NM_018486]	AGGTTATGACTGCCCAGCCACTGAAGGGATATTTGACTATGCAGCAGCTATAGGAGGGGC
A_23_P78383	0.000903363	0.0151098	up	1.7674	1.7674	0.821628	147.34	143.65	264.462	273.918	7.22308	7.20417	8.00045	8.07006	RMC1	Homo sapiens regulator of MON1-CCZ1 (RMC1), transcript variant 1, mRNA [NM_013326]	CAGCAAATGATGAAATAGTAGAAGTTCTCCTTTCCAAACACCAAGTGTTAGCTGCCTTAA
A_23_P34644	0.000502005	0.0127655	up	1.96064	1.96064	0.971324	40.3978	37.1401	80.3518	78.9299	5.35265	5.29969	6.3149	6.28009	FCGR2B	Homo sapiens Fc fragment of IgG receptor IIb (FCGR2B), transcript variant 1, mRNA [NM_004001]	AATCCCACTAATCCTGATGAGGCTGACAAAGTTGGGGCTGAGAACACAATCACCTATTCA
A_24_P292470	0.00274461	0.0215634	up	1.74404	1.74404	0.802435	9542.47	10196.7	17511	18365	13.1129	13.2826	13.9709	14.0294	UCP3	Homo sapiens uncoupling protein 3 (UCP3), transcript variant short, mRNA [NM_022803]	AACTCACCTCCAGGCCAGTACTTCAGCCCCCTCGACTGTATGATAAAGATGGTGGCCCAG
A_33_P3328123	0.00027407	0.012035	up	2.15796	2.15796	1.10967	1414.25	1432.55	3282.93	3157.59	10.431	10.4607	11.5596	11.5514		developmental pluripotency associated 3 (DPPA3) pseudogene [ENST00000605469]	TAATAACTTGACTGTCAATGCTAGTAACGAATCCCCTTCCCCTCTACCGGAATGTTCACT
A_33_P3337931	0.000345317	0.012109	down	2.59798	-2.59798	-1.37739	1406.89	1304.06	555.729	507.002	10.4214	10.3331	9.05429	8.94541		phosphodiesterase 4D interacting protein [Source:HGNC Symbol;Acc:HGNC:15580] [ENST00000529945]	CTACCAAAGCTGTGTATTTTTCATTTCTTCATGGCACTGTGCTGTTAATTTCTGTTAACA
A_24_P942068	0.00139964	0.0166565	up	1.88219	1.88219	0.912411	99.65	107.323	200.268	206.942	6.66275	6.80144	7.61354	7.67547	TANC2	Homo sapiens tetratricopeptide repeat, ankyrin repeat and coiled-coil containing 2 (TANC2), mRNA [NM_025185]	AGGTTTTCTATGACTCAGATGTAAAGGACTTTCTCTGTACAGTATATTATCCAATGCATG
A_33_P3682006	0.000115816	0.0113625	up	6.38763	6.38763	2.67528	75.3159	74.3362	477.249	542.706	6.24947	6.27525	8.81901	9.05627	DBH-AS1	Homo sapiens DBH antisense RNA 1 (DBH-AS1), long non-coding RNA [NR_102735]	GACATCAGCCACTGCTGTGATATACTGAGCACCTCCTCTAGAGAGAATAAAGGACTGACA
A_33_P3327010	0.000507279	0.0127655	up	6.54456	6.54456	2.7103	23.8884	17.9285	128.793	162.419	4.58105	4.30483	6.98634	7.32014	MAST2	Homo sapiens microtubule associated serine/threonine kinase 2 (MAST2), transcript variant 4, mRNA [NM_001324321]	CGCCAGAAGGCTGAATTTATTCCTCAGTTGGAGTCAGAGGATGATACTAGCTATTTTGAC
A_23_P48669	0.0132419	0.0462492	down	1.80901	-1.80901	-0.855204	226.602	245.17	117.959	153.214	7.84047	7.95975	6.85561	7.23421	CDKN3	Homo sapiens cyclin dependent kinase inhibitor 3 (CDKN3), transcript variant 1, mRNA [NM_005192]	CTTACAACCTGCCTTAAAAATTACCGAAAAACCTTAATACACTGCTATGGAGGACTTGGG
A_33_P3237634	0.000353589	0.0121291	up	2.37225	2.37225	1.24626	13695.2	12395.8	33496.6	30769.6	13.6431	13.5757	14.9002	14.8111	TSC22D3	Homo sapiens TSC22 domain family member 3 (TSC22D3), transcript variant 4, mRNA [NM_001318468]	CCTTATCCTGATGTATGGTTCCAGGATTTGGATTTTGATTTTCCAAATGTAGCTTGAAAT
A_33_P3407469	0.000536272	0.0129217	down	3.38464	-3.38464	-1.759	20597.2	18863.7	5502.94	6518.08	14.2146	14.1681	12.303	12.5617	MYH7B	Homo sapiens myosin heavy chain 7B (MYH7B), mRNA [NM_020884]	TCCTAGGGACAAAAGCCAGGTCCACAGCAGTCATTTTTAAAATAAAGTTATTTAATAGTC
A_24_P655849	0.000403507	0.0124207	up	4.46045	4.46045	2.15719	42.0925	37.2634	207.142	169.305	5.41636	5.30536	7.65949	7.37662	SMAD9	Homo sapiens SMAD family member 9 (SMAD9), transcript variant a, mRNA [NM_001127217]	GCTAGATGATATTTTAATAGCTGCGAGTGCTTTGGAACTATAAAGATGTCACTACTTAAC
A_33_P3245066	0.00355133	0.0238708	up	1.94198	1.94198	0.957526	1284.67	1246.35	2377.59	2790.48	10.2991	10.2698	11.1104	11.3735	SLC35E2B	Homo sapiens solute carrier family 35 member E2B (SLC35E2B), transcript variant 1, mRNA [NM_001290264]	GCTTCTCACCTGGGAAATACAAAAATAGCCCCTCCTGAAGATAAAATCATTCAGAAACAG
A_33_P3329444	0.00155591	0.0173368	down	2.02538	-2.02538	-1.01819	12146.4	10794.8	5567.9	6284.36	13.4672	13.3904	12.3205	12.5008	MAMSTR	Homo sapiens MEF2 activating motif and SAP domain containing transcriptional regulator (MAMSTR), transcript variant 2, mRNA [NM_182574]	TATGGTTGGGGGGCTTCTTTTGCTGCTGGCCACGGCAAACAAGCTGCTTGCTGCTTCCTT
A_23_P136683	0.000248393	0.0119255	up	2.41076	2.41076	1.26949	181.44	184.062	487.282	452.88	7.52855	7.5627	8.85128	8.77895	HLA-DQB1	Homo sapiens major histocompatibility complex, class II, DQ beta 1 (HLA-DQB1), transcript variant 2, mRNA [NM_001243961]	CCTGAGACTATTTTAACTAGGATTGGTTATCACTCTTCTGTGATGCCTGCTTATGCCTGC
A_33_P3210343	0.00361313	0.0240558	down	1.77489	-1.77489	-0.827734	197.468	173.977	113.58	102.73	7.64815	7.47497	6.79982	6.66783	ETV6	Homo sapiens ETS variant 6 (ETV6), mRNA [NM_001987]	GCCTTTTCTCAGGGCCAGTGAGTTGCAAATAATTTTTAAAGAAAAGCCTATAATTACATC
A_23_P323801	0.00121275	0.016014	down	1.77904	-1.77904	-0.831096	991.401	1054.9	588.289	595.122	9.94081	10.0394	9.13585	9.18219	BEST3	Homo sapiens bestrophin 3 (BEST3), transcript variant 1, mRNA [NM_032735]	GTTTAACTTGAACTCTTATGCAAAAATCCTAATCGTGTCGCAACACGGGACCAGTTACTG
A_33_P3343981	0.00602286	0.0306465	up	1.76502	1.76502	0.819684	48223.3	45124.9	75608.4	91076.1	15.3704	15.3448	16.0419	16.3127	AATK	apoptosis associated tyrosine kinase [Source:HGNC Symbol;Acc:HGNC:21] [ENST00000572798]	TCCGCCTGTGGGCTGGCGTCCCCCGCGTGGTCGTGACTCCGTGGCTGCCTCCAGGGCACA
A_23_P315122	0.00517057	0.0286496	up	1.7617	1.7617	0.816966	800.835	885.177	1700.01	1445.93	9.64219	9.79021	10.6357	10.4306	EMX1	Homo sapiens empty spiracles homeobox 1 (EMX1), mRNA [NM_004097]	GTTTAGTGATCCCCAGTGTCCCCCTTCCCTATGGGAATAATAAAAGTCTCTCTCTTAATG
A_23_P302654	0.00048363	0.0127655	down	2.08516	-2.08516	-1.06016	345.976	335.796	162.72	172.487	8.43679	8.40507	7.31778	7.40376	CEP72	Homo sapiens centrosomal protein 72 (CEP72), mRNA [NM_018140]	TGCACCTTTGTACTTCTTTATTGAGTGTACTGGCTGGCAAGAGTTCTCTCTTCTGTTGGT
A_32_P192376	0.00140742	0.016685	down	1.83342	-1.83342	-0.874538	173.337	158.616	95.8578	92.1134	7.46852	7.34075	6.55822	6.50197	ENPP1	ectonucleotide pyrophosphatase/phosphodiesterase 1 [Source:HGNC Symbol;Acc:HGNC:3356] [ENST00000360971]	CCATCATAGGAATGGGCATTTGAACTTTGAAACTGAATGTGGTGATTACACTTCATGCTG
A_33_P3333030	0.00219417	0.0198679	up	2.09899	2.09899	1.06969	42.4347	38.6117	98.1887	82.566	5.42911	5.36655	6.58773	6.34731	SUFU	Homo sapiens SUFU negative regulator of hedgehog signaling (SUFU), transcript variant 2, mRNA [NM_001178133]	GCACTGGCACTACATCAGCTTCGGCCTGAGTGATCTCTATGGTGACAACAGAGTCCATGA
A_32_P163089	0.00182713	0.0183872	down	3.4421	-3.4421	-1.78329	2804.19	3277.22	1034.62	791.871	11.4043	11.6761	9.9241	9.58965	C12orf75	Homo sapiens chromosome 12 open reading frame 75 (C12orf75), mRNA [NM_001145199]	TATGGTGTCCAGTCAAACAAAGACGGTTCGGAAAAATTAGAAGAAAATAACATCATGACT
A_33_P3337771	0.00123302	0.0161001	up	2.02488	2.02488	1.01784	898	807.085	1907.89	1767.81	9.80737	9.65672	10.792	10.7078	TGS1	Homo sapiens trimethylguanosine synthase 1 (TGS1), transcript variant 3, mRNA [NM_001363184]	CTGTTTTCATGTCTTTGCTTCATCTGGAATTGGCTTAACACCCTTTTATAAAGTTTGTGT
A_33_P3270776	0.000439645	0.0125388	up	1.92821	1.92821	0.947263	231.792	231.503	476.079	471.473	7.87512	7.88245	8.81417	8.83793	HTRA3	Homo sapiens HtrA serine peptidase 3 (HTRA3), transcript variant 2, mRNA [NM_001297559]	GGCCACCATCAAAGACATCGACAAGAAGTCGGACATTGCCACCATCAAGATCCATCCCAA
A_33_P3383656	0.00069599	0.0140091	down	1.84329	-1.84329	-0.882285	13080.5	12600.5	7486.53	7051.79	13.5686	13.6016	12.732	12.6737	DUSP28	Homo sapiens dual specificity phosphatase 28 (DUSP28), mRNA [NM_001033575]	GAGGGTTGTATATTTTCCCGTTGGAGACACATCTGGAATTTGCTGCAATAAAATAATAAT
A_33_P3269203	0.00030862	0.012035	down	2.325	-2.325	-1.21723	2401.6	2216.89	1025.44	990.78	11.1716	11.0827	9.91574	9.90402	SERPINH1	Homo sapiens serpin family H member 1 (SERPINH1), transcript variant 1, mRNA [NM_001207014]	GGGAAGGGGGAACATGAGCCTTTGTTGCTATCAATCCAAGAACTTATTTGTACATTTTTT
A_33_P3280405	0.000212263	0.0117392	up	2.50807	2.50807	1.32658	1822.99	1715.72	4582.9	4659.89	10.7749	10.7153	12.0467	12.0966	OR7E37P	Homo sapiens olfactory receptor family 7 subfamily E member 37 pseudogene (OR7E37P), non-coding RNA [NR_002163]	TCTGTCACCCTCTATGTCATTCAGCCATCACGAACCCGTGTTTCTGTGGCTTTCTAGTTT
A_23_P78782	0.0112267	0.0421196	up	2.09599	2.09599	1.06763	72.7783	64.7162	177.949	128.193	6.21023	6.08973	7.44859	6.98663	CA11	Homo sapiens carbonic anhydrase 11 (CA11), transcript variant 1, mRNA [NM_001217]	TCCTTAACCGCGACACCATCACTCGCATCTCCTACAAGAATGATGCCTACTTTCTTCAAG
A_32_P123143	0.000728169	0.0141665	down	4.31446	-4.31446	-2.10918	289.727	279.209	76.3672	60.1956	8.19248	8.14947	6.24631	5.87728	HCN1	Homo sapiens hyperpolarization activated cyclic nucleotide gated potassium channel 1 (HCN1), mRNA [NM_021072]	GCTGATTCTTACAACAACTGTATGATCAGGGATGAGTTAGAGTATTTCTTTTGTCTTTGC
A_23_P428184	0.000223127	0.0117392	up	4.3425	4.3425	2.11852	926.229	818.088	3902.05	4173.39	9.85188	9.67608	11.8079	11.9572	HIST1H2AD	Homo sapiens histone cluster 1 H2A family member d (HIST1H2AD), mRNA [NM_021065]	CAACATCCAGGCTGTACTGCTCCCCAAGAAGACTGAGAGTCACCACAAGGCCAAGGGCAA
A_23_P128663	0.000422258	0.0124207	down	2.31629	-2.31629	-1.21181	5625.81	4907.49	2390.01	2321.07	12.3869	12.2662	11.1164	11.113	SACS	Homo sapiens sacsin molecular chaperone (SACS), transcript variant 1, mRNA [NM_014363]	TTTACTTTTATTGGGAATAAGGAATGTTTGCACCTCCACATTTTATTGCTTCTGGATGTG
A_24_P6467	0.000771428	0.0145236	up	2.73048	2.73048	1.44916	100.006	83.3795	261.485	263.501	6.67018	6.43543	7.98724	8.01668	DENND2C	Homo sapiens DENN domain containing 2C (DENND2C), transcript variant 2, mRNA [NM_198459]	ACAAGTTCTTACAGGAGGTATCTGATGAGGATGAAATTCTACCACCAAAACTTCAAGCTG
A_23_P333705	0.00417613	0.0257939	up	1.90507	1.90507	0.929843	56.3267	63.6647	126.244	112.934	5.83793	6.06527	6.95735	6.80554	NEK3	Homo sapiens NIMA related kinase 3 (NEK3), transcript variant 1, mRNA [NM_002498]	GAGTTCATGCGACGTATATTTTCCTTTGGAAACAGAATGAAGCAGAGGAAACTCTTAATA
A_33_P3409477	0.00180231	0.0182933	up	17.023	17.023	4.08941	7.13174	3.89341	82.012	85.7906	2.79585	1.76548	6.34472	6.39543	UBASH3B	Homo sapiens ubiquitin associated and SH3 domain containing B (UBASH3B), transcript variant 2, mRNA [NM_001363365]	CATTGTAATTACAGATGCACCTTTCAGGAGCATCTCCATTAAATGGTTCATAGATGATTT
A_33_P3283201	0.000692507	0.0140091	down	2.66914	-2.66914	-1.41637	71.4816	61.1213	24.483	27.2486	6.18163	6.01664	4.61175	4.75377		Homo sapiens cDNA FLJ45443 fis, clone BRSSN2012157. [AK128779]	CGGGGCCTTAAATCCCTCTTGGGAGATATGGGATGGGGTGGATCGGAAAATAAATTTTTT
A_23_P32414	0.00116784	0.0158355	up	2.0705	2.0705	1.04998	50.8003	49.0402	117.228	102.843	5.70627	5.71079	6.84683	6.67018	STK26	Homo sapiens serine/threonine kinase 26 (STK26), transcript variant 1, mRNA [NM_016542]	TGTATTGCTTATTCATTATAGCTATTCGTCCTGTAATCTGTTTCTAGGTGAAGCATACTC
A_33_P3280400	0.000617764	0.0137369	up	1.96324	1.96324	0.973236	606.416	581.303	1213.99	1249.02	9.23343	9.18769	10.1455	10.2221	CCZ1P-OR7E38P	Homo sapiens CCZ1P-OR7E38P readthrough (CCZ1P-OR7E38P), transcript variant 1, non-coding RNA [NR_002822]	AGATGTCTCTCTTTGCCATTTTTGGAGGCATGGAAGACAGAAATGCTCCTGAGTGTGATG
A_23_P120103	0.000684849	0.0140022	up	1.84461	1.84461	0.883314	2720.84	2553.43	5149.06	5141.99	11.3645	11.2995	12.212	12.2187	KCNS3	Homo sapiens potassium voltage-gated channel modifier subfamily S member 3 (KCNS3), transcript variant 1, mRNA [NM_002252]	TGACTGAGACGACATGCATGTAAGATCCACAAAATGAGACAATGCATGTAAATCCATGCT
A_24_P201064	0.00161734	0.0176011	down	1.80301	-1.80301	-0.85041	14968.4	14748.7	8990.12	8075.14	13.7722	13.8089	13.0102	12.8701	PPP1R3B	Homo sapiens protein phosphatase 1 regulatory subunit 3B (PPP1R3B), transcript variant 1, mRNA [NM_001201329]	AAGGGGAAATGCACTTTAAAAATCCCAAGAATGGATGTTCTTTGTGTGGTATGAGAGGTT
A_33_P3325808	0.00033237	0.012109	down	3.32226	-3.32226	-1.73217	150.047	171.593	48.4196	51.0069	7.24899	7.45029	5.59391	5.64104		tubulin beta 3 class III pseudogene 2 [Source:HGNC Symbol;Acc:HGNC:42181] [ENST00000480063]	TTCACTGAGGCCAAGTGCAATATGAATGACCTGGTGTTTGCCTACCAACAGTACCATGAT
A_33_P3275998	0.00109451	0.0157071	up	3.85773	3.85773	1.94775	135.2	144.789	509.402	645.351	7.09304	7.21744	8.91583	9.29015	RABEP1	Homo sapiens rabaptin, RAB GTPase binding effector protein 1 (RABEP1), transcript variant 1, mRNA [NM_004703]	ATCCGGGCAATTCTGAATGATACTAAACTGACAGACATTAACCAGCTTCCTGAGACATGA
A_24_P36847	0.000718308	0.0141301	down	1.88133	-1.88133	-0.911751	478.508	501.133	270.805	265.647	8.90362	8.98677	8.03652	8.03038	DHX9	Homo sapiens DExH-box helicase 9 (DHX9), transcript variant 1, mRNA [NM_001357]	ACGACAATGGAAGCGGATATAGAAGGGGAGGTTCTAGTTACAGTGGTGGAGGCTATGGCG
A_23_P35456	0.00030982	0.012035	down	2.13323	-2.13323	-1.09304	4530.57	4471.59	2248.36	2127.37	12.0885	12.1188	11.028	10.9932	SH3PXD2A	Homo sapiens SH3 and PX domains 2A (SH3PXD2A), transcript variant 1, mRNA [NM_014631]	ACTTTCCAGGTGTCCTTTATCACTTTGACGGGACTCTTTGGTCTGCAGAAAATGCTCTGT
A_23_P145074	0.00246951	0.0205907	up	1.89071	1.89071	0.918924	17424.8	17158.3	35910.4	30678.5	13.9626	14.0138	15.0095	14.8047	PNRC1	Homo sapiens proline rich nuclear receptor coactivator 1 (PNRC1), mRNA [NM_006813]	CCCATTTTTGCTAAACTCAATTTCTGGTTTTGGTATATATCCATTCCAGCTTAATGCCTC
A_33_P3254946	0.0016013	0.0175103	down	1.9148	-1.9148	-0.937193	6533.38	5862.95	3254.88	3547.37	12.6043	12.511	11.5475	11.6934	PLEKHH3	Homo sapiens pleckstrin homology, MyTH4 and FERM domain containing H3 (PLEKHH3), transcript variant 1, mRNA [NM_024927]	CCAAGGGCTACAATGGGTGTGGGTAATTTTCTAGTTTGTTTCTTAATTTATTTGTAGAAG
A_33_P3284290	0.0044671	0.0266102	down	2.05634	-2.05634	-1.04008	106.86	101.486	46.5026	59.6588	6.76039	6.72678	5.5425	5.86451	ZNF778	Homo sapiens zinc finger protein 778 (ZNF778), transcript variant 1, mRNA [NM_001201407]	AAGAATTCCTCATGCCTTAACCATCACACTCAAATTCACACTGATGAGAAACCTTTCTAA
A_32_P115438	0.00886057	0.0369871	down	4.21877	-4.21877	-2.07682	18.7147	17.0276	6.77243	4.07132	4.2265	4.22788	2.59306	1.70767	LOC100128239	Homo sapiens uncharacterized LOC100128239 (LOC100128239), long non-coding RNA [NR_027276]	CAGCAGAGACCAGAGAATCACCACTTTTGGAGGGTGATTTTACCTTGTGAGAACAGAGCA
A_33_P3411097	0.00679912	0.0324399	up	1.79486	1.79486	0.843868	700.743	693.378	1206.7	1446.4	9.44058	9.43632	10.1336	10.431	GRID2IP	Homo sapiens Grid2 interacting protein (GRID2IP), mRNA [NM_001145118]	ACAGGATGCCTGCCAGAGCATTTCCCCCTCTAGCGAGGACAAGTTTGCAATGGTCATGTC
A_23_P170337	0.0072387	0.0335018	down	1.80558	-1.80558	-0.85246	12106.8	10221.2	5891.21	6904.87	13.4622	13.2864	12.3946	12.6491	ALDH4A1	Homo sapiens aldehyde dehydrogenase 4 family member A1 (ALDH4A1), transcript variant P5CDhL, mRNA [NM_003748]	TGGTGCCAGCTGGGCTGGGTGTGGGTTCTGTGTCCTTCCAGGATATGTGTCATTTCCCAT
A_24_P115932	0.00342404	0.0236089	up	2.8301	2.8301	1.50085	47.8018	54.0835	174.866	133.248	5.61641	5.84797	7.4244	7.04169	PTGDR2	Homo sapiens prostaglandin D2 receptor 2 (PTGDR2), mRNA [NM_004778]	TGGATGAAATGTCAGTGGAAGAAGCAGATGAGAAACTCTTGAGATCTTGGTCCTGTGTTT
A_23_P79816	0.00028053	0.012035	up	2.25582	2.25582	1.17365	426.245	441.924	1062.2	1010.28	8.74026	8.79922	9.95655	9.93023	EMILIN3	Homo sapiens elastin microfibril interfacer 3 (EMILIN3), mRNA [NM_052846]	CACTCCAAATTTATCCTTTTCCTTTCCTTCCCCTAAGATGTTTCCAGGGCCCTCTGGTGC
A_24_P766716	0.00424394	0.0260097	down	1.99831	-1.99831	-0.998779	467.508	447.47	263.627	211.108	8.87304	8.82061	7.99654	7.69956	CMKLR1	Homo sapiens chemerin chemokine-like receptor 1 (CMKLR1), transcript variant 1, mRNA [NM_001142343]	GGGGTGGTATCTAGGACCAGAGAGGAATCTACTATTTCTACTGTGAAATAATTCAGCAGG
A_33_P3424803	0.00101948	0.0153817	up	1.72499	1.72499	0.786591	34727	34436.8	60332.8	59900.3	14.9116	14.9809	15.739	15.7267	HLA-C	Human MHC class I HLA-Cw1 gene, complete cds. [M26429]	TAAGTCAATTCCTGGAAGTTGAGAGAGCAAATAAAGACCTGAGAACCTTCCAGAATCCGC
A_23_P161218	0.00271524	0.0214345	up	2.53046	2.53046	1.3394	167.89	160.283	393.83	493.096	7.42278	7.35383	8.55105	8.90436	ANKRD1	Homo sapiens ankyrin repeat domain 1 (ANKRD1), mRNA [NM_014391]	GCAAACGACAGACTCTTAATCAGTAAATGTTCACTGGCATTTTGAAGGCATGGCCCAGGA
A_33_P3402091	0.00749792	0.034023	up	2.97282	2.97282	1.57183	36.142	25.947	115.575	81.2255	5.1891	4.81813	6.8265	6.32439	MERTK	Homo sapiens MER proto-oncogene, tyrosine kinase (MERTK), mRNA [NM_006343]	TAAAGTTGTATAACTGATTAATTTTCTGATATGGCTTCCTAATAAAATATGAATAAGGAA
A_33_P3223648	0.00681067	0.0324447	up	1.79313	1.79313	0.842482	273.204	282.123	481.812	571.904	8.11092	8.16626	8.83515	9.12698	CEBPZOS	Homo sapiens CEBPZ opposite strand (CEBPZOS), transcript variant 1, mRNA [NM_001322373]	GTTTGACATGGATGGGTTTTGAAATACTTAAGACACAACATAAAATTTAGTTCAGGGGTC
A_33_P3290909	0.00528979	0.0290344	down	1.92514	-1.92514	-0.94496	712.605	874.341	431.611	418.353	9.46581	9.77402	8.68009	8.66982	SMC1A	Homo sapiens structural maintenance of chromosomes 1A (SMC1A), transcript variant 2, mRNA [NM_001281463]	TTTGAAAAGAACCAACTGAAGGAGGACCAAGATAAAGTACACATGTGGGAGCAGACAGTG
A_32_P102062	0.00067569	0.0139834	up	2.5102	2.5102	1.3278	543.809	567.164	1412.4	1565.97	9.08839	9.15175	10.3558	10.5399	FOXO3	Homo sapiens forkhead box O3 (FOXO3), transcript variant 1, mRNA [NM_001455]	TTTAACTTTGATTCCCTCATCTCCACACAGAATGTTGTTGGTTTGAACGTGGGGAACTTC
A_23_P216396	0.000967269	0.0152194	down	1.79648	-1.79648	-0.845175	410.379	387.191	224.992	230.542	8.68438	8.6114	7.77604	7.82939	EXOSC2	Homo sapiens exosome component 2 (EXOSC2), transcript variant 1, mRNA [NM_014285]	CTGGGAAAGCAAAGCTGTTTTCATCCTATAATTGAAGTAGTGTGGAGCATTAACTTGTGG
A_23_P11390	0.00551982	0.0296017	up	3.53908	3.53908	1.82338	243.914	328.349	1292.48	878.042	7.94619	8.37375	10.2314	9.73527	VCY	Homo sapiens variable charge Y-linked (VCY), mRNA [NM_004679]	ATCTACTCCCCTATCTCCCTGAGCAGCAACTAAGTTTAGGCCCAGCTGCCAGACCTCAGA
A_23_P105957	0.000602028	0.0135744	down	3.16608	-3.16608	-1.6627	1737.04	1653.76	504.554	583.034	10.715	10.6619	8.90048	9.15107	ACTN1	Homo sapiens actinin alpha 1 (ACTN1), transcript variant 2, mRNA [NM_001102]	TTCCTTCAAGATCCTGGCTGGGGACAAGAACTACATTACCATGGACGAGCTGCGCCGCGA
A_23_P87591	0.0102486	0.0400437	down	1.82608	-1.82608	-0.868752	656.583	659.77	426.548	323.333	9.3453	9.3588	8.66559	8.30101	YEATS4	Homo sapiens YEATS domain containing 4 (YEATS4), transcript variant 1, mRNA [NM_006530]	TAAACTGAAAATAAGGTGGGCTTCACTGGAGAAATGGACTTACTGCAAATGCTGTGATGT
A_33_P3338121	0.00341076	0.023562	down	1.83843	-1.83843	-0.878472	964.202	926.677	502.089	567.287	9.90519	9.86211	8.89174	9.11862	LAMB3	Homo sapiens laminin subunit beta 3 (LAMB3), transcript variant 2, mRNA [NM_001017402]	ACAAAGATGGTGGAGATTGGCATGCCATTGAAACTAAGAGCTCTCAAGTCAAGGAAGCTG
A_24_P53519	0.00165921	0.0177059	up	1.85816	1.85816	0.893872	776.326	838.736	1535.58	1634.3	9.59374	9.71023	10.4893	10.6024	CHAF1A	Homo sapiens chromatin assembly factor 1 subunit A (CHAF1A), mRNA [NM_005483]	GTGCAGAGTTCTATATAGGATGCTGGATTAGTTCCTTTGATATTTGTAAAAATTCCCCCA
A_33_P3840512	0.00189608	0.0186998	up	1.79264	1.79264	0.842082	89.5141	91.0373	161.148	178.894	6.51329	6.56477	7.30671	7.45552	SLC25A15	Homo sapiens solute carrier family 25 member 15 (SLC25A15), mRNA [NM_014252]	TGGGAATTTTGCTTTTTGTCTTCCCTTCTACCCTACATCTTAAACTTTATGGAAGAACCT
A_24_P22981	0.00235588	0.0203018	down	1.957	-1.957	-0.968642	75.4553	81.3691	43.2079	39.2115	6.25265	6.39968	5.44145	5.27359	ZNF253	Homo sapiens zinc finger protein 253 (ZNF253), transcript variant 1, mRNA [NM_021047]	TCATATTGAACGAAAACCCTACATAGTGAAGAATGTGACAGATCTTTTAAATGTTCCTCC
A_33_P3383283	0.00167775	0.0177801	up	1.71288	1.71288	0.776421	766.546	820.417	1473.08	1388.44	9.57061	9.68117	10.4265	10.3782	CASP10	Homo sapiens caspase 10 (CASP10), transcript variant 1, mRNA [NM_032977]	GAGAACAATCCCCTTTGACTGTAATTTCCCACTACCTACCCAAATCCTATAAAACGGCCC
A_23_P131676	0.00255265	0.0207902	down	2.0595	-2.0595	-1.04229	6012.97	5583.96	3262.61	2636.78	12.4802	12.4493	11.5498	11.2951	ACKR3	Homo sapiens atypical chemokine receptor 3 (ACKR3), mRNA [NM_020311]	ATCTGTGTGGTGTTTTGTACCGGCACGGGATATGGAACGAAAACTGCTTTGTAATGCAGT
A_23_P165608	0.00311499	0.0226926	down	1.80446	-1.80446	-0.851566	69.3135	70.9276	36.9545	43.5509	6.14548	6.21493	5.22893	5.42834	SEMA4F	Homo sapiens ssemaphorin 4F (SEMA4F), transcript variant 1, mRNA [NM_004263]	GGTGGTTCTGCTTATTCTTCAAGTTTATCTGAATCTGTGGGGAGTGCATGATCCCCATGT
A_33_P3413325	0.00650095	0.0317963	down	1.90636	-1.90636	-0.930822	124.68	111.509	71.0376	58.3453	6.9785	6.85669	6.13984	5.8337	KCNMA1	Homo sapiens potassium calcium-activated channel subfamily M alpha 1 (KCNMA1), transcript variant 7, mRNA [NM_001271520]	ACTTTAGGAACCTGTTGGGGAGATGAGTTCGTGGGGTCAGAAAGAAGGGAAAAATCCTTT
A_33_P3331125	0.00836042	0.0360409	down	9.25359	-9.25359	-3.21001	65.2909	64.7439	12.1664	5.06222	6.06098	6.09027	3.5418	2.18942	SLC2A12	Homo sapiens solute carrier family 2 member 12 (SLC2A12), mRNA [NM_145176]	GCTTCTTTCTCATTTCCATCTAGTGGGTAAGAGGTTTCTCTTCTTAAAACTACAATTTCT
A_33_P3411925	0.00229649	0.0201577	down	1.9294	-1.9294	-0.948154	13868.3	12399.6	6640.2	7509.31	13.6656	13.5779	12.5763	12.771	WDR18	Homo sapiens WD repeat domain 18 (WDR18), mRNA [NM_024100]	CGTCACAGTGGTGCTAGTCTGTTTTTAACAAAAGAGGATGAAAAGCCCCTCCTCTCCGGC
A_23_P321388	0.00905443	0.0374272	up	2.04006	2.04006	1.02861	80.1493	81.5687	149.497	198.553	6.34174	6.40188	7.19163	7.60922	RNF19B	Homo sapiens ring finger protein 19B (RNF19B), transcript variant 1, mRNA [NM_153341]	GCATTCTCTCCAGTGGCAAGGGAAAATATAGCAGGTTAGAAGTTCAAGCCGATGTCCAAA
A_24_P113815	0.00163084	0.0176405	down	3.18327	-3.18327	-1.67051	654.553	518.643	203.068	172.236	9.34101	9.03393	7.63188	7.40203	SLC35E2A	Homo sapiens solute carrier family 35 member E2A (SLC35E2A), transcript variant 1, mRNA [NM_182838]	CTGTTTGTGGGTCTGATGAGGTTTGCAACTGTGGTTTTGGGTTTGGTCAGCCTGAAAAAT
A_33_P3320159	0.00128135	0.0163165	down	2.34154	-2.34154	-1.22746	185.001	169.431	83.2418	72.8613	7.55143	7.43047	6.36473	6.16225	GSDMC	Homo sapiens gasdermin C (GSDMC), mRNA [NM_031415]	CGTAAGCGTTTCACTATGTATAAATTTTACTTCAAAATAATAAAAACAAATACTGACTCT
A_23_P318284	0.00146523	0.0169709	down	1.7253	-1.7253	-0.786848	22065.5	21353.1	13335.9	12165.3	14.295	14.3435	13.5823	13.4824	GPD1L	Homo sapiens glycerol-3-phosphate dehydrogenase 1 like (GPD1L), mRNA [NM_015141]	CAGCCAATCTGTGAATGTAAAAACTACACTGTTGCCTTGCTAGGATCCACCCTCCTATAA
A_23_P157879	0.00191363	0.018761	up	1.89536	1.89536	0.92247	241.833	227.161	448.174	491.954	7.93456	7.85562	8.73324	8.90188	FCN1	Homo sapiens ficolin 1 (FCN1), mRNA [NM_002003]	AGTCAAGCCGCCACATGCCCACAACCTCACCAGAGGGAGAATTATGTTTCTAAATATGTT
A_23_P417415	0.000110662	0.0113625	down	7.24944	-7.24944	-2.85787	1719.9	1498.24	207.274	232.055	10.6991	10.5166	7.66012	7.83981	ACOT11	Homo sapiens acyl-CoA thioesterase 11 (ACOT11), transcript variant 2, mRNA [NM_147161]	GTCCCTTGTTAAAGGGGCAGTGGGAGTTATGGGGTCATCAAGGACCTTGCCTCTCTGGAA
A_23_P212749	0.000664683	0.0139571	down	1.88844	-1.88844	-0.917194	982.4	1017.77	556.821	535.394	9.92511	9.99722	9.05662	9.03132	HTT	Homo sapiens huntingtin (HTT), mRNA [NM_002111]	CTTCCCCTCAGTTGTTTCTAAGAGCAGAGTCTCCCGCTGCAATCTGGGTGGTAACTGCCA
A_23_P208085	0.0136639	0.0469732	up	1.80262	1.80262	0.850098	116.035	128.714	204.058	258.486	6.87763	7.05562	7.63806	7.99539	MBP	Homo sapiens myelin basic protein (MBP), transcript variant 7, mRNA [NM_001025101]	AAGGCCAGAGACCAGGATTTGGCTACGGAGGCAGAGCGTCCGACTATAAATCGGCTCACA
A_33_P3396344	0.00384086	0.0246595	down	2.23815	-2.23815	-1.16231	75.7913	68.3404	36.6356	29.6136	6.26251	6.16212	5.21683	4.88318	LOC728613	Homo sapiens programmed cell death 6 pseudogene (LOC728613), non-coding RNA [NR_003713]	TTTCTGGGCGTGTCTGTAAGGGTGTTTTTGGATGAGATTAGCAATTGAACCTTTAAACCA
A_23_P214208	0.00160682	0.0175497	up	1.91193	1.91193	0.935027	42.5321	37.5948	76.35	84.4509	5.43276	5.322	6.24602	6.37879	CNR1	cannabinoid receptor 1 [Source:HGNC Symbol;Acc:HGNC:2159] [ENST00000369499]	TGTACTAGGCCTACTGGGGATCAGAGTTCCCAAGAAAGGAAACCTTTTCTTGTATCTGGA
A_32_P69368	0.00394343	0.0250653	up	1.73373	1.73373	0.793878	130.939	142.409	261.971	231.44	7.04578	7.19304	7.99066	7.83592	ID2	Homo sapiens inhibitor of DNA binding 2 (ID2), mRNA [NM_002166]	GTGAAACCTTGTTAACTCTTTAATTAGAGTTTTCTTGTATAGTGGCAGAGATGTCTATTT
A_23_P213562	0.0034014	0.0235425	up	1.85112	1.85112	0.888395	35.077	38.366	72.8529	69.6726	5.13643	5.35641	6.17523	6.0944	F2R	Homo sapiens coagulation factor II thrombin receptor (F2R), transcript variant 1, mRNA [NM_001992]	AGTCTGATTTAATTGGGCACTATTTATTTACAAATGTTTTGCTCAATAGATTGCTCAAAT
A_23_P259292	0.000852958	0.0148937	down	1.7587	-1.7587	-0.814508	298.688	283.755	172.093	170.037	8.23542	8.17646	7.39918	7.38367	C1QTNF5	Homo sapiens C1q and TNF related 5 (C1QTNF5), transcript variant 1, mRNA [NM_015645]	CTGGAATATTGTGAATGACTAGGGAGGTGGGGTAGAGCACTCTCCGTCCTGCTGCTGGCA
A_33_P3343220	0.00821918	0.0358616	down	1.72677	-1.72677	-0.788074	19900.7	18296	10289.9	12420.2	14.1652	14.126	13.2109	13.5041	CPTP	Homo sapiens ceramide-1-phosphate transfer protein (CPTP), mRNA [NM_001029885]	ACGGCCCAGCAGACATGCGAGCTTCCAGAGTGCAATCTATGTGATGTCTTCCAACGTTAA
A_23_P33683	0.000507051	0.0127655	up	2.8003	2.8003	1.48558	407.607	356.529	1113.85	1141.33	8.6725	8.48929	10.0251	10.1078	MARCH2	Homo sapiens membrane associated ring-CH-type finger 2 (MARCH2), transcript variant 1, mRNA [NM_016496]	CAGCATTCTCCACTGGCAGCTGGACTCCTGAAGAAGGTGGCAGAGGAGACACCAGTATGA
A_33_P3421913	0.00626676	0.0313183	down	1.74168	-1.74168	-0.80048	1382.89	1126.03	733.899	740.23	10.4012	10.1351	9.45092	9.4844	CADM1	Homo sapiens cell adhesion molecule 1 (CADM1), transcript variant 3, mRNA [NM_001301043]	GTAAGAAACTCCATATCCATATGTTCCCATTCGCATTTTGTATTGGTTCATGTATACCAT
A_33_P3221293	0.000134876	0.0114911	down	3.36145	-3.36145	-1.74908	61.871	61.104	20.0494	18.4305	5.9761	6.01592	4.30428	4.18957	GSDME	Homo sapiens gasdermin E (GSDME), transcript variant 1, mRNA [NM_004403]	TCTGTGCTTTAGGCAGAGAACATTCATGATGTCATATGTGAACTAGAAGTACGTGTTACT
A_23_P59836	0.00144477	0.0168412	down	1.8446	-1.8446	-0.883306	934.925	986.434	527.384	552.981	9.86351	9.95484	8.96944	9.0823	METTL2B	Homo sapiens methyltransferase like 2B (METTL2B), mRNA [NM_018396]	GGTTAGTGAAGGGCTTATTAAGTTGTAGGGGAAGCAAGCTGGGAAGAATCAGATCAGATA
A_24_P88266	0.0052041	0.0287911	down	3.63883	-3.63883	-1.86347	90.6452	137.249	33.4256	29.2603	6.52928	7.14659	5.08602	4.8629	PROX1	Homo sapiens prospero homeobox 1 (PROX1), transcript variant 2, mRNA [NM_002763]	CAATTTCCGTGAGTTTTACTACATTCAGATGGAGAAGTACGCACGTCAAGCCATCAACGA
A_33_P3252809	0.00147258	0.0169995	up	12.052	12.052	3.59119	16.2732	8.1346	151.243	144.248	4.01039	3.16843	7.20981	7.15139	FAM118A	family with sequence similarity 118 member A [Source:HGNC Symbol;Acc:HGNC:1313] [ENST00000405673]	GGGAGTATCCATTTCCTGTATCTTGCCAACACATGGTGTTATTAAGAAACAAAATGAAAT
A_23_P206661	0.00174019	0.0180055	up	3.64022	3.64022	1.86403	37.6437	46.5168	174.494	149.212	5.2532	5.63794	7.42127	7.19792	NQO1	Homo sapiens NAD(P)H quinone dehydrogenase 1 (NQO1), transcript variant 1, mRNA [NM_000903]	GTTTATATACAGTACACAGATACCTTGAAAGGAAGAGCTAATAAATCTCTTCTTTGCTGC
A_23_P96383	0.00356602	0.0238996	down	1.75479	-1.75479	-0.811295	555.234	504.837	336.121	293.611	9.11671	8.99835	8.33292	8.15955	SRPX	Homo sapiens sushi repeat containing protein X-linked (SRPX), transcript variant 1, mRNA [NM_006307]	TGACCATATTTACTCTTTCTAACTTTCTTTACTCCATCATGGCTGGTTGATTTTGTAGAG
A_33_P3365167	0.000176725	0.0116722	up	2.76763	2.76763	1.46865	100.521	94.0603	279.026	291.841	6.67688	6.61734	8.08006	8.15147	NOS1	Homo sapiens nitric oxide synthase 1 (NOS1), transcript variant 2, mRNA [NM_001204218]	ACCAACCGCCTTAGATCTGAGTCCATTGCCTTCATTGAAGAGAGCAAAAAAGACACCGAT
A_24_P932736	0.0137392	0.0470407	down	3.09323	-3.09323	-1.62912	145.777	252.448	61.1069	66.6044	7.20543	8.0045	5.92491	6.02679	HMBOX1	Homo sapiens homeobox containing 1 (HMBOX1), transcript variant 14, mRNA [NM_001324393]	CTCCACCAAATGTATTCAACTTAAAACTGTGAGAGAGAGAGACTGAATGACCTTCCTCAG
A_23_P33433	0.00244104	0.020558	up	1.89551	1.89551	0.922584	201.929	227.583	419.289	442.741	7.67809	7.86111	8.63951	8.74486	MAZ	Homo sapiens MYC associated zinc finger protein (MAZ), transcript variant 2, mRNA [NM_001042539]	CAACTCCTATTTCCCTACCAACCAAGGAGCCTCCAGAAGGAAAGGAGGAAGAAATGTTTT
A_24_P945000	0.000808769	0.0147234	down	1.82055	-1.82055	-0.864373	204.127	199.03	117.702	110.814	7.68921	7.66944	6.85261	6.77731	SKA2	Homo sapiens spindle and kinetochore associated complex subunit 2 (SKA2), transcript variant 1, mRNA [NM_182620]	AATTTTCTTCAGTGTTCAGGCAATTAATATTTAGAAAGCTCTTGTCATGAGATGGCTCTG
A_33_P3381022	0.00786497	0.0349563	up	1.90265	1.90265	0.928014	23.846	19.1686	47.8067	38.9569	4.57721	4.40641	5.57517	5.26448	ICMT	isoprenylcysteine carboxyl methyltransferase [Source:HGNC Symbol;Acc:HGNC:5350] [ENST00000489498]	CTAGTGCATCCCCACAGCCACTGTAGGATTTTTCCCTACACTATGATTTCAGTCCCTTGA
A_23_P259344	0.00392297	0.0249763	down	1.78438	-1.78438	-0.835423	158.233	153.746	98.1975	83.5239	7.32796	7.29222	6.58808	6.36126	TMEM121B	Homo sapiens transmembrane protein 121B (TMEM121B), transcript variant 1, mRNA [NM_031890]	GACTAGACCCTCTCTAAAGACTGTTCCATTTTAACATGTCCTGATTCTGCATCCGTGGGT
A_23_P50517	0.00109521	0.0157071	down	1.84224	-1.84224	-0.881458	649.096	596.1	345.921	348.709	9.33069	9.22116	8.37375	8.41519	ZNF541	Homo sapiens zinc finger protein 541 (ZNF541), mRNA [NM_001277075]	GACTCTACCTTCCAGATTCAGTCCCTAGTCTTGCGATGAATTCTGCATTGTTCGGTGTTT
A_33_P3293049	6.21478e-05	0.0108228	up	5.15813	5.15813	2.36685	428.309	452.181	2373.14	2505.51	8.74964	8.83747	11.1069	11.2139	HLA-DQA1	Homo sapiens major histocompatibility complex, class II, DQ alpha 1 (HLA-DQA1), mRNA [NM_002122]	TGCGTTCAGTTGGTGCTTCCAGACACCAAGGGCCATTGTGAATCCCATCCTGGAAGGGAA
A_33_P3326530	0.00664369	0.0321769	up	1.77695	1.77695	0.829399	84.3932	68.21	137.117	146.666	6.4275	6.15805	7.07115	7.17319	RHOT1	Homo sapiens ras homolog family member T1 (RHOT1), transcript variant 4, mRNA [NM_001033567]	TATCAGAGCTCTTTTATTACGCACAGAAAGCTGTTCTTCATCCTACAGGGCCCCTGTACT
A_23_P76538	0.00406648	0.0254779	up	1.72166	1.72166	0.783802	1273.01	1108.36	2090.79	2219.94	10.2878	10.1137	10.9234	11.0457	TESC	Homo sapiens tescalcin (TESC), transcript variant 1, mRNA [NM_017899]	GCTCGTCTGCGCACCTTGTGTCTTGTAGGGTATGGTATGTGGGACTTCGCTGTTTTTATC
A_23_P364766	0.000588319	0.0134279	down	2.54509	-2.54509	-1.34772	217.87	191.375	84.8937	80.6549	7.78322	7.61269	6.38677	6.31371	SLX4IP	Homo sapiens SLX4 interacting protein (SLX4IP), mRNA [NM_001009608]	GGTTTTGCCAGCTTCAGAGTTGTCAGATCCAGGGTTACTTTTGAAACAAGATTTGGCAAA
A_24_P388252	0.00268886	0.0213168	up	2.65659	2.65659	1.40958	899.894	697.224	2344.54	2116.79	9.81246	9.44544	11.089	10.9881	PPP3R1	Homo sapiens protein phosphatase 3 regulatory subunit B, alpha (PPP3R1), mRNA [NM_000945]	TGTTACAAATATTTTAGCAAATGCTTTCTATTTCTCTTGCTTGTGCATATCTTGGCTGGC
A_23_P23048	0.00105854	0.0155346	up	1.9921	1.9921	0.994293	245.571	218.912	500.736	480.764	7.95631	7.80732	8.88686	8.86536	S100A9	Homo sapiens S100 calcium binding protein A9 (S100A9), mRNA [NM_002965]	GAGCTGGTGCGAAAAGATCTGCAAAATTTTCTCAAGAAGGAGAATAAGAATGAAAAGGTC
A_33_P3226605	0.00295658	0.0221551	down	1.86971	-1.86971	-0.902811	2635.93	2413.11	1510.07	1287.46	11.3189	11.2174	10.4655	10.2653	PSIP1	Homo sapiens PC4 and SFRS1 interacting protein 1 (PSIP1), transcript variant 2, mRNA [NM_033222]	GGGTCATTTGGCACTTCTCAGCAAGTAGGATACTTCTCATGTTTTGAAATTATATGAATA
A_33_P3212375	1.29259e-05	0.0108228	down	7.4849	-7.4849	-2.90398	6489.23	6319.01	884.851	853.065	12.5921	12.6136	9.69915	9.69863		PREDICTED: Homo sapiens uncharacterized LOC441239 (LOC441239), mRNA [XM_011516745]	CAGGTGCTAAGTGCTACTGTGAAAATAAAAATCATCATAATAAAGAACGAATGGGTTTCG
A_32_P206401	0.00847386	0.0362204	down	1.93788	-1.93788	-0.954479	76.2038	93.3859	47.4267	42.6214	6.26828	6.60475	5.56755	5.39652	QSOX2	Homo sapiens quiescin sulfhydryl oxidase 2 (QSOX2), mRNA [NM_181701]	AACCCTTCAAACTAAACTTTAGCCTTTTGGCTGGTGTTGAATGTCTTTAGCTGGGGTGAC
A_23_P251974	0.000769608	0.0145236	up	3.64933	3.64933	1.86763	19.8666	22.5572	84.0662	79.9823	4.31011	4.63037	6.37427	6.30147	ZFYVE9	zinc finger FYVE-type containing 9 [Source:HGNC Symbol;Acc:HGNC:6775] [ENST00000361625]	TAGAGTGTGTGTAATCTGCCATTCAGTGCTAATGAATGGTAAGTATTAAAACAGGTTGAT
A_33_P3282384	0.00486333	0.027782	up	2.89565	2.89565	1.53389	48.5528	57.1096	139.67	187.947	5.63601	5.92022	7.09394	7.53006	SIMC1	Homo sapiens SUMO interacting motifs containing 1 (SIMC1), transcript variant 3, mRNA [NM_001308196]	TTTACCCAGAATGATGTACAGAACCGTGACATGCCTATGGATATCTCAGCTCTGTCCTCT
A_33_P3213468	0.000284779	0.012035	down	3.49917	-3.49917	-1.80701	125.467	117.405	32.6748	38.6104	6.98843	6.92894	5.05385	5.24949	ANKRD33B	Homo sapiens ankyrin repeat domain 33B (ANKRD33B), mRNA [NM_001164440]	CCACCTGCAGATCCCCAAGTGGCGGTACAAGGAGGCCAAGGAGGAGAAGAGGAAGGCAGA
A_24_P355493	0.00182664	0.0183872	up	1.87808	1.87808	0.909256	92.2372	87.9626	188.818	166.966	6.55432	6.51447	7.52993	7.35737	LHPP	Homo sapiens phospholysine phosphohistidine inorganic pyrophosphate phosphatase (LHPP), transcript variant 1, mRNA [NM_022126]	TGGAGCTGGAAAAACCTGTGCTCATATCACTGGGAAAAGGGCGTTACTACAAGGAGACCT
A_23_P345118	0.00295873	0.0221551	up	2.07369	2.07369	1.0522	357.944	329.946	829.426	677.169	8.48693	8.37938	9.61294	9.35777	PIM1	Homo sapiens Pim-1 proto-oncogene, serine/threonine kinase (PIM1), transcript variant 1, mRNA [NM_002648]	GCCTGCTGGTTTTATCTGAGTGAAATACTGTACAGGGGAATAAAAGAGATCTTATTTTTT
A_24_P401768	0.0031153	0.0226926	down	1.81677	-1.81677	-0.861374	880.543	1015.83	549.366	530.46	9.7794	9.9935	9.03393	9.01623	AMOTL1	Homo sapiens angiomotin like 1 (AMOTL1), transcript variant 1, mRNA [NM_130847]	AGCTCCACAAGTTTGAAAAAGAACTTCAGAGAATTTCGGAAGCCTATGAAAGTCTGGTCA
A_23_P431381	9.70584e-05	0.0110159	down	5.45232	-5.45232	-2.44687	414.696	369.881	75.5989	70.8034	8.69802	8.54538	6.23294	6.11673	TEDC1	Homo sapiens tubulin epsilon and delta complex 1 (TEDC1), transcript variant 1, mRNA [NM_001134875]	TTCCAAGGCCAGGTGGCCACAGGGACGATGCAGATGCAGAGCCCACGTCACATGCTCGCT
A_33_P3209962	0.000716572	0.0141301	down	4.2196	-4.2196	-2.07711	1301.72	1176.28	266.022	334.115	10.3185	10.1952	8.00915	8.35028	RASGRP2	Homo sapiens RAS guanyl releasing protein 2 (RASGRP2), transcript variant 2, mRNA [NM_153819]	ACCAACAATCCCGGAAGGACAACTCCAATTCCCTGCAGGTGAAAACGTGCCACCTGGTCA
A_33_P3236868	0.00169689	0.0178446	up	2.31225	2.31225	1.2093	19287.5	15779.6	40376.6	44447	14.1185	13.8914	15.1491	15.2794	MT1X	Homo sapiens metallothionein 1X (MT1X), mRNA [NM_005952]	TGCCAGGACAGCTGTGCTCTCAGATGTAAATAGAGCAACCTATATAAACCTGGATTTTTT
A_23_P73429	0.00102779	0.0154201	up	2.08568	2.08568	1.06052	628.943	613.737	1306.63	1428.73	9.27964	9.26454	10.2494	10.4159	HCLS1	Homo sapiens hematopoietic cell-specific Lyn substrate 1 (HCLS1), transcript variant 1, mRNA [NM_005335]	TTGCCCACTTTCCTTCCCTGAAGAAATATCTGTGAACCTTCTTTCTGTTCAGTCCTAAAA
A_23_P436138	0.00101717	0.0153817	up	2.78886	2.78886	1.47967	45.9504	37.1489	117.89	125.51	5.55448	5.30084	6.85481	6.95986	MAX	Homo sapiens MYC associated factor X (MAX), transcript variant 4, mRNA [NM_145114]	TGATTGTTTTGACCCCTTACACAAATGTCTTACTCCTGGCTTTAATTAAGCTGCTTGAGG
A_33_P3308387	0.000505173	0.0127655	up	3.73364	3.73364	1.90058	742.936	685.345	2624.11	3047.77	9.52531	9.41699	11.2407	11.5028	CASP2	Homo sapiens caspase 2 (CASP2), transcript variant 1, mRNA [NM_032982]	AGTCTCCCTTTTCCGGTGTGTGAGTCCTGTCCCCTTTACAAGAAGCTCCGCCTGTCGACA
A_23_P91334	0.00275421	0.0215689	down	1.75212	-1.75212	-0.809098	540.86	501.052	328.451	290.786	9.07997	8.98622	8.30227	8.14572	HSPA12B	Homo sapiens heat shock protein family A (Hsp70) member 12B (HSPA12B), transcript variant 1, mRNA [NM_052970]	ATCTCTAATGTGGAGGTGGGAACATTATTGTGGTGGAGGCAATTATGAGGGTAGCATTTC
A_23_P409449	0.000697684	0.0140122	down	2.11801	-2.11801	-1.08271	1176.21	1080.85	535.839	555.3	10.1758	10.0749	8.99737	9.08799	TAL2	Homo sapiens TAL bHLH transcription factor 2 (TAL2), mRNA [NM_005421]	CGCCTGGCAATGAGGTATATCAACTTCTTGGTCAAGGTCTTGGGGGAGCAAAGCCTGCAA
A_33_P3280521	0.000528667	0.0128949	up	2.78774	2.78774	1.4791	1034.65	889.77	2913.85	2763.96	9.99817	9.79895	11.3992	11.3561	MFAP3L	Homo sapiens microfibril associated protein 3 like (MFAP3L), transcript variant 1, mRNA [NM_021647]	CATGTGATCCATCCTGTATTTTGATTGATGCTTTAATAAAGGGTTTGCACAGCTGTGTGG
A_33_P3255434	0.00465657	0.0270365	up	2.29755	2.29755	1.2001	2649.61	2201.85	5302.34	6431.26	11.3273	11.068	12.2523	12.5432	MEG3	Homo sapiens maternally expressed 3 (MEG3), transcript variant 1, long non-coding RNA [NR_002766]	TGTGATGCGGTTCCAAAGCACAGGGCTTGGCGCACCCCACTGTGCTCTCAATAAATGTGT
A_24_P118376	0.000675476	0.0139834	up	2.08304	2.08304	1.05869	2587.26	2662.27	5600.67	6018.34	11.29	11.3645	12.3354	12.4365	CEACAM20	Homo sapiens carcinoembryonic antigen related cell adhesion molecule 20 (CEACAM20), transcript variant 4S, mRNA [NM_001102598]	GCTAGGTCTGTGGACCTGACCTGCCAAACCGTCAATCAGAGTGTGAATGTCCAGTGGTTC
A_33_P3667484	3.40235e-05	0.0108228	up	8.0146	8.0146	3.00263	431.308	401.648	3514.87	3724.02	8.76103	8.66645	11.6566	11.7762	ACTG1P4	Homo sapiens actin gamma 1 pseudogene 4 (ACTG1P4), non-coding RNA [NR_024438]	CCCCTTGAGTTGGAAGCGGTTTGCATTTATACCTATAAAGGTATTCATCCTTTTAATTTA
A_33_P3401813	6.50292e-05	0.0108228	down	3.87202	-3.87202	-1.95309	372.729	350.874	94.7071	96.3444	8.54412	8.46545	6.54153	6.56186		Homo sapiens cDNA FLJ44636 fis, clone BRACE2025452. [AK126599]	GTCGCTGCTCTGCCGGCTCAGGTGGTAGGACAGTGCCACCAGGAGGCCACAGAAGACTGA
A_23_P346969	0.00264203	0.021145	up	2.936	2.936	1.55385	41.3431	52.4665	142.212	147.448	5.38691	5.80546	7.1206	7.17948	PIK3CB	Homo sapiens phosphatidylinositol-4,5-bisphosphate 3-kinase catalytic subunit beta (PIK3CB), transcript variant 1, mRNA [NM_006219]	AAGAAGCACTCAAACAGTTTAAGCAAAAATTTGATGAGGCGCTCAGGGAAAGCTGGACTA
A_23_P201551	0.00380496	0.0246436	up	2.22209	2.22209	1.15192	53.1581	43.1387	103.983	121.84	5.76234	5.52413	6.67145	6.91886	VAV3	Homo sapiens vav guanine nucleotide exchange factor 3 (VAV3), transcript variant 1, mRNA [NM_006113]	CATATACTTTGTCTTGCCTGTATGCAGCCCTTGTGTAATATGGTGAATTAGAGTGGTATT
A_33_P3214625	0.00739565	0.0337856	down	1.83016	-1.83016	-0.871971	488.863	477.935	245.591	304.901	8.93148	8.9197	7.8933	8.21394	INPP4B	Homo sapiens inositol polyphosphate-4-phosphatase type II B (INPP4B), transcript variant 1, mRNA [NM_003866]	GGGTTGTGTGATCTAGCTGTGAATGTAGCAATATAGAACGTTTAATAGAATGATAAGCAA
A_23_P252106	0.00140619	0.016685	up	1.91297	1.91297	0.935815	106.795	110.371	229.911	205.442	6.75855	6.83713	7.80335	7.66396	RIPK2	Homo sapiens receptor interacting serine/threonine kinase 2 (RIPK2), mRNA [NM_003821]	AGCAAAAGGGAAGACATTGTGAACCAAATGACAGAAGCCTGCCTTAACCAGTCGCTAGAT
A_32_P78816	0.000231071	0.0117392	up	6.83991	6.83991	2.77398	533.165	421.061	3629.03	3411.3	9.05768	8.7308	11.6983	11.6381	PSPH	Homo sapiens phosphoserine phosphatase (PSPH), mRNA [NM_004577]	GTCAATTAAACACCTTTACTCTTAGGAATATAGATTCGGCAGCCTTCAGTGAATATTGGT
A_23_P258136	0.000297898	0.012035	down	3.02622	-3.02622	-1.59752	148.758	146.276	46.7756	53.9917	7.23603	7.22997	5.55014	5.72082	MXRA5	Homo sapiens matrix remodeling associated 5 (MXRA5), mRNA [NM_015419]	GACTTTGTTCCAGATTGACAAGTCATCTTTCAGTTATTTCCTCTGTCACTTCAAAACTCC
A_23_P407115	0.000465372	0.012752	up	2.43318	2.43318	1.28284	291.698	286.96	791.083	699.349	8.20207	8.19101	9.55298	9.40578	PIP4K2B	Homo sapiens phosphatidylinositol-5-phosphate 4-kinase type 2 beta (PIP4K2B), mRNA [NM_003559]	CAAGGACTTGCCAACATTCAAAGACAATGACTTCCTCAATGAAGGGCAGAAGCTGCATGT
A_33_P3315021	0.0057746	0.0300815	down	1.74595	-1.74595	-0.804016	348.414	362.482	229.844	190.166	8.44862	8.51352	7.80304	7.55107	RPL23AP7	ribosomal protein L23a pseudogene 7 [Source:HGNC Symbol;Acc:HGNC:17336] [ENST00000416673]	TCTACTTGATTGGATTGAGAGACACACATAGCTGATCAAACACAATTTCAGCCATGAATC
A_23_P302116	0.00444228	0.0266102	up	1.93696	1.93696	0.953796	297.584	285.285	542.916	652.406	8.232	8.1845	9.01899	9.30511	PPFIA1	Homo sapiens PTPRF interacting protein alpha 1 (PPFIA1), transcript variant 1, mRNA [NM_177423]	CGCTGGATCCTGTCAATTGGCCTTAAAGAATATGCAAACAATCTTATAGAGAGTGGTGTT
A_23_P35055	1.02341e-05	0.0108228	down	15.2664	-15.2664	-3.93229	236.608	249.476	16.0623	16.8135	7.90773	7.9875	3.97163	4.05903	NPHS2	Homo sapiens NPHS2, podocin (NPHS2), transcript variant 1, mRNA [NM_014625]	TCCACCCTGAATTCCTCACACCTAACCCTGATAGTTACCTAAAGTGACACTTAAATGTTT
A_33_P3302423	0.004565	0.0267864	down	1.71643	-1.71643	-0.779408	201.451	181.043	122.811	107.59	7.67424	7.53776	6.91499	6.73819	TNRC6C	Homo sapiens trinucleotide repeat containing 6C (TNRC6C), transcript variant 1, mRNA [NM_001142640]	GAAAAAGAGGCTTGAGGAAGACAACAGGTTCTTCACCTGCATCTGTGGATATATATTTTT
A_23_P30913	0.000126458	0.0113966	up	2.73467	2.73467	1.45137	2380.81	2258.49	6672.97	6630.87	11.1585	11.1139	12.5866	12.5886	HLA-DPA1	Homo sapiens major histocompatibility complex, class II, DP alpha 1 (HLA-DPA1), transcript variant 1, mRNA [NM_033554]	CTAATATGGAGATTATCCTTTCATTGAGCCTTTTATCCTCTGTTCTCCTTTGAAGAACCC
A_23_P431268	0.000687301	0.0140022	up	1.88773	1.88773	0.916656	206.725	196.005	414.232	388.559	7.70822	7.64722	8.6204	8.56835	PLEKHA6	Homo sapiens pleckstrin homology domain containing A6 (PLEKHA6), mRNA [NM_014935]	TTAGGTACTGAAGAATCCCAGTGAGTTCTGCATTTGTATCTTGCAAGTTTGTATAAACCC
A_33_P3347040	9.52586e-06	0.0108228	up	19.5442	19.5442	4.28867	1533.83	1505.35	30774.7	32685.6	10.5431	10.5244	14.754	14.8907	DPP9-AS1	Homo sapiens DPP9 antisense RNA 1 (DPP9-AS1), mRNA [NM_001242901]	AGGGTGGACCAAAGCACCCCCTCTTTTCCTGGGCTTCCCGAGAGTTGATAATTGAAAAAA
A_23_P323180	0.000921725	0.0151643	up	2.39649	2.39649	1.26093	99.5639	111.213	258.749	272.493	6.6612	6.85062	7.97155	8.06212	HOXD3	Homo sapiens homeobox D3 (HOXD3), mRNA [NM_006898]	TGGTCATTTCTCAAAAACCACAGTCCTCACCACAGTTTATTGATTTCAAATTGTCTGGTA
A_32_P153071	0.00021275	0.0117392	down	3.61844	-3.61844	-1.85537	401.951	355.01	104.432	108.397	8.65193	8.48131	6.67727	6.74524	VIPR2	Homo sapiens vasoactive intestinal peptide receptor 2 (VIPR2), transcript variant 1, mRNA [NM_003382]	CAAAGATTTGTGGTAACTGAAGGTGTTGGGTCAGTGGCCAGGTGCCGACACTGAGCTGTG
A_33_P3261818	0.000884853	0.0150615	down	1.99858	-1.99858	-0.998974	71735.2	68989.1	34959.2	32155.2	15.8894	15.958	14.9826	14.867	MDH1	Homo sapiens malate dehydrogenase 1 (MDH1), transcript variant 1, mRNA [NM_001316374]	GATGTTACTAAATGCTTCAAAGCTGAAGAATCTAAATGTCGTCTTTGACTCAAGTACCAA
A_23_P45424	0.00120737	0.0159661	down	2.08981	-2.08981	-1.06337	5633.57	5483.08	2986.65	2563.1	12.3919	12.4149	11.4313	11.2488	ITGB1BP2	Homo sapiens integrin subunit beta 1 binding protein 2 (ITGB1BP2), transcript variant 1, mRNA [NM_012278]	ATTGAGCAGCAGGAGGCTGAAGGAGGGGAGAACAAAATTGTCCAAACCATGCTGTTTTTT
A_23_P404045	0.00876215	0.0368546	down	2.12755	-2.12755	-1.08919	151.127	129.163	58.9972	78.4916	7.26183	7.06134	5.87416	6.27062	MTHFR	Homo sapiens methylenetetrahydrofolate reductase (MTHFR), transcript variant 2, mRNA [NM_005957]	GAAGCAAGTGTCTTTGAAGTCTTTGTTCTTTACCTCTCGGGAGAACCAAACCGGAATGGT
A_32_P179676	0.000226964	0.0117392	down	3.18788	-3.18788	-1.6726	5490.69	5430.77	1892.58	1667.45	12.3532	12.4053	10.7814	10.6319	TOB2	Homo sapiens transducer of ERBB2, 2 (TOB2), mRNA [NM_016272]	AGAATGATGTCTTTTTCTCAATGCAGTGAGTTATAGATTCTCTAGTTTTCTCCCTAGGGA
A_23_P142255	0.00374392	0.0244876	up	1.70029	1.70029	0.765778	131.374	132.442	220.312	248.289	7.05087	7.09723	7.74422	7.93545	SHD	Homo sapiens Src homology 2 domain containing transforming protein D (SHD), mRNA [NM_020209]	CCCTTTTGAGTCCTCGGGCCCAGAATCGTATCCCAAAGCCCTCCCATGGCCTAGAAAATA
A_33_P3343828	0.0140775	0.0476015	down	1.76658	-1.76658	-0.820962	174.258	152.071	108.081	85.2873	7.47641	7.28076	6.72524	6.39001	lnc-CEMP1-1	Homo sapiens cDNA FLJ44722 fis, clone BRACE3022847. [AK126677]	AAACATTGTACACAACAGCCTGGTGGTCTCTAAAGCCAACAGTGTCCTGTACCCTGAAAT
A_32_P52153	0.000579332	0.0133087	down	3.40836	-3.40836	-1.76908	582.419	505.764	151.72	175.189	9.17681	9.00112	7.21503	7.42475	UNC5B-AS1	Homo sapiens UNC5B antisense RNA 1 (UNC5B-AS1), long non-coding RNA [NR_038453]	TTCCGCAAAGTGTTCTCTCCTTGTATTATTCTAATTACGGTATTTTTAATTTCCTTAAAA
A_24_P165423	8.7361e-05	0.0108228	up	4.94626	4.94626	2.30634	100.69	88.0291	503.607	497.002	6.67865	6.51609	8.89524	8.91217	RBP7	Homo sapiens retinol binding protein 7 (RBP7), transcript variant 1, mRNA [NM_052960]	AAGGAGACAAACTCCACCTGGAAATGTTCTGTGAAGGTCAAGTGTGCAAACAGACATTCC
A_33_P3219572	0.00325495	0.0230952	down	1.83528	-1.83528	-0.876001	866.321	739.737	454.924	454.137	9.75393	9.53134	8.75035	8.78292	LONRF3	PREDICTED: Homo sapiens LON peptidase N-terminal domain and ring finger 3 (LONRF3), transcript variant X6, misc_RNA [XR_001755725]	GCTCATCTGTGTTGTAATAACAATGTGATACAGACAGTTTGTGTGAAAGTTGTTTGTTCA
A_33_P3319351	0.000938829	0.0151643	down	1.99174	-1.99174	-0.994027	254.69	260.611	140.334	126.554	8.01187	8.05011	7.10363	6.97029	FAM238C	family with sequence similarity 238 member C [Source:HGNC Symbol;Acc:HGNC:24672] [ENST00000640224]	CTGCCCTGTCTGATTCAGGAGACATGACTAGCAGCACATCGGCACCAGAAGACGCCAGAA
A_23_P315589	0.00142162	0.0167283	down	1.9227	-1.9227	-0.943137	406.419	393.464	227.503	201.319	8.66905	8.63886	7.79113	7.6305	KIAA0930	Homo sapiens KIAA0930 (KIAA0930), transcript variant 1, mRNA [NM_015264]	GTGGAAGATTCTGGAATGCCGTGCGGATGAACTTCAGCACCCGAGTCAGTCCCAGCTCAT
A_23_P930	0.0131324	0.0460359	up	1.84735	1.84735	0.885458	95.157	89.835	206.76	154.892	6.59521	6.54265	7.65852	7.25026	APH1A	Homo sapiens aph-1 homolog A, gamma-secretase subunit (APH1A), transcript variant 1, mRNA [NM_001077628]	AGATGGCCTATGTTTCTGGTCTCTCCTTCGGTATCATCAGTGGTGTCTTCTCTGTTATCA
A_24_P64407	0.000578811	0.0133087	down	3.18178	-3.18178	-1.66983	1494.73	1493.54	442.871	514.064	10.5058	10.512	8.7125	8.9657	HMX2	Homo sapiens H6 family homeobox 2 (HMX2), mRNA [NM_005519]	GCCTTTCCTCTCTCCTTCGCACTCGGACTTTAAAGAAGAGAAAGAGAGGCTCCTGCCCGC
A_24_P336551	0.012659	0.0451212	down	1.95753	-1.95753	-0.969032	911.67	796.529	396.35	513.857	9.82767	9.63462	8.55939	8.96484	BGLAP	Homo sapiens bone gamma-carboxyglutamate protein (BGLAP), mRNA [NM_199173]	GGATGTGGGGTCCCCATCATCCCAGCTGCTCCCAAATAAACTCCAGAAGAGGAATCTGTG
A_33_P3270192	0.00367097	0.0242308	down	2.13548	-2.13548	-1.09456	495.924	402.157	226.544	203.368	8.95443	8.66761	7.78545	7.64746	DIS3L2	DIS3 like 3'-5' exoribonuclease 2 [Source:HGNC Symbol;Acc:HGNC:28648] [ENST00000409401]	TGAGTACTAACTGTGCTCCAGGCAGCATGCTAAGTGTGGGAGATTAGAATGAATGGAAAG
A_33_P3245290	0.001575	0.0173905	down	2.32191	-2.32191	-1.21531	1992.21	1790.8	905.056	757.663	10.9161	10.773	9.73489	9.52362	AQP7P1	Homo sapiens aquaporin 7 pseudogene 1 (AQP7P1), non-coding RNA [NR_002817]	GTGATAAGAATATTACTTCCCATTTGTGTTGCTGTGAATATTAAATGCGCTACCACATGT
A_23_P64990	0.00113433	0.015765	down	1.88667	-1.88667	-0.915845	248.832	254.749	131.851	143.688	7.97693	8.02061	7.02044	7.14542	RAD52	Homo sapiens RAD52 homolog, DNA repair protein (RAD52), transcript variant 1, mRNA [NM_134424]	AAGCAATATAGGCCAGACTTGGTCCTAAGCACCTGCCTCAGCAATTGTCTACATTCAGTT
A_33_P3405334	0.001055	0.0155346	down	2.03162	-2.03162	-1.02263	3168.59	3213.02	1751.06	1540.86	11.5911	11.6433	10.6695	10.5196	GM2A	Homo sapiens GM2 ganglioside activator (GM2A), transcript variant 1, mRNA [NM_000405]	GAGTTCTGGGCTCATTTGAAGCCTGGAATAGCAATAAATCTTTTTAACTTGCGGACAGTT
A_33_P3212930	0.000766493	0.0145236	up	8.16859	8.16859	3.03009	7.49791	9.42027	65.8108	79.1053	2.87432	3.37947	6.02936	6.28461		microtubule affinity regulating kinase 2 pseudogene 16 [Source:HGNC Symbol;Acc:HGNC:45171] [ENST00000605714]	AAACCTGCTCAAAAAATGTATCCTTCTCAATCCCAGCAAGAGAGGCCCTTCAGAGCACAT
A_23_P154688	0.00319277	0.0228931	up	3.17612	3.17612	1.66727	53.3674	44.3875	141.263	191.164	5.7691	5.56733	7.11234	7.55862	SLC4A11	Homo sapiens solute carrier family 4 member 11 (SLC4A11), transcript variant 2, mRNA [NM_032034]	TTGCTCAGGGCAGCTTCTGCCCAGGGTGGGTGGGACTGAGCAGGATGGATTTTCTTTTGA
A_23_P31376	0.00575702	0.030051	up	1.71622	1.71622	0.779238	182.865	199.683	375.235	318.932	7.53747	7.6736	8.48906	8.2805	LRRN3	Homo sapiens leucine rich repeat neuronal 3 (LRRN3), transcript variant 3, mRNA [NM_018334]	GCCTCTCTCCAGAAATGAACTGTGATGGTGGACACAGCTATGTGAGGAATTACTTACAGA
A_23_P328766	0.00832466	0.0359714	down	2.62556	-2.62556	-1.39262	119.45	79.6052	35.39	40.5146	6.91364	6.36473	5.16987	5.32325	ZNF519	Homo sapiens zinc finger protein 519 (ZNF519), transcript variant 1, mRNA [NM_145287]	AAAGCCTTTAACAGGGGGTCATACCTTACTCAACACCAGAGAATCCATACCGGAGAGAAA
A_33_P3297468	0.00054437	0.0129352	up	2.91138	2.91138	1.5417	534.743	506.493	1510.9	1729.11	9.06146	9.00229	10.4676	10.6796	SLC34A3	Homo sapiens solute carrier family 34 member 3 (SLC34A3), transcript variant 2, mRNA [NM_001177317]	ATCAGTCTGGACCGGGCGTACCCCCTCTTACTGGGCTCCAACATCGGCACCACTACCACA
A_23_P436526	0.000688484	0.0140022	down	2.36	-2.36	-1.23878	881.494	972.782	425.632	391.819	9.78216	9.93528	8.66247	8.57741	SLC25A42	Homo sapiens solute carrier family 25 member 42 (SLC25A42), transcript variant 1, mRNA [NM_178526]	GTGTGAAGGGATCTGAGCTTGTTCATCTCCAGTCGTGACTTCATTTCCCTTCCTTCTGTC
A_33_P3304097	0.000135933	0.0114911	down	4.44499	-4.44499	-2.15218	246.468	277.189	61.0691	60.0683	7.96232	8.14087	5.92428	5.87456			ATGCACACATACACATATAAACATACACACACACACATATACACTAATAGATTATATTGA
A_33_P3332018	0.00206781	0.0192981	up	2.02766	2.02766	1.01981	106.391	92.8872	224.917	198.79	6.75211	6.59577	7.77537	7.61213	FGL2	Homo sapiens fibrinogen like 2 (FGL2), mRNA [NM_006682]	TTTAATTATCACATCTATTCTTCAATGTGGAAATATTAAATATTGTTGGTTGTAAAATAA
A_33_P3375665	0.00173406	0.0180055	up	1.86271	1.86271	0.897407	11533.5	10409	22494	20308.3	13.4008	13.3144	14.327	14.183	FOXO3	Homo sapiens forkhead box O3 (FOXO3), transcript variant 1, mRNA [NM_001455]	TTGCCTTGTGTATTCCACTTAAAACCGTAATCTAGTTTGTAAAAGAGATGGTGACGCATG
A_23_P40805	0.000981603	0.0152776	up	2.48358	2.48358	1.31242	32.0875	25.4913	74.9659	75.6349	5.01865	4.78919	6.21422	6.21845	KLF15	Homo sapiens Kruppel like factor 15 (KLF15), mRNA [NM_014079]	TTTTTTAAGCAATAATTTATTTGCCTCCTCCAGAGGGACATGGCAATGTTACCAGCCCAC
A_33_P3321577	0.00772462	0.0346115	down	2.03487	-2.03487	-1.02493	1460.45	1849.58	890.793	764.244	10.471	10.8247	9.71106	9.53487	BAZ1B	Homo sapiens bromodomain adjacent to zinc finger domain 1B (BAZ1B), mRNA [NM_032408]	TCATGAAACAGTTGTGGTCTTTTGAGTTGATCTTGGCAGAGTAAAGGGACGTGTCCTGGA
A_23_P155360	0.000394944	0.0124207	up	1.95642	1.95642	0.968216	215.87	214.535	451.115	442.333	7.77097	7.77636	8.74026	8.7435	HDAC11	Homo sapiens histone deacetylase 11 (HDAC11), transcript variant 1, mRNA [NM_024827]	TTGCTGACTCCATACTTAATCTGTTTGGCCTGGGGCTCATTGGGCCTGAGTCACCCAGCG
A_32_P63013	0.00413292	0.0256402	down	2.13818	-2.13818	-1.09639	151.005	117.861	62.8214	67.1433	7.26044	6.93438	5.96372	6.03834	MIR4697HG	Homo sapiens MIR4697 host gene (MIR4697HG), long non-coding RNA [NR_024344]	CCCGGGAGTGTTGCAAGTTAAACTGATGAAAAGACGTTTAGTATTTAATTGCTCCTCATG
A_23_P329261	0.00116156	0.0157949	down	2.18355	-2.18355	-1.12668	4533.74	4386.34	2308.43	1957.32	12.0891	12.0972	11.0654	10.8676	KCNJ2	Homo sapiens potassium voltage-gated channel subfamily J member 2 (KCNJ2), mRNA [NM_000891]	AAGTTGAACAATCCTAGCCATTGACAATCGTGATAGTTATTATTTTCCCATTTGCTGTCT
A_33_P3227788	0.00162291	0.0176279	down	1.78686	-1.78686	-0.837427	1235.68	1097.59	682.262	656.589	10.2374	10.1014	9.34958	9.31434	PANK1	Homo sapiens pantothenate kinase 1 (PANK1), transcript variant alpha, mRNA [NM_148977]	CTGAGCACCGTCTTTAATTTCCATATCTTCAAGTCTTGAAGAAGTTGATGTTAATTGAAG
A_23_P100392	0.0011219	0.015765	down	3.14742	-3.14742	-1.65417	921.099	822.643	257.758	313.336	9.84581	9.68587	7.96819	8.25516	ELOB	Homo sapiens elongin B (ELOB), transcript variant 1, mRNA [NM_007108]	CAGACGATGGCCAAGAGCAGAAACACAAGCTGGAGCCAGTGTCCTGGTTTGACAGCATGT
A_23_P58953	0.00170526	0.0178635	down	2.05176	-2.05176	-1.03686	3909.17	3789.79	2117.77	1790.6	11.8722	11.8765	10.943	10.732	NQO2	Homo sapiens N-ribosyldihydronicotinamide:quinone reductase 2 (NQO2), transcript variant 3, mRNA [NM_000904]	TCACAGTGTCTGATTTGTATGCCATGAACTTTGAGCCGAGGGCCACAGACAAAGATATCA
A_23_P16078	0.00171595	0.0179136	down	1.95711	-1.95711	-0.968723	1005.29	923.926	543.559	480.016	9.96218	9.8572	9.02037	8.86158	PAFAH1B3	Homo sapiens platelet activating factor acetylhydrolase 1b catalytic subunit 3 (PAFAH1B3), transcript variant 2, mRNA [NM_002573]	ACGGACACACAGCAGAGCAGGTGACTGGTGGCATCAAGGCCATTGTGCAACTGGTGAATG
A_23_P53015	0.000783885	0.0145302	down	1.74473	-1.74473	-0.803	211.171	202.227	123.025	121.334	7.73792	7.69795	6.91623	6.91364	TUT1	Homo sapiens terminal uridylyl transferase 1, U6 snRNA-specific (TUT1), mRNA [NM_022830]	CATATAGAACAGGCAACCAAGAGAACGCGGTCAGAAGGAGGTGGAACTGGGGAGTCCTCT
A_23_P255057	0.000221155	0.0117392	down	2.62827	-2.62827	-1.39412	152.954	156.478	58.5303	63.2731	7.28023	7.32175	5.86168	5.95208	SLC35A5	Homo sapiens solute carrier family 35 member A5 (SLC35A5), transcript variant 1, mRNA [NM_017945]	TGTGCAGATTATTTTCCTTGGCCTTCAAGCTTCCAAAAAACTTGTAATAATCATGTTAGC
A_33_P3251421	0.0032721	0.023158	up	2.13053	2.13053	1.09121	67.715	70.7241	141.149	171.335	6.11381	6.21191	7.11098	7.39717	KRTAP21-1	Homo sapiens keratin associated protein 21-1 (KRTAP21-1), mRNA [NM_181619]	GGCTCTGGCTACTGTGGCTACCGGCCATTTTGCTTTAGAAGATGCTATTCTTCCTGCTAA
A_24_P126139	0.00277194	0.021638	down	1.86122	-1.86122	-0.896252	1270.72	1476.26	762.772	742.223	10.285	10.4999	9.5023	9.4901	RAB9B	Homo sapiens RAB9B, member RAS oncogene family (RAB9B), transcript variant 1, mRNA [NM_016370]	CTTCATCATAAAGACCTCTATCAACTCACAAAAGTATTTGTCTCTATTAGAGTGGCATGT
A_33_P3243449	0.00872924	0.0367849	down	2.12941	-2.12941	-1.09046	81.2671	66.784	30.8873	41.2175	6.36515	6.13311	4.96928	5.34806	CD70	Homo sapiens CD70 molecule (CD70), transcript variant 1, mRNA [NM_001252]	TGGGGCGTAGTGGTGGCAGGACAAGAGAAGGCATTGAGCTTTTTCTTTCATTTTCCTATT
A_33_P3576853	0.0077742	0.0347668	up	1.86342	1.86342	0.897956	33.809	36.6567	75.2025	62.8851	5.08724	5.28215	6.22153	5.94376	NIFK-AS1	Homo sapiens NIFK antisense RNA 1 (NIFK-AS1), transcript variant 3, long non-coding RNA [NR_037857]	GGCCTTTTGTAGACGTCTGACGATTAGTTTTTGAAATACTTTCCGTTTTCTGTAAAATCT
A_23_P36658	0.00107958	0.0156526	down	2.3646	-2.3646	-1.24159	799.06	778.689	373.959	316.296	9.64006	9.59987	8.48723	8.26951	MGST1	Homo sapiens microsomal glutathione S-transferase 1 (MGST1), transcript variant 3, mRNA [NM_145791]	TTTTTTGTTGGATATGGAGTTACTCTTTCCATGGCTTACAGGTTGCTGAAAAGTAAATTG
A_33_P3413701	0.00989251	0.0393008	down	2.45413	-2.45413	-1.29521	624.5	540.13	200.624	291.119	9.27024	9.08538	7.61741	8.14779	ERAP1	Homo sapiens endoplasmic reticulum aminopeptidase 1 (ERAP1), transcript variant 2, mRNA [NM_001040458]	GAAAAGCCCATTTTCTAAACAGATACAATATTGCCACAACAATGTGCAGAAACCTTTTTG
A_23_P115246	0.000866868	0.0149943	up	2.76113	2.76113	1.46526	67.4198	55.9806	171.805	188.612	6.1062	5.8956	7.39603	7.53629	FCN3	Homo sapiens ficolin 3 (FCN3), transcript variant 1, mRNA [NM_003665]	ATTGTCCACGGTGCCTGGTGGTATGCATCCTGTTACCGATCAAATCTCAATGGTCGCTAT
A_24_P321634	0.00501868	0.0282287	up	1.8673	1.8673	0.900956	52.3692	60.8836	115.581	106.74	5.74385	6.01041	6.82712	6.72906	ZMYM5	Homo sapiens zinc finger MYM-type containing 5 (ZMYM5), transcript variant 1, mRNA [NM_001039650]	AAAGATGCATCTACAAAGAAGGCTAATGTCATTCTTCCAGTAGAATCAAGCAAATCCTTC
A_23_P424712	0.00782799	0.034843	down	1.80886	-1.80886	-0.855084	190.277	165.73	93.143	110.244	7.59767	7.39743	6.51719	6.76774	CCDC142	Homo sapiens coiled-coil domain containing 142 (CCDC142), mRNA [NM_032779]	AGAACTGGAAGCTTGGAGGAAAGCATACTGGAGAATAAGCTACAAAGAGCCTGGGCTTAA
A_23_P168306	0.000408893	0.0124207	up	2.40437	2.40437	1.26566	539.782	565.251	1480.21	1339.34	9.07676	9.14855	10.4331	10.3236	WASF1	Homo sapiens WAS protein family member 1 (WASF1), transcript variant 1, mRNA [NM_003931]	TTAGCAGTATCCCCTTCCCACTTATATATTGTGTGATATGATTTTGCTTGCCTATAGGAG
A_23_P134139	0.00048797	0.0127655	down	7.80185	-7.80185	-2.96382	642.689	735.707	103.52	77.0013	9.314	9.52188	6.66599	6.24225	FABP7	Homo sapiens fatty acid binding protein 7 (FABP7), transcript variant 1, mRNA [NM_001446]	GATGAAACCACTGCAGATGATAGAAACTGTAAGTCTGTTGTTAGCCTGGATGGAGACAAA
A_33_P3262020	0.0119366	0.0436844	up	1.77334	1.77334	0.826469	202.609	191.82	326.797	414.077	7.68126	7.61609	8.29508	8.6552	C8G	Homo sapiens complement C8 gamma chain (C8G), mRNA [NM_000606]	TCTTCTGCCGGCTGCCCCAGAGGACAGTGGGTGGAGTGGTACCTACTTATTAAATGTCTC
A_23_P500381	0.000427993	0.0124207	up	2.80593	2.80593	1.48848	120.6	133.117	371.122	379.532	6.92699	7.10363	8.47686	8.53073	HTR7	Homo sapiens 5-hydroxytryptamine receptor 7 (HTR7), transcript variant d, mRNA [NM_019859]	TAACTCCCATTGACATTGCTTCTTACCAGACATGGGGAAAAGCTACCTTTCCTGAAAGGG
A_33_P3214159	0.00221511	0.0199529	up	1.93791	1.93791	0.954499	26.1565	26.0138	49.6263	57.5884	4.71208	4.82149	5.63055	5.81202	CDH2	Homo sapiens cadherin 2 (CDH2), transcript variant 1, mRNA [NM_001792]	TACCAGAATATAAATGATACACCTCTGACCCCAGCGTTCTGAATAAAATGCTAATTTTGG
A_33_P3258824	0.00245495	0.0205664	up	2.23245	2.23245	1.15863	383.836	343.074	785.717	910.88	8.58169	8.43775	9.54265	9.79405	NOTCH2	Homo sapiens notch 2 (NOTCH2), transcript variant 2, mRNA [NM_001200001]	AAATGCCTCACAGGCTTCACAGGGCAGAAATGTGAGACTGATGTCAATGAGTGTGACATT
A_23_P77493	0.000732833	0.0141865	down	6.67223	-6.67223	-2.73817	35.9553	37.9975	5.41922	6.66621	5.18208	5.34053	2.28634	2.75993	TUBB3	Homo sapiens tubulin beta 3 class III (TUBB3), transcript variant 1, mRNA [NM_006086]	TTGTTTTTTACTGGTTTGTGTTTATATTTTCGGGGATACTTAATAAATCTATTGCTGTCA
A_33_P3358898	0.000713106	0.0141202	down	1.85085	-1.85085	-0.888191	1259.51	1223.91	674.911	698.453	10.2698	10.2457	9.33519	9.40391	SSC5D	Homo sapiens scavenger receptor cysteine rich family member with 5 domains (SSC5D), transcript variant 1, mRNA [NM_001144950]	AGGGGAGACGTGTGACCCTCTCCAGGATTTGAGGGGCTTAAGACACCCCCAACCAAAAAA
A_33_P3308055	0.000651051	0.0138718	up	2.22134	2.22134	1.15143	3139.34	2924.84	6948.86	7427.64	11.5775	11.4979	12.627	12.7512	EIF4E2	Homo sapiens eukaryotic translation initiation factor 4E family member 2 (EIF4E2), transcript variant 6, mRNA [NM_001330203]	GCTATGACAAGAGTGATTTAGTGTTGCACTTTCAGAGCAATTATCTACTGCAGTAATAAA
A_24_P268676	0.00245703	0.0205744	down	2.09863	-2.09863	-1.06945	1655.04	1954.18	899.047	847.38	10.6472	10.9062	9.72371	9.69074	BHLHE40	Homo sapiens basic helix-loop-helix family member e40 (BHLHE40), mRNA [NM_003670]	AACAGAACTAGACTCAGTTTTCAATTCCATCCTAAAACTCCTTTTAACCAAGCTTAGCTT
A_24_P860703	0.000226978	0.0117392	up	3.32232	3.32232	1.73219	412.451	431.503	1435.93	1561.07	8.69	8.76551	10.3844	10.5355	SNHG17	Homo sapiens small nucleolar RNA host gene 17 (SNHG17), transcript variant 4, long non-coding RNA [NR_152754]	CCATGCCTGGAATGACTTTAATAACCAAGAGTTTTATTTTTGAATTTGTAGCTGTCGTTC
A_23_P500353	0.00855712	0.0364275	up	1.76343	1.76343	0.81838	173.269	187.327	376.29	302.434	7.46747	7.58893	8.49213	8.20103	KCNN2	Homo sapiens potassium calcium-activated channel subfamily N member 2 (KCNN2), transcript variant 1, mRNA [NM_021614]	CGGTCCTCTTCCACAGCACCACCAACTTCATCAGAGAGTAGCTAGAAGAGAATAAGTTAA
A_32_P174572	0.00376107	0.0245343	up	2.05298	2.05298	1.03772	74.6131	87.7974	166.751	181.14	6.23881	6.51267	7.35112	7.47581	HTR7P1	Homo sapiens 5-hydroxytryptamine receptor 7 pseudogene 1 (HTR7P1), non-coding RNA [NR_002774]	GCAAGCTGTCCTCTCAGGATAAAGTGGAATTTCGACATGGATTATGGACTTCTTCCAACT
A_23_P77401	0.0035026	0.0237722	up	1.81486	1.81486	0.859856	189.355	213.137	409.27	363.299	7.58835	7.77048	8.60684	8.47171	CPPED1	Homo sapiens calcineurin like phosphoesterase domain containing 1 (CPPED1), transcript variant 1, mRNA [NM_018340]	ATACAGCATTATGAAACAGCACTCAGTAATCCTAAAATGATTTCCAAAGCTGGTTACACA
A_24_P222911	0.00137895	0.0166542	down	2.97783	-2.97783	-1.57426	425.624	511.056	171.449	150.053	8.73405	9.0129	7.39245	7.20598	SRSF7	Homo sapiens serine and arginine rich splicing factor 7 (SRSF7), transcript variant 1, mRNA [NM_001031684]	CAGAAATGTCAATGAGACTAAAGTGGTTTTGTAAATCTCAGCTATATTTAGCAACACTCC
A_23_P46429	0.000827834	0.0148224	up	2.39936	2.39936	1.26265	3984.83	4238.25	11027.8	9895.77	11.9007	12.0347	13.3042	13.1565	CCN1	Homo sapiens cysteine rich angiogenic inducer 61 (CYR61), mRNA [NM_001554]	GGAGCACATGTTACTGCTTCATTTTGGAGCTTGTGGAGTTGATGACTTTCTGTTTTCTGT
A_23_P334727	0.00495705	0.0280555	up	1.9915	1.9915	0.993856	385.328	304.195	723.111	700.586	8.58553	8.26693	9.43217	9.40799	NRG4	Homo sapiens neuregulin 4 (NRG4), mRNA [NM_138573]	AAGTCGTTTTGCCTGAATGGGGGGCTTTGTTATGTGATACCTACTATTCCCAGCCCATTT
A_33_P3273020	0.00284006	0.0217865	down	2.08415	-2.08415	-1.05946	13342.9	11730.1	6835.5	5713.71	13.601	13.4914	12.6126	12.3609	FKBP2	Homo sapiens FK506 binding protein 2 (FKBP2), transcript variant 1, mRNA [NM_004470]	TTCGAGGTGGAGCTGCTCAAAATAGAGCGACGAACTGAGCTGTAACCAGACTGGGGAGGG
A_23_P65518	0.000700991	0.0140507	down	3.46159	-3.46159	-1.79143	1133.39	1126.41	373.765	299.955	10.1208	10.1357	8.48693	8.18663	DACT1	Homo sapiens dishevelled binding antagonist of beta catenin 1 (DACT1), transcript variant 1, mRNA [NM_016651]	ACCGAAGCGTTGACCTGAACATATTAGTGCAATCCAGTCCAGATTGGACCTTTGATCCTA
A_23_P160154	0.00343447	0.0236244	down	2.40114	-2.40114	-1.26372	81.3725	69.0469	35.3709	29.0638	6.36812	6.18071	5.16913	4.85227	GALE	Homo sapiens UDP-galactose-4-epimerase (GALE), transcript variant 1, mRNA [NM_000403]	CATGCCTCTGGCTGCATTGGTGAGGATCCCCAGGGCATACCCAACAACCTCATGCCTTAT
A_24_P288890	0.000447182	0.0126925	down	4.54033	-4.54033	-2.1828	110.444	110.367	27.5466	22.4586	6.81265	6.83609	4.8017	4.48144	RFLNA	Homo sapiens refilin A (RFLNA), transcript variant 2, mRNA [NM_181709]	TGGCCTGGGGTATTTCCAAAACAGCCTTTTCGCACACATGCAGGTTGCACCGAGAGGTCT
A_23_P218463	0.000792812	0.0145423	down	1.87485	-1.87485	-0.906775	5264.48	4817.58	2777.33	2821.65	12.2951	12.2313	11.3229	11.3899	SERTAD1	Homo sapiens SERTA domain containing 1 (SERTAD1), mRNA [NM_013376]	GTCATAGCTTGGGCTGTTCCTTCTCTGATACGGGAAGAGACCCCAATCAGATTTTTCAAA
A_32_P209624	0.00103395	0.0154201	up	1.78913	1.78913	0.839256	58.2664	59.4123	110.252	110.832	5.88328	5.97709	6.761	6.77789	MKRN7P	Homo sapiens makorin ring finger protein 7, pseudogene (MKRN7P), non-coding RNA [NR_026640]	ATGAGTGGGACTTGTTCCATGATGATCTGGAAGATTTTTATGACTTGGCTCAGTAGCCAC
A_23_P74663	0.00176626	0.0181178	down	4.46515	-4.46515	-2.15871	78.4407	67.0371	20.1794	14.2471	6.31352	6.13791	4.31463	3.81938	TAF1A	Homo sapiens TATA-box binding protein associated factor, RNA polymerase I subunit A (TAF1A), transcript variant 1, mRNA [NM_005681]	TGGGCAAAAAGTGATTGGAAGGAAGATACAGCTTTGGCCTGTGAGAAAGCTTTTGTGGCT
A_33_P3220827	0.000307264	0.012035	down	2.06866	-2.06866	-1.0487	346.746	344.389	171.237	171.044	8.44101	8.44177	7.39073	7.39466	PEA15	Homo sapiens proliferation and apoptosis adaptor protein 15 (PEA15), transcript variant 1, mRNA [NM_001297576]	GAGTTCCATGTTTGTACTCCTGTGCTGGACTGTTTCCTGAGTACCAGCAGGTCCCTTTTT
A_23_P153897	0.00248009	0.0205907	down	1.74657	-1.74657	-0.804521	468.148	437.813	283.712	251.302	8.87451	8.78661	8.09893	7.95315	GNG7	Homo sapiens G protein subunit gamma 7 (GNG7), mRNA [NM_052847]	CCCTGCCTCGGAGAACCCCTTTAAGGACAAGAAACCTTGTATTATTTTATAACTGTGTTC
A_33_P3271105	0.0023407	0.0202547	up	2.22989	2.22989	1.15697	64.2781	71.837	171.255	148.059	6.03388	6.23057	7.39125	7.18714	PABPC4	Homo sapiens poly(A) binding protein cytoplasmic 4 (PABPC4), transcript variant 3, mRNA [NM_001135654]	AAGAAAAAACGAATCCTCGGAGAACCCGCGGGGAAGTCACTTTCGTACGCTTCCGGCCTG
A_23_P31453	0.00765225	0.0344211	down	2.41271	-2.41271	-1.27065	62.86	74.4274	33.2351	25.5305	5.99994	6.27672	5.07619	4.65917	STEAP1	Homo sapiens STEAP family member 1 (STEAP1), mRNA [NM_012449]	GACGTCACCAAAATTAACAAAACTGAGATATGTTCCCAGTTGTAGAATTACTGTTTACAC
A_33_P3228266	0.000435444	0.0124777	up	1.94828	1.94828	0.962204	14976.4	14332.4	30483.8	28961	13.7733	13.7606	14.7454	14.7129	CST3	Homo sapiens cystatin C (CST3), transcript variant 1, mRNA [NM_000099]	AGATCTACGCTGTGCCTTGGCAGGGCACAATGACCTTGTCGAAATCCACCTGTCAGGACG
A_23_P369328	0.00026036	0.012035	down	2.72688	-2.72688	-1.44725	324.576	293.994	117.55	115.261	8.35464	8.22761	6.85062	6.83713	FAM241B	Homo sapiens family with sequence similarity 241 member B (FAM241B), mRNA [NM_145306]	GGAGCAGGACTTGGGCTTAGGGCAGGTGGAAAAAATTCCAGACTTTTTTAGCACTGTTTT
A_23_P94533	0.00381435	0.0246595	down	1.78745	-1.78745	-0.837901	3013.5	2988.34	1915.37	1601.91	11.5165	11.5311	10.7995	10.5724	CTSL	Homo sapiens cathepsin L (CTSL), transcript variant 1, mRNA [NM_001912]	AAGACATGGATCATGGTGTGCTGGTGGTTGGCTACGGATTTGAAAGCACAGAATCAGATA
A_32_P80850	0.00938415	0.0381842	down	3.98826	-3.98826	-1.99576	151.572	82.5662	30.4847	27.1582	7.266	6.42205	4.94789	4.74865	COL14A1	Homo sapiens collagen type XIV alpha 1 chain (COL14A1), mRNA [NM_021110]	GTTCCTGGACCCCAAGGTCCTTCTGGCCAGCCTGGATATTGTGACCCCTCATCATGTTCT
A_23_P107421	0.000757212	0.0144426	down	2.14156	-2.14156	-1.09866	2231.43	1974.63	1014.71	988.963	11.0729	10.9249	9.89984	9.9006	TK1	Homo sapiens thymidine kinase 1 (TK1), transcript variant 1, mRNA [NM_003258]	AGGGGCTTATCTCTTCAAGTGTGGAGAGGGCAGGGTCCACGCCTCTGCTGTAGCTTATGA
A_33_P3328736	0.00285554	0.0218409	down	1.72278	-1.72278	-0.784738	3477.22	3094.26	2081.44	1903.19	11.7369	11.5837	10.9196	10.8315	SVBP	Homo sapiens small vasohibin binding protein (SVBP), mRNA [NM_199342]	GCTTGCTGAAGAGACTTGTTTTCTTCTTCTAAGACAGTGGTTTTGTTTTTTGGGTTTTTT
A_23_P125233	7.38257e-05	0.0108228	down	4.489	-4.489	-2.1664	1134.12	1065.26	259.051	237.226	10.1228	10.051	7.97364	7.86742	CNN1	Homo sapiens calponin 1 (CNN1), transcript variant 1, mRNA [NM_001299]	AGAGACCCAGCGGACACACGCGGTTTCGTTTGCAGCGACTGGCATACTATGTGGATGTGA
A_32_P101860	0.000867365	0.0149943	down	1.9184	-1.9184	-0.9399	137.011	123.796	70.6027	70.2909	7.11379	7.00242	6.12947	6.10694	TMEM106A	Homo sapiens transmembrane protein 106A (TMEM106A), transcript variant 1, mRNA [NM_001291586]	GCTGCTGTGTATAGACTGCCAAATGTGAAGTATTTATATTGTATTCAATAAACTATACTT
A_23_P165657	0.00211927	0.0195351	down	1.89793	-1.89793	-0.924428	1053.81	972.021	590.233	514.954	10.0259	9.93352	9.1424	8.96818	SLC20A1	Homo sapiens solute carrier family 20 member 1 (SLC20A1), mRNA [NM_005415]	TGTGGGATGGATGAATGAAGTGGAATGTGAACTTTGGGCAAGTTAAATGGGACAGCCTTC
A_33_P3232277	0.00619973	0.0311702	up	2.79705	2.79705	1.4839	488.594	419.602	1139.66	1594.5	8.93076	8.72454	10.0575	10.5656	CCNG1	Homo sapiens cyclin G1 (CCNG1), transcript variant 6, mRNA [NM_001364020]	TCAGAAACTGCTACACCAGCTGAATGCCCTGTTGGAACAGGAGTCTAGATGTCAGCCAAA
A_33_P3319041	0.00482847	0.0276634	up	1.75473	1.75473	0.811247	168.786	141.588	287.399	283.664	7.42983	7.18714	8.12332	8.11614	HMGB3	Homo sapiens high mobility group box 3 (HMGB3), transcript variant 1, mRNA [NM_001301228]	GTATTTGGGGACGTTGGATGCATTCATTTTCTGTAATAAAGTTTCTTAATCACTCTTCCC
A_33_P3226395	0.00258435	0.0209171	up	5.68384	5.68384	2.50687	13.1102	14.1058	101.811	65.0472	3.67968	3.94655	6.64512	5.99484	LOC105374312	Homo sapiens uncharacterized LOC105374312 (LOC105374312), long non-coding RNA [NR_153417]	CTCTGGAAAGTGGTGGTAGTTCCAGATTTATGTGAATGTTACTTTGTTTTTCCCTATAAA
A_23_P153640	0.000528535	0.0128949	up	2.21755	2.21755	1.14897	219.928	209.528	530.931	480.852	7.80066	7.74788	8.98073	8.86575	ANKRD27	Homo sapiens ankyrin repeat domain 27 (ANKRD27), mRNA [NM_032139]	GCAGTATTTCTAGAAACATCCCTTTTTGTTGAGAACCTCCCTTGAATGTCTGTCACACTC
A_24_P254850	0.00727787	0.0335903	down	3.33776	-3.33776	-1.73888	211.708	229.492	85.9958	54.3027	7.74179	7.86942	6.40426	5.72919	SEC14L5	Homo sapiens SEC14 like lipid binding 5 (SEC14L5), mRNA [NM_014692]	GGCAGTTAGAAAATGTTTTTTCCCAGAGGTTGAAGTATGGAGAGTTTGAGACTCTTTTTT
A_33_P3422654	0.00249368	0.0206063	down	1.98829	-1.98829	-0.99153	525.566	469.53	243.427	273.046	9.0362	8.89145	7.87848	8.0661	LINC01816	Homo sapiens long intergenic non-protein coding RNA 1816 (LINC01816), long non-coding RNA [NR_024444]	TTTTCTCTACTTGGATCTGAGAACTCTGTCCCTCCAGCCCTGCGAGCGCTTTGCCAGGGT
A_33_P3304908	0.00645195	0.0316697	up	2.21567	2.21567	1.14774	146.97	138.596	288.658	382.679	7.21788	7.15952	8.12876	8.54412	WASH5P	WAS protein family homolog 5, pseudogene [Source:HGNC Symbol;Acc:HGNC:33884] [ENST00000631796]	GGAGAGAAAGACCTAAATAAGCAATAGATGATTAGTTCTTCAATAACAGTTGTGACAAGG
A_33_P3350056	0.00228842	0.0201549	up	2.16119	2.16119	1.11183	30435.3	23981.8	57763.4	61595.6	14.7343	14.4851	15.6743	15.7688	MT1X	Homo sapiens metallothionein 1X (MT1X), mRNA [NM_005952]	TCCTGTGCCTGTGCCGGCTCCTGCAAATGCAAAGAGTGCAAATGCACCTCCTGCAAGAAG
A_33_P3337242	0.00264371	0.021145	up	1.97953	1.97953	0.985159	773.47	700.397	1454.25	1638.98	9.58624	9.45364	10.4043	10.6058	DTNBP1	Homo sapiens dystrobrevin binding protein 1 (DTNBP1), transcript variant 3, mRNA [NM_001271667]	ATATCGGACCAGGAGGCCCTGGACGTCTTCCTGAACTCTGGAGGAGAAGAGAACACTGTG
A_23_P3911	0.00126356	0.0162342	down	1.97341	-1.97341	-0.980691	1167.07	1019.57	576.819	559.132	10.1643	10.001	9.10755	9.09644	PLXDC1	Homo sapiens plexin domain containing 1 (PLXDC1), mRNA [NM_020405]	CCCGCATAATTTTAAGACGGTTCTTTAGGACATTAGTCCACCATCTTCTTGGTTTGCTGG
A_33_P3308914	0.00135124	0.0166355	up	2.33883	2.33883	1.22579	1721.93	1539.97	3780.51	4167.79	10.7006	10.5607	11.7582	11.9546	CIB2	Homo sapiens calcium and integrin binding family member 2 (CIB2), transcript variant 4, mRNA [NM_001301224]	TCCTCACTGGTGTGCTGTCCACAGATTTGTGAACTCCTGGTAGTAAAACACTTTTGCATC
A_33_P3398862	0.000520253	0.012843	up	2.57848	2.57848	1.36652	1803.16	1796.02	4577.23	5144.82	10.7523	10.7782	12.0439	12.2197	RHOB	Homo sapiens ras homolog family member B (RHOB), mRNA [NM_004040]	CTTTGTGCCTGTCCTAGAAGTGAAAATTGTTCAGTCCAAGAAACTGATGTTATTTGATTT
A_33_P3373403	0.000500868	0.0127655	up	2.94027	2.94027	1.55595	164.494	179.381	569.634	501.712	7.38653	7.52281	9.09341	8.92783	PLEKHO1	Homo sapiens pleckstrin homology domain containing O1 (PLEKHO1), transcript variant 1, mRNA [NM_016274]	TTGAGGAGGACAGCTATCTTGCCCATCCCACTCGAGACAGGGCAAAAATCCAGCACTCCC
A_23_P345460	0.00291535	0.0220023	down	1.87256	-1.87256	-0.905012	125.74	134.984	76.1	68.2703	6.99144	7.12576	6.24307	6.0641	PLEKHG4	Homo sapiens pleckstrin homology and RhoGEF domain containing G4 (PLEKHG4), transcript variant 2, mRNA [NM_001129727]	GACTTGATGCCTTTTGAATAACTTTCAATAGAATTGTCTAAAATTATCTTACTGGTTGTT
A_33_P3240043	0.000422277	0.0124207	up	2.5063	2.5063	1.32556	1871.02	1665.75	4678.13	4539.38	10.8166	10.6691	12.0753	12.0615	lnc-AC005323.1.1-1	LNCipedia lincRNA (lnc-AC005323.1.1-1), lincRNA [lnc-AC005323.1.1-1:1]	ATTGGTGAAGTTGATGCACAGCTGCTCCAGGCTGTTGAACTAAATAAATAGATATGTTTA
A_24_P273799	8.2473e-05	0.0108228	up	3.07599	3.07599	1.62105	213.112	210.54	687.384	693.12	7.75346	7.75664	9.36246	9.38975	ZNF641	zinc finger protein 641 [Source:HGNC Symbol;Acc:HGNC:31834] [ENST00000301042]	CCCCGATCTAAAATGGTCATTATATATTTGTGTCAAGAATTAGAAGGCAAGGGTCACTAA
A_33_P3331095	0.010714	0.0410252	down	2.91389	-2.91389	-1.54294	149.927	102.195	51.7782	37.5532	7.2478	6.73737	5.68617	5.21312	ATXN7L1	Homo sapiens ataxin 7 like 1 (ATXN7L1), transcript variant 4, mRNA [NM_001318229]	AACACAAGCTTGATTCCTGTTCTCGTTTTCCCCGAAGGCAGTTTTCACCCTCTGCTTTGA
A_24_P387321	0.00571255	0.0299905	down	2.22495	-2.22495	-1.15377	122.588	104.049	59.3839	46.7889	6.94981	6.76406	5.88188	5.52444	ZNF44	Homo sapiens zinc finger protein 44 (ZNF44), transcript variant 2, mRNA [NM_016264]	GGGAAAGCATTTAGTTCTTTTAAATACTTTTGTCGCCATGAAAGGACTCACAGTGAAGAA
A_24_P350437	0.00125719	0.0162342	down	1.75337	-1.75337	-0.81013	163.698	153.494	95.6075	91.8117	7.379	7.29048	6.55237	6.49685	THAP2	Homo sapiens THAP domain containing 2 (THAP2), mRNA [NM_031435]	GAAATGTCTGTGATCTAGATAGTTCTAGATTGAACATAGATTTTCTGCCAACAAATCCTC
A_23_P89601	0.00305325	0.0225566	down	3.15291	-3.15291	-1.65668	125.466	134.214	35.2902	50.5676	6.98811	7.11762	5.16582	5.62654	KRT32	Homo sapiens keratin 32 (KRT32), mRNA [NM_002278]	AACTGTTCTCTTTGGTGATGTTTCTGGTTGTCTGTGCTGCCTCAAAGAGCGTGTGTTCTT
A_23_P37514	0.00139578	0.0166542	down	2.06333	-2.06333	-1.04497	233.065	218.845	106.969	119.122	7.88183	7.80682	6.71041	6.8883	C15orf39	Homo sapiens chromosome 15 open reading frame 39 (C15orf39), mRNA [NM_015492]	TGGGCCTCATTTAAGGGATTCTGATGAGCCGATGGGCCCTGGAGGCAGCCCATTAAAGCA
A_32_P105549	0.0128936	0.0455188	down	2.36596	-2.36596	-1.24243	31.9472	34.0728	18.0134	12.0172	5.01163	5.18556	4.13931	3.57302	ANXA8L1	Homo sapiens annexin A8 like 1 (ANXA8L1), transcript variant 1, mRNA [NM_001098845]	GGCAACTGAGACTGGGTACCTGGAGATTCTGAAGTGCCTTTGCTGTGGTTTTCAAAATAA
A_24_P10137	9.74694e-05	0.0110159	up	3.83147	3.83147	1.9379	443.399	410.877	1813.85	1700.19	8.80131	8.69547	10.7157	10.6568	RGCC	Homo sapiens regulator of cell cycle (RGCC), mRNA [NM_014059]	AGAAGCCTTCATTGCTGATCTTGACAAAACTTTAGCAAGTATGTGAAACAAGAAGTTCTG
A_24_P407323	0.00835799	0.0360409	up	1.71551	1.71551	0.77864	530.04	534.484	881.088	1054.27	9.0497	9.07339	9.69392	9.98645	PPM1A	Homo sapiens protein phosphatase, Mg2+/Mn2+ dependent 1A (PPM1A), transcript variant 2, mRNA [NM_177951]	AGTCACTGATGACCTTGAGAAAGTTTGCAATGAAGTAGTCGACACCTGTTTGTATAAGGG
A_23_P411953	0.000787298	0.0145302	down	2.22711	-2.22711	-1.15518	1078.56	1075	478.32	522.006	10.0571	10.0652	8.82257	8.98939	PYGO2	Homo sapiens pygopus family PHD finger 2 (PYGO2), mRNA [NM_138300]	GCTGCTCAACTCTTGTGTTTGTTGTTCTGTTTGCCCCATTTATCTGTTGCTGTTTTTGTG
A_23_P75973	0.00688259	0.0326058	up	1.82918	1.82918	0.871201	392.87	355.056	650.968	775.684	8.61356	8.48206	9.27805	9.55997	RNF121	Homo sapiens ring finger protein 121 (RNF121), transcript variant 1, mRNA [NM_018320]	TGTGTGTACGTGAGGCAGAAGAATATGACAGATGTCAGCTTCTCCCTGTGTCAGATGATA
A_33_P3418091	0.000617053	0.0137369	up	2.18908	2.18908	1.13032	41.3866	38.4833	88.2821	97.0702	5.38964	5.36083	6.43874	6.57238	ISLR2	Homo sapiens immunoglobulin superfamily containing leucine rich repeat 2 (ISLR2), transcript variant 1, mRNA [NM_001130136]	TGTGTCGGGGGGTAGGGAGGGAATGCGTTTTCTGTCGTCTCTCTCCTAACTTAAAGCGCC
A_23_P155052	0.000544537	0.0129352	down	6.98292	-6.98292	-2.80383	188.944	183.005	31.3994	23.3662	7.584	7.5556	4.99629	4.53565	APOL6	Homo sapiens apolipoprotein L6 (APOL6), mRNA [NM_030641]	ATCTTAGAAACACCTTGAAGTATGCCAAGAAAAACGTCCGTGCATTTTGGAAACTCAGAG
A_23_P2573	0.00381324	0.0246595	up	1.75132	1.75132	0.80844	266.986	232.729	485.538	441.54	8.07943	7.89022	8.84523	8.7413	TMEM117	Homo sapiens transmembrane protein 117 (TMEM117), transcript variant 1, mRNA [NM_032256]	ATGAGAGCAGCACATCCCACCATTTACAATATTCGTATATCTTTCTGCAAATATGGCTCT
A_23_P377214	4.7689e-05	0.0108228	up	3.80854	3.80854	1.92924	6717.04	6339.47	26596.2	26413.6	12.6441	12.6188	14.5656	14.5557	HEXIM2	Homo sapiens hexamethylene bisacetamide inducible 2 (HEXIM2), transcript variant 2, mRNA [NM_144608]	AGTTGGCTCTTTTGTGTCATCTTACCCTTTACAGAGAAATTAAATGGCCTTGGTGGGACC
A_23_P106562	0.0132471	0.0462492	down	2.52332	-2.52332	-1.33533	194.778	123.924	67.2772	61.0932	7.62985	7.00355	6.06022	5.90253	GALNS	Homo sapiens galactosamine (N-acetyl)-6-sulfatase (GALNS), transcript variant 1, mRNA [NM_000512]	AACTGGGCGGTCATGAACTGGGCACCTCCGGGCTGTGAAAAGTTAGGGAAGTGTCTGACA
A_24_P291401	0.00025104	0.0119579	up	2.88779	2.88779	1.52997	243.921	262.688	757.75	783.848	7.94628	8.0635	9.49557	9.57414	TMEM150A	Homo sapiens transmembrane protein 150A (TMEM150A), transcript variant 1, mRNA [NM_001031738]	TGTGAGTGGGTGTGTGTCATCGATATCCTCATTTTCTATGGCACCTTCAGCTACGAGTTT
A_23_P98248	0.00176089	0.0180963	up	2.03426	2.03426	1.02451	10408.7	9916.57	20475.8	23094.7	13.2609	13.2481	14.1739	14.3842	TRPT1	Homo sapiens tRNA phosphotransferase 1 (TRPT1), transcript variant 1, mRNA [NM_001033678]	ACCCTTCTTCCGCTCTGCCAATGGGGTGATTCTGACTCCAGGGAATACTGATGGCTTCCT
A_24_P331655	0.00179504	0.0182778	down	1.82047	-1.82047	-0.864311	208.346	197.613	109.547	120.045	7.71976	7.65949	6.75123	6.89939	KIAA0895L	Homo sapiens KIAA0895 like (KIAA0895L), mRNA [NM_001040715]	TAGTTTTCCCATCTGTAAAACTCAGAAACGCAGTTGGAAAGTCCTTATTCATTTAGTAAG
A_33_P3229032	0.000278558	0.012035	up	3.29615	3.29615	1.72078	559.055	520.811	1820.91	1984.29	9.12603	9.04116	10.7211	10.8877	CLEC11A	Homo sapiens C-type lectin domain containing 11A (CLEC11A), mRNA [NM_002975]	TGAAGGGGCGGGCACCAGGCTAGGTCCGGTGCCAATAAATCCTTGTGGAATCTGACTTGA
A_24_P695306	0.000400771	0.0124207	down	6.47095	-6.47095	-2.69398	98.8066	111.929	15.2978	18.8556	6.64572	6.8603	3.89323	4.22484	TMEM229A	Homo sapiens transmembrane protein 229A (TMEM229A), mRNA [NM_001136002]	GTGTGTACCAGGACCTAATTTCCAACGTGTTGTGGAGGGTGCAGTACGTACCAGCTAACT
A_23_P72697	0.000231863	0.0117392	up	2.99308	2.99308	1.58163	3554.59	3192.51	10745.3	11001.1	11.7629	11.6318	13.2497	13.3082	GPIHBP1	Homo sapiens glycosylphosphatidylinositol anchored high density lipoprotein binding protein 1 (GPIHBP1), transcript variant 1, mRNA [NM_178172]	TCGCTGCCGACAGAAGTCACTGCCTACCTCAGGGTCCCCTTACCTGGGTGGGAAATAAAT
A_23_P27724	0.000155788	0.0116722	up	2.86994	2.86994	1.52102	91605.4	82341.9	237849	261828	16.2306	16.2234	17.7026	17.7935	SELENOW	Homo sapiens selenoprotein W (SELENOW), mRNA [NM_003009]	CCTCAGGCATCCTTCTCAAGGGGAAGCCAAGAGAGGCATCAGGATGGGTGGGTTTCTGAT
A_33_P3648597	0.0124989	0.0448214	down	1.73209	-1.73209	-0.792517	711.028	701.042	485.158	367.598	9.46357	9.45489	8.84413	8.48929		Homo sapiens cDNA FLJ39053 fis, clone NT2RP7012291. [AK096372]	GTCCCAGTCCACCAGCCTGGTATGTTTCTCTGTTTATTTAAGTATGCTTTAGTTTTTCTT
A_23_P315991	0.00298702	0.0222519	down	3.00124	-3.00124	-1.58556	142.7	141.287	40.8782	57.9142	7.17643	7.18336	5.36822	5.82046	OR10A5	Homo sapiens olfactory receptor family 10 subfamily A member 5 (OR10A5), mRNA [NM_178168]	TCATGAGCTTCTCTTCCCTACCTACTGAAATACAGTCATTGCTCTTCCTGACATTTCTAA
A_33_P3230818	0.000790731	0.0145302	up	2.13394	2.13394	1.09352	429.347	385.091	940.831	890.719	8.75303	8.60394	9.78346	9.76055	RCAN2	Homo sapiens regulator of calcineurin 2 (RCAN2), transcript variant 3, mRNA [NM_001251973]	TTTCAAGCAATCACTGACTTCAATGACCTCCCCAACTCGTTGTTTGCGTGCAATGTTCAC
A_33_P3321923	0.002372	0.0203041	up	1.74847	1.74847	0.806091	82091.9	83234.2	142089	150669	16.0777	16.2366	16.9386	16.9879		glyceraldehyde 3 phosphate dehydrogenase pseudogene 61 [Source:HGNC Symbol;Acc:HGNC:4155] [ENST00000507324]	ATCATAGAAGGATTCATGACCACAGTTCACACCATCACTGCCACCCAGACTATAAATGGC
A_23_P131646	0.00110379	0.0157071	down	1.75289	-1.75289	-0.809736	5562.36	5225.4	3367.29	3058.9	12.3706	12.3539	11.5969	11.5081	RPIA	Homo sapiens ribose 5-phosphate isomerase A (RPIA), mRNA [NM_144563]	ACTTTTGCTAAGATCTGGGGGTTTCTTCATATTCCTGCTGTTGGAAGCAGTTGACCAGAA
A_33_P3283480	0.000147643	0.0116722	down	3.86127	-3.86127	-1.94908	833.619	747.629	204.645	211.168	9.69661	9.54409	7.64238	7.70017	CTSC	Homo sapiens cathepsin C (CTSC), transcript variant 2, mRNA [NM_148170]	GGATCAACTCCATCTTACTAACCATTTGATTCCCTATGTATTACACGATATATGACCAAT
A_33_P3325704	0.000550004	0.0129811	down	6.31803	-6.31803	-2.65948	189.137	249.099	36.5947	33.1332	7.58615	7.98439	5.21539	5.0362	SPRR2E	Homo sapiens small proline rich protein 2E (SPRR2E), mRNA [NM_001024209]	AACCATCAAAAAATGCTGTTGATGTTTTCTGTGTCTGTCTGTCACCTGGGCATGGGCTTC
A_33_P3688511	0.00113569	0.015765	down	2.4528	-2.4528	-1.29443	269.659	252.087	101.674	117.566	8.09423	8.00159	6.64247	6.86448		novel transcript [ENST00000583223]	CTAGAAGATGAGGGCAATTAAGTCATGCGCCTCGGCAAGTTCATTAAAATGTTGACTTGC
A_33_P3340205	0.000282039	0.012035	up	3.37901	3.37901	1.7566	25.9727	21.6399	90.1351	81.0045	4.701	4.57453	6.46834	6.3204	DDTL	Homo sapiens D-dopachrome tautomerase like (DDTL), mRNA [NM_001084393]	TGTTCTAGAATCCCCAGAGGAAACCAGAATCTACATTTGCTCAAGTCCCTTACATAAAAT
A_24_P788878	0.000161296	0.0116722	up	2.9747	2.9747	1.57274	49.7172	45.2845	148.172	154.261	5.67523	5.59619	7.17319	7.24372	C2CD4B	Homo sapiens C2 calcium dependent domain containing 4B (C2CD4B), mRNA [NM_001007595]	ACTGGGAGAGAAAGGAAGTACACCCATCTGCATTGTTTTTAATTCCTTCCGGTTTTCTAT
A_32_P144908	0.0013559	0.0166477	up	2.18776	2.18776	1.12945	13124	12400.8	27277.1	30824.1	13.5779	13.5791	14.6006	14.8153	ZNF254	Homo sapiens zinc finger protein 254 (ZNF254), transcript variant 4, mRNA [NM_203282]	AAACCCTACAAATGTGAAGAATGTGGCAAAGCTTTTAGCCAGTCCTCAACCCTTACTACA
A_23_P161659	0.00267429	0.0212774	down	1.70394	-1.70394	-0.768875	93.4914	83.2727	51.9494	56.1606	6.57164	6.43412	5.68936	5.77864	SYT13	Homo sapiens synaptotagmin 13 (SYT13), transcript variant 1, mRNA [NM_020826]	AGGGTCCATTTCTCTTGGATGTAAAGGAGTCCTGGGTAAAATGTGGCTGTAACCTAAACC
A_23_P90888	0.00262681	0.0210952	up	2.15571	2.15571	1.10816	181.25	216.715	476.862	433.655	7.52713	7.79075	8.81648	8.71772	CHRNA1	Homo sapiens cholinergic receptor nicotinic alpha 1 subunit (CHRNA1), transcript variant 1, mRNA [NM_001039523]	GGAGAAGATGACTCTGAGCATCTCTGTCTTACTGTCTTTGACTGTGTTCCTTCTGGTCAT
A_23_P26865	5.55831e-05	0.0108228	down	5.95134	-5.95134	-2.57322	1630.18	1486.26	254.704	267.527	10.6278	10.5068	7.9473	8.04087	MYH3	Homo sapiens myosin heavy chain 3 (MYH3), mRNA [NM_002470]	CTAAGACTCGAGACTTCACCTCCAGCAGGATGGTGGTCCACGAGAGTGAAGAGTGAGCCA
A_23_P127652	0.00370362	0.0243228	down	2.48672	-2.48672	-1.31424	65.3595	69.8717	31.4795	24.9732	6.06214	6.19631	5.00152	4.62844	ZNF202	Homo sapiens zinc finger protein 202 (ZNF202), transcript variant 1, mRNA [NM_003455]	GTTAAAGGTTCCTTGGAGATGAGGCTGAATAATTATGAACCTCACCTTCTCTGATTGTGG
A_23_P217917	6.78061e-05	0.0108228	down	7.04118	-7.04118	-2.81582	3708.63	4131.4	578.387	543.32	11.8031	11.9962	9.10997	9.05768	GSTM4	Homo sapiens glutathione S-transferase mu 4 (GSTM4), transcript variant 2, mRNA [NM_147148]	TTTTGTAGATTTTCTCGTCTATGATGTCCTTGACCTCCACCGTATATTTGAGCCCAACTG
A_33_P3289251	0.00243158	0.0205397	up	2.08379	2.08379	1.05921	193.447	204.381	485.5	399.304	7.61842	7.7144	8.84459	8.60665		Homo sapiens cDNA FLJ38652 fis, clone HHDPC2008843. [AK095971]	GTGAGGAGGAGTTTGGCCAGAAAATTGGCTAAGAAAAATGGCAGTATGACCAAGAATGAA
A_23_P422071	0.00128618	0.0163165	up	2.32629	2.32629	1.21803	621.292	529.19	1377.04	1462.86	9.26268	9.06458	10.3197	10.4437	B3GALT4	Homo sapiens beta-1,3-galactosyltransferase 4 (B3GALT4), mRNA [NM_003782]	TTCTCTCAAGCTAGGGCAGAAGAGGGTGTCAAGCTCCTCAATAAACTTGTCTCCACTTAA
A_33_P3222203	0.00258533	0.0209171	up	2.20583	2.20583	1.14132	110.521	133.075	285.642	278.35	6.81298	7.10267	8.1092	8.08909	OXER1	Homo sapiens oxoeicosanoid receptor 1 (OXER1), mRNA [NM_148962]	GCTGCATGTTCTGTGCTCTCCAGTTTGTCCCTTCCAATATTAATAAACTTCCCTTTTAAA
A_23_P157215	0.00123483	0.0161001	down	1.73394	-1.73394	-0.794058	43100.6	41083.2	24464	22817	15.1782	15.2222	14.4488	14.3635	BZW2	Homo sapiens basic leucine zipper and W2 domains 2 (BZW2), transcript variant 2, mRNA [NM_014038]	CCCCACTGGTGTCTATTACAGGCCACTTTGGTAGTTGTGTATCTGCTCATGTATGTGATT
A_24_P98914	0.00127095	0.0162631	up	1.98754	1.98754	0.990986	101107	99562.7	208451	202461	16.3706	16.4807	17.4797	17.3536	PFKM	Homo sapiens phosphofructokinase, muscle (PFKM), transcript variant 4, mRNA [NM_000289]	GGGCACCTCTAGTGCTACTGCTAGATATCACTTACTCAGTTAGAATTTTCCTAAAAATAA
A_33_P3221458	0.000166815	0.0116722	up	2.48728	2.48728	1.31457	495.869	502.469	1351.59	1297.3	8.95402	8.99094	10.2922	10.2819	ZNF204P	Homo sapiens zinc finger protein 204, pseudogene (ZNF204P), transcript variant 1, non-coding RNA [NR_002722]	CATCAGGTGTGATTCACAAGTGAGCTTGTAGTAGTTATTAAGGAGTCAATAAAGATATGA
A_33_P3405966	0.00138147	0.0166542	up	2.82354	2.82354	1.49751	171.348	210.138	592.883	541.998	7.45294	7.75426	9.14855	9.05366	ST3GAL3	Homo sapiens ST3 beta-galactoside alpha-2,3-sialyltransferase 3 (ST3GAL3), transcript variant 30, mRNA [NM_001363573]	CAATATCCAGCGAGAGAAAGAGTTTCTGCGGAAGCTGGTGAAAGCTCGCGTCATCACTGA
A_33_P3826751	0.000257594	0.012035	down	2.81701	-2.81701	-1.49417	683.881	615.109	234.593	234.353	9.4035	9.26835	7.83239	7.85112	DKFZp451B082	Homo sapiens uncharacterized LOC401282 (DKFZp451B082), long non-coding RNA [NR_033862]	CACTGTCCTAACCAATTCTGATTGGTTCACTTCTAGTTACATGATATAATAAACGTCCTA
A_33_P3303810	0.000483706	0.0127655	down	2.72542	-2.72542	-1.44648	191.326	168.706	68.709	67.474	7.60534	7.4222	6.08843	6.04615	LAD1	Homo sapiens ladinin 1 (LAD1), mRNA [NM_005558]	CCCTTTCTCTGAAAAACCTGTTCTCAGGAAGGATCTGATAAACTCATTTACTCTCAGGTG
A_33_P3234277	0.000482138	0.0127655	up	2.2521	2.2521	1.17127	699.18	721.166	1777.73	1615.43	9.43472	9.49731	10.6904	10.5841	HLA-DPA1	Homo sapiens major histocompatibility complex, class II, DP alpha 1 (HLA-DPA1), transcript variant 2, mRNA [NM_001242524]	CTGAGGGTGTCGCTGAGAGCCTCTTCCTGCCCAGAACAGATTACAGCTTCCACAAGTTCC
A_23_P141893	0.00122016	0.0160419	up	1.93901	1.93901	0.955318	48.3791	47.472	104.439	94.129	5.63134	5.66513	6.67782	6.52928	PPM1N	Homo sapiens protein phosphatase, Mg2+/Mn2+ dependent 1N (putative) (PPM1N), mRNA [NM_001080401]	GGAACCCAAAATGCTTATTTCTTCTTCTCTTACTTCCCTCTCACAGAAAAGTCTTACGAA
A_23_P3681	0.000228849	0.0117392	up	2.39098	2.39098	1.2576	60.1219	57.2614	152.188	144.628	5.93644	5.92428	7.22052	7.15541	NETO2	Homo sapiens neuropilin and tolloid like 2 (NETO2), transcript variant 1, mRNA [NM_018092]	AGACCTTGGAAATGTGGACATAAGCTCTTTCTTTCCTTTTGTTACTGTATTTAGTTTGTG
A_33_P3330323	0.000537645	0.0129217	up	1.99682	1.99682	0.997708	81.4175	75.0876	162.701	164.233	6.36908	6.2889	7.31743	7.33596	MGA	Homo sapiens MGA, MAX dimerization protein (MGA), transcript variant 2, mRNA [NM_001080541]	CTACTTGTACTTTGAAAGTATGATGACTTGTGCTCGAGTTCGAGTATATGAGCGAAAAAA
A_24_P377499	0.00122759	0.0160734	down	3.32464	-3.32464	-1.7332	304.263	363.013	112.68	94.0854	8.26534	8.51575	6.78641	6.52828	OSBPL3	Homo sapiens oxysterol binding protein like 3 (OSBPL3), transcript variant 1, mRNA [NM_015550]	TGCATCTTCCAGATTTATCATGAGTGATCTTGTTCTACTGTTAAAGATGTCAAGCCTAAA
A_23_P142878	0.000415553	0.0124207	up	2.2676	2.2676	1.18116	496.423	475.644	1144.71	1197.02	8.95639	8.91146	10.0643	10.1659	ATOH8	Homo sapiens atonal bHLH transcription factor 8 (ATOH8), mRNA [NM_032827]	GGGCAGGCCCTGCCATGGACAGAAAAAGAGTTTTTCTCTTGTTCAGCCTGCACGTGGCCT
A_24_P227069	0.000351858	0.012109	down	3.24752	-3.24752	-1.69934	1929.61	1886.2	644.816	544.046	10.864	10.8602	9.26596	9.05953	GPAM	Homo sapiens glycerol-3-phosphate acyltransferase, mitochondrial (GPAM), transcript variant 2, mRNA [NM_020918]	TGATTGCATTTGAAAGAGATTCTTGACCTTATTTCTAAACGTCTAGAGCTCTGAAATGTC
A_24_P240242	0.00389319	0.0248738	up	1.98507	1.98507	0.989191	171.687	195.351	358.98	412.053	7.45552	7.64208	8.42871	8.64727	MAP4	Homo sapiens microtubule associated protein 4 (MAP4), transcript variant 1, mRNA [NM_002375]	GTCTAAGGCTAACATCAAGCACAAGCCTGGTGGAGGAGATGTCAAGATTGAAAGTCAGAA
A_33_P3227345	0.00155237	0.0173368	up	2.58847	2.58847	1.3721	97.6869	117.146	294.541	289.162	6.62858	6.92492	8.15875	8.13894	FKBP1A	Homo sapiens FK506 binding protein 1A (FKBP1A), transcript variant 2, mRNA [NM_054014]	TATATCTCCAGATTATGCCTATGGTGCCACTGGGCACCCAGGCATCATCCCACCACATGC
A_23_P414211	0.00140706	0.016685	up	2.5589	2.5589	1.35552	36.4317	39.3401	95.3497	108.922	5.19838	5.39132	6.54837	6.75237	PAX4	Homo sapiens paired box 4 (PAX4), mRNA [NM_006193]	AGCACCCCTATGCCCACTCTAATATTCAACAATTATAGACAATTTGCCCTATCATTTATT
A_23_P32253	0.000397993	0.0124207	up	2.7994	2.7994	1.48512	2941.29	2636.4	8045.75	8492.49	11.4798	11.3449	12.8403	12.9546	NFIL3	Homo sapiens nuclear factor, interleukin 3 regulated (NFIL3), transcript variant 3, mRNA [NM_005384]	TGTGTTATCACTCTGCCTGTGTATAGTCAGATAGTCCATGCGAAGGCTGTATATATTGAA
A_33_P3333523	7.19413e-05	0.0108228	up	3.29506	3.29506	1.72031	17895.6	17339.2	59860.7	60631.1	14.0028	14.0321	15.7249	15.7506			GTGTACAAATCCAATATCGCATGTCTTGTGCATAATTGTTCCAAAGGATCTTATTTTGTG
A_33_P3225843	0.000503879	0.0127655	up	2.52425	2.52425	1.33586	328.53	291.046	854.668	795.369	8.36704	8.21069	9.65488	9.59456	CCDC149	Homo sapiens coiled-coil domain containing 149 (CCDC149), transcript variant 1, mRNA [NM_173463]	TGCAAACTGTGAATATTCTGATGATGCCAGTACAGTTTGATTTATTAAATGTAGGTCCTC
A_33_P3422822	0.0028139	0.0216967	down	2.07704	-2.07704	-1.05453	303.518	249.977	138.102	135.479	8.26121	7.98987	7.07891	7.06311	GJC2	Homo sapiens gap junction protein gamma 2 (GJC2), mRNA [NM_020435]	TCCTCCCTAATTCAGACCCAGCCTCAAGAGGAAAGGGAGTAAAATAAAACTAACTTGTTT
A_24_P11307	0.00310302	0.0226849	up	2.30805	2.30805	1.20668	412.83	503.769	1196.77	1047.44	8.69099	8.99451	10.1203	9.97857	AHCYL1	Homo sapiens adenosylhomocysteinase like 1 (AHCYL1), transcript variant 1, mRNA [NM_006621]	AACTCTATAATGCACCCGAGGGGCGATACAAGCAGGATGTGTACTTGCTTCCTAAGAAAA
A_33_P3276475	0.000385711	0.0123495	up	2.59	2.59	1.37295	1260.29	1122.38	3260.18	3308.17	10.2716	10.131	11.5482	11.6003	CHMP1B	Homo sapiens charged multivesicular body protein 1B (CHMP1B), mRNA [NM_020412]	GGCCCATGAATTACTTCCTCACTTTTGCAGTTGATTACTGAAATGTAAATCACAAGAATT
A_33_P3314550	0.000214507	0.0117392	down	2.86665	-2.86665	-1.51936	663.039	604.499	230.158	220.198	9.35805	9.24426	7.80601	7.75758	RAB3A	Homo sapiens RAB3A, member RAS oncogene family (RAB3A), mRNA [NM_002866]	CCAGTTCCTTAGGAGATGTCATGACAACACTACACGCACCCAATAAAGCGAATGGACCAT
A_24_P124558	0.00114008	0.015765	up	2.50343	2.50343	1.3239	184.05	166.042	504.403	426.743	7.54563	7.40203	8.8992	8.69628	HOXC8	Homo sapiens homeobox C8 (HOXC8), mRNA [NM_022658]	CCCCAGTAGAGTAGAACTAAATTGCACTGAATGTATAGTTAACTCTGTCTTGAATTCTCT
A_23_P71480	0.000414517	0.0124207	down	3.41184	-3.41184	-1.77055	178.389	161.023	54.4371	48.3237	7.50495	7.3608	5.75629	5.56836	DEFB1	Homo sapiens defensin beta 1 (DEFB1), mRNA [NM_005218]	GCACCTGTTACAGAGGGAAGGCCAAGTGCTGCAAGTGAGCTGAGAGTGACCAGAAGAAAT
A_32_P163858	0.00147786	0.0170197	down	2.56956	-2.56956	-1.36152	68.7691	70.6895	30.5445	25.7495	6.13491	6.21063	4.9503	4.67221	SCD	Homo sapiens stearoyl-CoA desaturase (SCD), mRNA [NM_005063]	AAATGGAAAATTTTCTCCTCGGTTTGCTAGTATCTTGGGTGTATTCTCTCTAAGTGTAGC
A_33_P3222788	0.000228668	0.0117392	up	4.45286	4.45286	2.15473	77.1716	78.9965	404.394	336.799	6.28691	6.35626	8.59061	8.36202	HECTD2-AS1	Homo sapiens HECTD2 antisense RNA 1 (HECTD2-AS1), long non-coding RNA [NR_024467]	ATGTAAACTTGACTGGATTAAGGATTCCCTAAAGTGTCAGGCCTCTGAGCCCAAGCTAAG
A_23_P346900	0.00146349	0.0169616	down	2.42737	-2.42737	-1.27939	154.082	151.562	70.864	59.9569	7.29048	7.2757	6.13585	5.87153	CACNA2D2	Homo sapiens calcium voltage-gated channel auxiliary subunit alpha2delta 2 (CACNA2D2), transcript variant 1, mRNA [NM_001005505]	AAACAGACAAAACAATCCCCATCAGGTAGCTGTCTAACCCCCAGCTGGGTCTAATCCTTC
A_24_P647682	0.000823648	0.0148224	down	3.67736	-3.67736	-1.87867	452.098	509.453	149.137	119.841	8.82991	9.00927	7.1851	6.89673		tubulin beta class I pseudogene 6 [Source:HGNC Symbol;Acc:HGNC:42175] [ENST00000416519]	GCTGCTGTCTCCAGTGGTCGAATGTCCATGAAAGCGGTCAATGAGCAGATGCTCAAAGTG
A_33_P3328360	0.00359804	0.024032	down	2.35528	-2.35528	-1.2359	594.91	490.806	215.332	256.384	9.2052	8.959	7.71136	7.98105	MIRLET7BHG	Homo sapiens MIRLET7B host gene (MIRLET7BHG), transcript variant 1, long non-coding RNA [NR_027033]	CTGAGCCGAAGCTGGGTGGGCATCTGGGAGCTAGATTCAATAAAGCTGTTCTGACCATGA
A_23_P253375	0.000235589	0.0118271	down	2.38044	-2.38044	-1.25123	2880.76	2877.93	1240.9	1261.79	11.4444	11.4698	10.1744	10.2374	CUX1	Homo sapiens cut like homeobox 1 (CUX1), transcript variant 2, mRNA [NM_001913]	AGACCCATGTGATTTCTGCTTTCTTCTTTAGCAAGATATTCTGGTTTCTAGATAAGGAAG
A_33_P3251703	0.000207183	0.0117392	down	3.2602	-3.2602	-1.70496	26246.4	23353	7438.14	7982.49	14.5333	14.4513	12.7213	12.8533	CRIP1	Homo sapiens cysteine rich protein 1 (CRIP1), mRNA [NM_001311]	ATGCCCAGGGCTCCCTTGTTGCCCCTAATGCTCTCAGTAAACCTGAACACTTGGAAAACC
A_33_P3337896	0.00199435	0.0190195	down	2.03576	-2.03576	-1.02557	943.467	993.445	468.623	523.756	9.87279	9.966	8.79197	8.99568		phosphodiesterase 4D interacting protein [Source:HGNC Symbol;Acc:HGNC:15580] [ENST00000479369]	GTGTTGAGTCAGTGGGGACCAGCCTGCCCACAGGAGAAAATTAAAAGACACAAAAACAAA
A_33_P3338011	0.00917988	0.0376974	down	1.71799	-1.71799	-0.780719	134.217	163.74	86.6129	91.5833	7.08521	7.38218	6.41503	6.49091	ZNF480	Homo sapiens zinc finger protein 480 (ZNF480), transcript variant 1, mRNA [NM_144684]	GGCAAGGCCTTTAGTCGCATTTCATACCTAGCACAACATTGGACAATTCATATGGGATAG
A_24_P97825	0.0143562	0.0480281	up	1.93049	1.93049	0.948964	904.25	1230.33	2300.76	2013.53	9.81885	10.255	11.06	10.9118	CCDC69	Homo sapiens coiled-coil domain containing 69 (CCDC69), mRNA [NM_015621]	TCCTTCTGTTTCTAGGTTTAGAAGTTCAGAGGTGACTGTGTTTCTCCATTTCCACAGCCA
A_24_P150486	0.00296581	0.022175	down	2.96268	-2.96268	-1.5669	96.0043	126.475	39.6229	36.7546	6.60972	7.03197	5.3245	5.18339	SPTLC2	Homo sapiens serine palmitoyltransferase long chain base subunit 2 (SPTLC2), mRNA [NM_004863]	GTTTAAAAAATACCTTCCATGTGGAGAAAAACATGTCTTTTTCTCGCCTCAACTTTATCC
A_24_P56884	0.0138915	0.0472909	down	1.70871	-1.70871	-0.772904	212.337	164.411	113.316	112.184	7.74754	7.38765	6.7948	6.79459	TMEM199	Homo sapiens transmembrane protein 199 (TMEM199), mRNA [NM_152464]	AATGAGGAATATAAACGGATCACCCGCAACGTCACTTGTCAGGATACAAGACATGGTGGG
A_23_P58036	0.00622933	0.031233	down	1.81397	-1.81397	-0.859147	2578.45	2406.88	1584.33	1271.34	11.2842	11.2146	10.5326	10.2479	MCCC1	Homo sapiens methylcrotonoyl-CoA carboxylase 1 (MCCC1), transcript variant 1, mRNA [NM_020166]	TATGCTTATGCTGAACACCTTTCATATTGGAGAATCATGCATTTGGGTCACTAATTATCT
A_23_P3775	0.00165144	0.0176867	down	2.02679	-2.02679	-1.01919	5227.5	5067.57	2500.99	2809.61	12.2888	12.3151	11.1825	11.3831	OGFOD1	Homo sapiens 2-oxoglutarate and iron dependent oxygenase domain containing 1 (OGFOD1), transcript variant 1, mRNA [NM_018233]	GCTTGCCTGACAGTGTTCTTAAAACTGGTTGTCTTTTACTAGGACTCATAATGATTGTCC
A_33_P3210866	0.000709443	0.0141082	down	1.82974	-1.82974	-0.871642	1019.39	972.288	558.742	564.007	9.98018	9.93493	9.06287	9.10895	ZNF808	zinc finger protein 808 [Source:HGNC Symbol;Acc:HGNC:33230] [ENST00000487863]	CTTAAGCTGAAAATGTCACTACCATCTGGAGACTTGGACATGTTTTATTGGGAATATATT
A_24_P82419	0.00132809	0.0164171	down	2.11316	-2.11316	-1.0794	19800.1	20034.9	10316.1	9113.16	14.1589	14.2565	13.2145	13.0421	H3F3B	Homo sapiens H3 histone family member 3B (H3F3B), mRNA [NM_005324]	TTCCAGAGGTTGGTGAGGGAGATCGCGCAGGATTTCAAAACCGACCTGAGGTTTCAGAGC
A_33_P3366120	0.00106979	0.0155532	down	1.72429	-1.72429	-0.786005	1669.34	1571.13	986.934	928.839	10.6575	10.5889	9.85356	9.82077	FLNA	Homo sapiens filamin A (FLNA), transcript variant 2, mRNA [NM_001110556]	TCTACAGCGTGTCCTACCTGCTCAAGGACAAGGGGGAGTACACACTGGTGGTCAAATGGG
A_33_P3216277	0.00147351	0.0169995	up	3.62353	3.62353	1.8574	17.7525	18.8901	79.0471	63.2286	4.14561	4.38305	6.29313	5.95033		Homo sapiens cDNA FLJ40469 fis, clone TESTI2042473. [AK097788]	AAACATTGTGGTAGCAGTAGCTTATTTGTTTTCATTGCCGTACGGTATGCCATTAAATAA
A_23_P79134	0.000266882	0.012035	down	2.32525	-2.32525	-1.21738	2708.23	2734.59	1201.51	1222.44	11.3588	11.395	10.1279	10.1911	PLEKHF1	Homo sapiens pleckstrin homology and FYVE domain containing 1 (PLEKHF1), mRNA [NM_024310]	TTCAGGAAGCCCCAGAACACCCACAGGTCTTGGTAACAAACGCCACCTTACACTCTGCAG
A_32_P78101	0.000401124	0.0124207	up	3.86948	3.86948	1.95214	58.2561	66.0782	245.255	263.43	5.88298	6.11842	7.89022	8.01546	IGSF21	Homo sapiens immunoglobin superfamily member 21 (IGSF21), mRNA [NM_032880]	CTTAGTCTCTTTCCATCTGTGTCTTGGCTTCTTCAGTCGGTTTAATTAAAACAAACAGAA
A_23_P64630	0.000964633	0.0152194	down	2.01122	-2.01122	-1.00807	1462.27	1303.3	693.398	701.449	10.473	10.3312	9.37744	9.4106	RNF26	Homo sapiens ring finger protein 26 (RNF26), mRNA [NM_032015]	AGCTCACTGGGAGTCTCAGGAGGGATAACCGGATTTCTGCTCTTTCCCCTGTCACTCCCA
A_24_P376322	0.00580122	0.0301597	up	2.39838	2.39838	1.26206	47.9683	48.464	144.626	104.717	5.62205	5.6927	7.14076	6.6981	MBD1	Homo sapiens methyl-CpG binding domain protein 1 (MBD1), transcript variant 2, mRNA [NM_015845]	GTTGTGCAAAGACTGTCGAGCACAGAGAATTGCCTTCAACCGGGAACAGAGAATGTTTAA
A_23_P321034	0.0108688	0.0413743	down	1.95732	-1.95732	-0.968877	568.681	562.714	348.561	253.414	9.1466	9.14004	8.38603	7.96286	PATJ	Homo sapiens PATJ, crumbs cell polarity complex component (PATJ), transcript variant 1, mRNA [NM_176877]	CCATGAAGGATGAGTACTAGAGTCAGTAATAGAAGTAGTTCAGCATTATTTAACTACAAC
A_33_P3376404	0.00127753	0.0163165	up	2.58674	2.58674	1.37114	80.3856	87.4332	247.958	208.454	6.34792	6.50635	7.90983	7.6867	WDR13	Homo sapiens WD repeat domain 13 (WDR13), transcript variant 1, mRNA [NM_017883]	AAGGGACGGAACTAGATCCCTTCGCTCGGGACGCTCACATTCCAGGCCCTTGTCCTGCAG
A_24_P290263	0.00402853	0.0253426	down	1.86792	-1.86792	-0.901435	482.707	448.42	281.009	233.946	8.91516	8.826	8.09034	7.84795		ribosomal protein L7 pseudogene 57 [Source:HGNC Symbol;Acc:HGNC:35901] [ENST00000423238]	TGGTGCAGAGAACCACTGCAAGACGCCTAAAGAAAATTTTTAGTGGTGTCTTTGTAAAAG
A_33_P3266396	0.00245108	0.0205664	down	1.96602	-1.96602	-0.975278	17762.4	16242.7	8192.1	9529.45	13.9908	13.9413	12.8787	13.1029	CPTP	Homo sapiens ceramide-1-phosphate transfer protein (CPTP), mRNA [NM_001029885]	AGTGCAATCTATGTGATGTCTTCCAACGTTAATAAATCACACAGCCTCCCAGGAGGGAGA
A_23_P139547	0.0063555	0.0315108	down	1.92493	-1.92493	-0.944802	1238.66	1458.99	780.516	650.941	10.2424	10.4826	9.53258	9.30276	TUBA1A	Homo sapiens tubulin alpha 1a (TUBA1A), transcript variant 1, mRNA [NM_006009]	ACCTGAATAGGTTAATAGGTCAAATTGTGTCCTCCATCACTGCTTCCCTGAGATTTGATG
A_23_P77859	0.0107837	0.041171	up	1.70526	1.70526	0.769988	1832.41	1543.05	2787.76	3188.42	10.7856	10.5629	11.3276	11.5608	TMEM88	Homo sapiens transmembrane protein 88 (TMEM88), transcript variant 1, mRNA [NM_203411]	CTCAGCTCCGTCGTGAATGGGACAACAATCTCGTGCCCTCGTTTTATGGTGCAGCTTCTC
A_24_P277615	0.00261488	0.0210473	down	1.98588	-1.98588	-0.98978	1416.13	1645.45	822.63	747.056	10.4328	10.6512	9.60377	9.50063	TRIM7	Homo sapiens tripartite motif containing 7 (TRIM7), transcript variant 2, mRNA [NM_203297]	AGCTCTGCCTTGAGAGGTTGTGGGACCTCTGGATCCAGCTGACCTGACAGGTCATCTACT
A_33_P3411885	0.00205591	0.0192534	down	1.88865	-1.88865	-0.917357	456.256	487.999	246.675	271.82	8.84228	8.95228	7.90141	8.05844		Homo sapiens cDNA FLJ45515 fis, clone BRTHA2022914. [AK127423]	TGATGGCTGCCTGTGACCCGCATGCTGGCTGTAGTGGCTGTCTGTTTCTCTATCTCAGAG
A_24_P153831	0.00164159	0.0176607	down	2.42018	-2.42018	-1.27512	114.099	106.85	42.3289	52.6761	6.85347	6.79581	5.41417	5.68488	CTNNA3	Homo sapiens catenin alpha 3 (CTNNA3), transcript variant 3, mRNA [NM_001291133]	GTTAATATTCAGGTGATACATGACTATAGGGGATTATTAGAACTGAGTGAGAGATAATGC
A_23_P214743	0.00441801	0.0265753	up	2.07731	2.07731	1.05472	365.827	322.717	680.11	811.372	8.51575	8.34855	9.34586	9.62787	SIM1	Homo sapiens SIM bHLH transcription factor 1 (SIM1), mRNA [NM_005068]	AAGTTTAGATGCTTTGTGACTTAAGCAGGTGTGTGGGCTCCTTTAGGCAGGTTACAGTTA
A_23_P418015	0.00294329	0.0220983	up	2.05378	2.05378	1.03828	1207.57	1363.73	2622.58	2907.48	10.2086	10.3934	11.2398	11.4388	MAPRE2	Homo sapiens microtubule associated protein RP/EB family member 2 (MAPRE2), transcript variant 1, mRNA [NM_014268]	ATAATTGCGAGGGAGAATCATGGTTCTGCAGTCTGGTGTAGACACTGGAATAACAGCACA
A_23_P217428	0.00115786	0.0157949	up	2.94982	2.94982	1.56063	142.091	126.612	471.217	376.857	7.16725	7.03432	8.80131	8.52151	ARHGAP6	Homo sapiens Rho GTPase activating protein 6 (ARHGAP6), transcript variant 1, mRNA [NM_013427]	TGTTCTACCGTACTTTAGTAGTTTGAAGTTTTCAAGTGCATAACTATTTTTGACCAGCAG
A_23_P87013	0.000967655	0.0152194	down	2.24364	-2.24364	-1.16584	888.25	885.339	444.99	379.278	9.79021	9.79128	8.72002	8.52978	TAGLN	Homo sapiens transgelin (TAGLN), transcript variant 1, mRNA [NM_001001522]	CCGTGGAGATCCCAACTGGTTTATGAAGAAAGCGCAGGAGCATAAGAGGGAATTCACAGA
A_23_P33723	0.000344379	0.012109	up	2.46915	2.46915	1.30402	475.093	439.174	1190.31	1212.46	8.89306	8.79197	10.1113	10.1818	CD163	Homo sapiens CD163 molecule (CD163), transcript variant 1, mRNA [NM_004244]	ATTCACCTCTCTCACTGACTATTACAGTTGCATTTTTATGGAGTTCTTCTTCTCCTAGGA
A_33_P3303542	0.00176935	0.0181178	down	1.75707	-1.75707	-0.813175	700.52	709.563	400.532	431.867	9.4401	9.47276	8.57514	8.71137	SSC5D	Homo sapiens scavenger receptor cysteine rich family member with 5 domains (SSC5D), transcript variant 1, mRNA [NM_001144950]	ATGCCTGCACCAACCACCACTACCCCAGAGGAAGAAGAAAGACCCCTGAGGGGAGACGTG
A_33_P3287825	0.000638422	0.0138459	down	2.00036	-2.00036	-1.00026	1069.23	1071.17	538.327	562.832	10.0485	10.0621	9.00453	9.10558	CCDC136	Homo sapiens coiled-coil domain containing 136 (CCDC136), transcript variant 1, mRNA [NM_022742]	CTTCCATCTCCTGCCTTGTGTAAGAACCTGAGTTCCTTGTAATTAAATATCAACTGAATT
A_33_P3283231	0.00235728	0.0203018	down	1.81429	-1.81429	-0.859407	194.325	170.768	104.259	103.047	7.62657	7.44122	6.67502	6.67396	YY2	Homo sapiens YY2 transcription factor (YY2), mRNA [NM_206923]	ATTATTTGGCTAAAATGCCAATAGTGTCAGGTGCAGGGGCTCAGGCCTGTAATGTCAACA
A_33_P3246007	0.000707358	0.0141082	down	1.77566	-1.77566	-0.828356	4243.86	4012	2438.06	2404.01	11.9929	11.958	11.1386	11.1556	NAXE	Homo sapiens NAD(P)HX epimerase (NAXE), mRNA [NM_144772]	CAAAGGGCAAGAGGTTGCTATGGTATTTGGAAACAATGAAAATGGACTGTTAGATGCCAA
A_23_P170467	0.000663715	0.0139571	up	2.05033	2.05033	1.03586	109.759	113.503	250.022	230.694	6.80404	6.878	7.92226	7.83149	USP3	Homo sapiens ubiquitin specific peptidase 3 (USP3), transcript variant 1, mRNA [NM_006537]	TTAGTTTTGTCAATGGTAGTGACTTACTGAACATGGGCACCAACTAATTTTGTTGTTGTT
A_23_P200386	0.00282345	0.0217232	down	1.75312	-1.75312	-0.809922	5119.18	4756.2	3169.12	2720.11	12.2579	12.2175	11.5182	11.3374	KHDRBS1	Homo sapiens KH RNA binding domain containing, signal transduction associated 1 (KHDRBS1), transcript variant 1, mRNA [NM_006559]	ATTTGAGATTCTGCACTCCATGAAAAGTTCACTTGGACGCTGGGGCCAAAAGCTGTTGAT
A_33_P3372727	0.00113542	0.015765	up	1.97112	1.97112	0.979013	379.353	338.625	730.291	745.471	8.56448	8.42005	9.44648	9.49607	SEMA5A	Homo sapiens semaphorin 5A (SEMA5A), mRNA [NM_003966]	TTACCATCTCTAGCTGCCATTTGTGGGGGGAACAAAACAAGGGAATCCTGATTGTGTACA
A_23_P430658	0.000694298	0.0140091	up	1.76	1.76	0.815579	192.384	187.486	355.545	348.905	7.61165	7.58972	8.41626	8.41626	HEYL	Homo sapiens hes related family bHLH transcription factor with YRPW motif-like (HEYL), mRNA [NM_014571]	TGGTGTCTCCAACTCCTACCCCATTGCATGGGTTGTTGCGGACATCCAATAAAGATTTTT
A_23_P206920	0.000347255	0.012109	down	3.64151	-3.64151	-1.86454	3439.15	3789.57	1104.94	950.188	11.7146	11.8761	10.0163	9.84531	MYH11	Homo sapiens myosin heavy chain 11 (MYH11), transcript variant SM1B, mRNA [NM_001040114]	GCGAGGTGAACGCACTCAAGAGCAAGCTCAGGCGAGGAAACGAGACCTCTTTCGTTCCTT
A_33_P3258003	0.000168213	0.0116722	up	6.64897	6.64897	2.73313	19.1719	18.38	121.792	147.125	4.26526	4.34628	6.90082	7.17698	ANKS1B	Homo sapiens ankyrin repeat and sterile alpha motif domain containing 1B (ANKS1B), transcript variant 20, mRNA [NM_001352196]	AGCCATACCGGGCAGGAACCATCAGAGAGACACACTGAGGAGGCACTCAGAAAATTTTGA
A_24_P142269	0.00091724	0.0151439	down	1.96708	-1.96708	-0.976059	405.839	390.361	218.737	198.438	8.66691	8.62455	7.73159	7.60775	HIRIP3	Homo sapiens HIRA interacting protein 3 (HIRIP3), transcript variant 1, mRNA [NM_003609]	GAGAGGAAGAACCGCTCTTCCAAGAAGAGCTCCAGGAAAGGCAGGACACGAAGCTCCTCT
A_33_P3331776	0.0011336	0.015765	up	3.49612	3.49612	1.80575	99.1426	92.8309	316.079	400.268	6.65214	6.594	8.24808	8.60956			GACAAGTTGCTTTCCCTATTGAAGCCTCAGTTTCCTCATCTATAAGATGGGATGGTAATA
A_33_P3325349	0.000293879	0.012035	up	8.58282	8.58282	3.10145	85.4232	104.933	977.369	788.538	6.44551	6.77389	9.83732	9.58499	TSPAN5	Homo sapiens tetraspanin 5 (TSPAN5), mRNA [NM_005723]	AGTCGTTGCGCCGTGAATCTCTACTGTAGCCATGAATTTATGGACAGTTAGATGCTTACC
A_33_P3282688	0.001105	0.0157071	up	2.09996	2.09996	1.07036	186.819	167.104	383.009	397.924	7.56886	7.4098	8.52072	8.59866	LOC100130027	Homo sapiens cDNA FLJ45292 fis, clone BRHIP3002931. [AK127225]	GGGCGAAAGAGTGAGACTGTCTTAAAACAAAACTTGTATATATTTTTGGTGTACAACATG
A_23_P58266	0.000270338	0.012035	down	4.20954	-4.20954	-2.07366	433.252	373.304	93.883	101.405	8.77102	8.55902	6.53099	6.65172	S100P	Homo sapiens S100 calcium binding protein P (S100P), mRNA [NM_005980]	CCAAAAGTGTTTGTTGGCAATTATTCCCCTAGGCTGAGCCTGCTCATGTACCTCTGATTA
A_24_P239606	0.000121344	0.0113625	up	3.40521	3.40521	1.76774	1520.62	1389.65	5290.53	5182.5	10.5313	10.4183	12.2508	12.2342	GADD45B	Homo sapiens growth arrest and DNA damage inducible beta (GADD45B), mRNA [NM_015675]	TGAGAGCGAGATGGGAAGCATAGATATCTATATTTTTATTTCTACTATGAGGGCCTTGTA
A_33_P3364811	0.00539915	0.0292908	up	2.08793	2.08793	1.06207	23.2897	27.6307	54.5233	57.4212	4.54331	4.89826	5.75936	5.80636	PTPRC	Homo sapiens protein tyrosine phosphatase, receptor type C (PTPRC), transcript variant 1, mRNA [NM_002838]	TCCATATCTCATAATTCATGTACTGCTCCTGATAAGACATTAATATTAGATGTGCCACCA
A_23_P254507	0.00121972	0.0160419	down	2.05438	-2.05438	-1.0387	1687.87	1688.2	901.883	772.854	10.6721	10.6886	9.73014	9.55319	HOPX	Homo sapiens HOP homeobox (HOPX), transcript variant 2, mRNA [NM_139211]	GGAACACATTTCCTTCTGAACTTACTTCCCTAAGTCACTTTCCTTATGTATCATCTAATA
A_33_P3348288	0.0010041	0.0153277	up	1.86386	1.86386	0.898295	14445.8	12620.1	26562.2	26412.1	13.7171	13.6032	14.5625	14.5544	RHOBTB1	Homo sapiens Rho related BTB domain containing 1 (RHOBTB1), transcript variant 4, mRNA [NM_001242359]	CTGATTATGGCCTTTAACCATGGTGGTTTGTTGTGTGTTTTTTATTTCACAAAAAGCCAA
A_32_P379467	0.000222866	0.0117392	up	7.21531	7.21531	2.85106	36.2648	26.7573	247.402	234.103	5.19404	4.8602	7.90702	7.84935	ISLR2	Homo sapiens immunoglobulin superfamily containing leucine rich repeat 2 (ISLR2), transcript variant 2, mRNA [NM_020851]	TAGTCCCTGACAAGCGTGCCCTGTAGGAGAAAAGTCTGTGTCCTGTGAAGTGTGACCGTG
A_32_P175301	0.0039129	0.0249266	up	1.72473	1.72473	0.78637	565.009	497.781	936.034	995.767	9.13898	8.97686	9.77775	9.91083	DENND3	Homo sapiens DENN domain containing 3 (DENND3), transcript variant 2, mRNA [NM_014957]	GGGCACCTTCCCACTTTCTAGCTCTGGAGAGGTTGGATTTTGCTTTTGTAAACACATGAA
A_33_P3420635	0.000372472	0.0121679	up	2.55688	2.55688	1.35438	41.6721	42.0369	109.028	116.706	5.40073	5.4861	6.74079	6.85481	OR4D6	Homo sapiens olfactory receptor family 4 subfamily D member 6 (OR4D6), mRNA [NM_001004708]	TCATTACCCCCATGCTGAACCCCATCATCTATTCCCTGAGAAATCAAGAGATGAAGTCAG
A_33_P3283515	0.00169972	0.0178569	up	2.0885	2.0885	1.06247	49.6126	50.9861	104.824	118.526	5.6718	5.76551	6.68238	6.87987	PDZD2	PDZ domain containing 2 [Source:HGNC Symbol;Acc:HGNC:18486] [ENST00000397559]	ACACAGAACAAAGGATGCAAGTACAGCAGCAACACAGCCAGGAGGGCAGCCCCAGAATTG
A_23_P8913	0.00100812	0.0153542	up	2.29574	2.29574	1.19896	2164.53	2311.56	5778.81	5092.03	11.0322	11.1497	12.3727	12.207	CA2	Homo sapiens carbonic anhydrase 2 (CA2), transcript variant 1, mRNA [NM_000067]	GGCTGGTTGGTGCTTTGTTTATGGTAGTAGTTTTTCTGTAACACAGAATATAGGATAAGA
A_24_P921933	0.00205282	0.0192494	down	2.00255	-2.00255	-1.00184	191.309	170.998	98.9488	88.7551	7.60504	7.44409	6.59734	6.44811	SRSF1	Homo sapiens serine and arginine rich splicing factor 1 (SRSF1), transcript variant 2, mRNA [NM_001078166]	ACTGTTAGACTGAAGTTCTGTTGTAACATAACCATTATTTCCATCACAGTATGAAGACTG
A_24_P101629	0.0133504	0.046401	down	1.87148	-1.87148	-0.904178	998.376	1065.62	661.324	489.093	9.95251	10.0524	9.30443	8.89212	RTL8A	Homo sapiens retrotransposon Gag like 8A (RTL8A), transcript variant 1, mRNA [NM_001078172]	GTTTGACGGAGATACCGACCGACTCCCGGAGTTCATCGTGCAGACGAGCTCCTACATGTT
A_33_P3365732	0.00136029	0.0166542	up	3.02954	3.02954	1.5991	40.4719	31.9326	107.358	123.381	5.35658	5.09561	6.71623	6.93417	TNKS1BP1	Homo sapiens tankyrase 1 binding protein 1 (TNKS1BP1), mRNA [NM_033396]	ATCGGAGTTGGGGAGAAGGACTGGACTTCTGATGTTAATGTGAAGAGCAAAGATTTGGCT
A_33_P3224055	0.00155334	0.0173368	up	1.86262	1.86262	0.897334	221.7	214.406	411.151	449.269	7.81052	7.77568	8.61385	8.76701		Homo sapiens cDNA FLJ27057 fis, clone SPL00704. [AK130567]	AATGTCCACTGCCTTCATGTTACTTGCCCAGCACTGGGCCTGGCCTTGCTGAGACAATGA
A_24_P331373	0.000542132	0.0129352	up	2.60742	2.60742	1.38262	65.9789	73.4055	194.715	188.261	6.07626	6.25823	7.56737	7.53236	GUCD1	Homo sapiens guanylyl cyclase domain containing 1 (GUCD1), transcript variant 4, mRNA [NM_031444]	CCAGCATCAGTAACTTTGAGGAGGCCAGAACCAGCTATGGCACAGATGAGGACATCCTCT
A_24_P238543	0.00558444	0.0297282	up	3.06096	3.06096	1.61399	395.751	383.667	1048.25	1537.41	8.6273	8.60002	9.93903	10.5163	PHKA1	Homo sapiens phosphorylase kinase regulatory subunit alpha 1 (PHKA1), transcript variant 1, mRNA [NM_002637]	AGTGAAGCTGATGAGAGGACTACTGCACTGCATGATCAGACAGGTGGATAAAGTAGAATC
A_24_P332971	0.00183757	0.018402	down	1.76773	-1.76773	-0.821896	1922.59	1759.41	1119.48	1013.04	10.8592	10.7498	10.0318	9.93352	RPL7L1	Homo sapiens ribosomal protein L7 like 1 (RPL7L1), transcript variant 1, mRNA [NM_198486]	AAGACCTCATTCATGAAATTGCCTTCCCAGGGAAGCATTTACAGGAGATCTCGTGGTTCT
A_23_P355385	0.00292867	0.0220878	up	1.77381	1.77381	0.826855	3271.27	2867.52	5634.92	5944.3	11.6442	11.4644	12.3428	12.4195	PPP6C	Homo sapiens protein phosphatase 6 catalytic subunit (PPP6C), transcript variant 2, mRNA [NM_002721]	TAAGAAATTTCAGCAGCAAAGTTGTTATTCAGTGGGCACGATGGACTCCAAATGCCTCAA
A_33_P3247237	0.00159126	0.0174321	up	2.11968	2.11968	1.08385	125.56	134.41	273.467	307.431	6.99003	7.11933	8.0507	8.22635	CIZ1	Homo sapiens CDKN1A interacting zinc finger protein 1 (CIZ1), transcript variant 2, mRNA [NM_001131015]	TTCTTCTCAGACAATGCCTGTGGAAGACAAGTCAGACCCCCCAGAGGGGTCTGAGGAAGC
A_23_P336992	0.000239549	0.0118769	up	2.22278	2.22278	1.15236	77.5221	74.0539	176.508	176.294	6.29584	6.27013	7.43835	7.43234	ZFAND2A	Homo sapiens zinc finger AN1-type containing 2A (ZFAND2A), transcript variant 1, mRNA [NM_182491]	TTTCTGTAAAGATCATTTTCCATACGCTGCACATAAGTGTCCGTTTGCATTCCAGAAGGA
A_33_P3211263	0.00176937	0.0181178	down	1.76996	-1.76996	-0.823717	1757.08	1765.35	1083.36	950.609	10.7251	10.7549	9.98668	9.84581	GPATCH4	Homo sapiens G-patch domain containing 4 (GPATCH4), transcript variant 2, mRNA [NM_182679]	GAAAGAGCTGGAGTCAGCACTGTCCAGAAAGCCAAAAAGAAACAGAAGAAGAGAGACTAA
A_32_P198810	0.0087991	0.0368924	up	3.14868	3.14868	1.65475	47.6881	42.2621	192.354	117.538	5.61169	5.49523	7.5522	6.86421	LOH12CR2	Homo sapiens loss of heterozygosity, 12, chromosomal region 2 (LOH12CR2), long non-coding RNA [NR_024061]	CTAGCGTTCTCCGAACTTTGCAACTCATTTTATATTACATTGTCTGCGTCAAGAAATTTC
A_23_P209652	0.000860123	0.0149842	up	2.29472	2.29472	1.19832	393.924	420.914	1055.53	912.641	8.6197	8.72996	9.94865	9.79764	INO80D	Homo sapiens INO80 complex subunit D (INO80D), mRNA [NM_017759]	GTCTCCCTACAGTGACCATATCACCTCTCCCCACACAACATCGTACTCTGGTGATAATAT
A_23_P72961	0.00363984	0.0241629	down	1.74407	-1.74407	-0.802454	691.184	767.443	416.455	448.404	9.42042	9.57896	8.62946	8.76501	PRPS1	Homo sapiens phosphoribosyl pyrophosphate synthetase 1 (PRPS1), transcript variant 1, mRNA [NM_002764]	AGATTAACTGCTGGACCTCCTACCTGCATTATCTCATTCTGGCTTCCTTGATAATTCTGT
A_33_P3290714	0.00202371	0.0191589	up	5.70474	5.70474	2.51216	10.0861	11.2831	52.6758	77.9731	3.30558	3.64202	5.7092	6.26271	HS6ST2	Homo sapiens heparan sulfate 6-O-sulfotransferase 2 (HS6ST2), transcript variant L, mRNA [NM_001077188]	AGAATGATAACACCAGCAATGGCACCAACGACTACATAGGCAGTGTAGAGAAATGGCGTT
A_23_P428260	0.0027102	0.0214133	down	2.45503	-2.45503	-1.29574	68.3521	69.3305	32.1048	26.0486	6.12422	6.18555	5.02934	4.68895	STEAP2	Homo sapiens STEAP2 metalloreductase (STEAP2), transcript variant 1, mRNA [NM_152999]	GCATTTAAGCCATTGTAAATCTGGGTGTGTTACATGAAGTGAAAATTAATTCTTTCTGCC
A_24_P109214	8.87751e-05	0.0108228	up	3.84988	3.84988	1.94481	382.912	408.332	1651.14	1587.59	8.57644	8.68531	10.5907	10.5607	APOC1	Homo sapiens apolipoprotein C1 (APOC1), transcript variant 1, mRNA [NM_001645]	GTTTTCAGAGACATTTCAGAAAGTGAAGGAGAAACTCAAGATTGACTCATGAGGACCTGA
A_23_P372874	0.000263513	0.012035	up	3.91332	3.91332	1.96839	13714.4	11971.2	49840.3	56796.3	13.6446	13.5267	15.4589	15.6493	S100A13	Homo sapiens S100 calcium binding protein A13 (S100A13), transcript variant 1, mRNA [NM_001024210]	AGGGCAGAGCTGATCAGGGCCGAGCAGAACCGCACTCTTCCCAAATAAAGCTTCCTCCTT
A_33_P3276693	0.0114621	0.0426567	up	1.77821	1.77821	0.830423	1014.25	860.176	1606.09	1905.19	9.97396	9.74814	10.55	10.833	PGF	Homo sapiens placental growth factor (PGF), transcript variant 1, mRNA [NM_002632]	TCCCTGCAGGGCCATCTGACTGCCAAGCCAGATTCTCTTGAATAAAGTATTCTAGTGTGG
A_33_P3249076	0.00957915	0.0385851	down	2.24632	-2.24632	-1.16756	34.3495	38.9129	19.7806	14.6503	5.10626	5.37717	4.28193	3.86637	HOGA1	4-hydroxy-2-oxoglutarate aldolase 1 [Source:HGNC Symbol;Acc:HGNC:25155] [ENST00000465608]	TTAGATCAACTGCTCTTGTCTGTTTGGGGTCAGGGTCCTTGGGTTTGGATTAGATTTGAG
A_23_P129629	0.00407839	0.0255018	up	2.15868	2.15868	1.11015	11221.2	12626.7	29796.2	25097	13.3639	13.6045	14.7129	14.4759	MT3	Homo sapiens metallothionein 3 (MT3), mRNA [NM_005954]	AGTGTGGCTGGTGTCCCCTTCCCCTGCTGACCTTGGAGGAATGACAATAAATCCCATGAG
A_23_P76364	0.00512787	0.0285529	down	2.63965	-2.63965	-1.40034	465.805	560.468	229.786	172.438	8.86943	9.13666	7.80235	7.40305	CD9	Homo sapiens CD9 molecule (CD9), transcript variant 1, mRNA [NM_001769]	CATCTGGGGATATTCCCACAAGGATGAGGTGATTAAGGAAGTCCAGGAGTTTTACAAGGA
A_33_P3307297	0.000990058	0.015293	down	2.141	-2.141	-1.09829	634.005	611.316	318.431	278.882	9.29328	9.25906	8.26326	8.0925		Homo sapiens cDNA FLJ32997 fis, clone THYMU1000144. [AK057559]	GATTGCTATGCATTCATGTTTTAGATTTATCCTCTCCAGGCATGATTTATGCCATTCAAT
A_33_P3239532	0.00106678	0.0155532	down	3.32605	-3.32605	-1.73381	143.53	137.025	48.6143	38.8703	7.18411	7.14326	5.5991	5.26065	ZNF3	Homo sapiens zinc finger protein 3 (ZNF3), transcript variant 1, mRNA [NM_017715]	ATCTTTGCACTGATATGGCGCCTCTTCTGTGTGCATTCTCTGATGTTTAAGAAGGTCTGA
A_23_P362712	0.000253145	0.0119642	down	2.62516	-2.62516	-1.3924	330.947	352.544	136.085	129.394	8.37672	8.47121	7.06251	7.00061	ABHD11	Homo sapiens abhydrolase domain containing 11 (ABHD11), transcript variant 9, mRNA [NM_001301058]	GCCGTCGTCTTTTTGCACGGGCTCTTCGGCAGCAAAACTAACTTCAACTCCATCGCCAAG
A_32_P229746	0.000298428	0.012035	up	2.18129	2.18129	1.12518	951.242	908.646	2193.79	2109.88	9.88839	9.8345	10.9911	10.9821	DNAJB6	Homo sapiens DnaJ heat shock protein family (Hsp40) member B6 (DNAJB6), transcript variant 2, mRNA [NM_005494]	TGCTTTTCATTGTGTCTGAAATGTGAGCCACGTAGTGTCGGCCTGCTGTGAAGTTAACAT
A_24_P144881	0.0033984	0.0235425	up	1.85524	1.85524	0.891609	41.6685	46.3381	84.7867	87.7005	5.40026	5.63134	6.38481	6.43001	RNF6	Homo sapiens ring finger protein 6 (RNF6), transcript variant 1, mRNA [NM_005977]	ATTAATGAACTCAATGATGAAGATTATCGGCTTATGAGAGACCATAATCTTTTAGGCACC
A_23_P154338	0.00088454	0.0150615	up	1.92779	1.92779	0.94695	414.465	407.507	808.503	850.603	8.69675	8.68294	9.57822	9.69536	EFHD1	Homo sapiens EF-hand domain family member D1 (EFHD1), transcript variant 1, mRNA [NM_025202]	AAGAACGAAAGAATAGTTAGGATACCAATGAGTAAAAGGGTTCCTGTTCACTCTGACTCT
A_23_P256641	0.000240391	0.0118863	down	2.86071	-2.86071	-1.51637	227.201	204.065	76.9088	78.4528	7.84506	7.71169	6.25451	6.26949	KCNE5	Homo sapiens potassium voltage-gated channel subfamily E regulatory subunit 5 (KCNE5), mRNA [NM_012282]	CCTCTATTGATTCAGTTGTTATTGCAGTGTCTGCTTCATCCGTGGAACTTGAGGCTCAGA
A_23_P48109	7.85757e-05	0.0108228	up	4.3815	4.3815	2.13143	441.512	434.457	2174.85	1937.17	8.79551	8.77461	10.9803	10.8527	NINJ2	Homo sapiens ninjurin 2 (NINJ2), transcript variant 1, mRNA [NM_016533]	ACCATCTTGGTCTTCTTCACTGTGGTCATCAATGTTTTCATTACAGCCTTCGGGGCACAT
A_23_P168847	0.00106794	0.0155532	down	3.06255	-3.06255	-1.61474	136.81	123.816	38.885	48.985	7.11068	7.00278	5.29518	5.58881	FBXO16	Homo sapiens F-box protein 16 (FBXO16), transcript variant 1, mRNA [NM_172366]	TGCACAGTGGAGAGCTGAATTTACTTGGCTCCCATTAGAAACTCTTTCAGCTTAAGTACT
A_33_P3305851	0.00835782	0.0360409	down	1.72495	-1.72495	-0.786551	77.4211	88.0173	53.0312	46.5315	6.29313	6.51525	5.71641	5.51887	SELENOT	Homo sapiens selenoprotein T (SELENOT), mRNA [NM_016275]	CAGATGCTAGGAAGTTAGTCTAATAATTCACTGCAGAAAATTGATTAAATGGCTGTCCTT
A_33_P3259973	0.00828531	0.0359382	up	2.785	2.785	1.47768	64.3438	91.4852	250.177	202.531	6.03646	6.5719	7.92384	7.63987	ZNF667-AS1	Homo sapiens ZNF667 antisense RNA 1 (head to head) (ZNF667-AS1), transcript variant 2, long non-coding RNA [NR_036522]	TGTGGTTTCAACCCTACTTCTGCATCTTAAAGACACTGTATGGTTTCAGCAGTAGTGCCC
A_32_P170397	0.00183078	0.0183872	down	2.30686	-2.30686	-1.20593	114.291	97.4239	50.3545	44.6278	6.85619	6.66696	5.65162	5.45967	LOC105370792	Homo sapiens uncharacterized LOC105370792 (LOC105370792), long non-coding RNA [NR_135681]	CTGTTTGGCCACGACTGATTGCAGCCCCTGGTGAAATGAGAACCCTGTGGGTCGGAACAA
A_23_P156697	0.000534936	0.0129217	up	2.19903	2.19903	1.13686	159.952	172.532	383.739	383.847	7.33933	7.46092	8.52375	8.55023	ABHD16A	Homo sapiens abhydrolase domain containing 16A (ABHD16A), transcript variant 1, mRNA [NM_021160]	GTTGGAGGCCTCCTCACAGCTGGAGGAAGCCTCAATTTATAGCCGATGGGAGGTGGAAGA
A_23_P416774	0.00251808	0.0206922	down	1.79324	-1.79324	-0.842568	68392.2	63605.5	33419.9	36963.6	15.8166	15.8377	14.8922	15.077	CLIC5	Homo sapiens chloride intracellular channel 5 (CLIC5), transcript variant 2, mRNA [NM_016929]	TGCCTGATTCAACTGTAGCCTGTAATGGGTAAAAGCCACATTTAGGAGGTGGTCTGATCA
A_23_P112512	0.000842483	0.0148486	up	1.7417	1.7417	0.8005	218.874	208.396	398.214	387.762	7.79075	7.73968	8.56572	8.56572	SLC25A51	Homo sapiens solute carrier family 25 member 51 (SLC25A51), transcript variant 1, mRNA [NM_033412]	TGGCTGGAACGGGACAGAAAACTGATAAATCTTTTCAGAGGTGCCCATCTGAATTACCAT
A_33_P3307775	0.000778321	0.0145302	down	2.09553	-2.09553	-1.06732	75.6796	71.596	37.4493	34.8281	6.26046	6.22617	5.24488	5.10712	DENR	Homo sapiens density-regulated protein (DENR), mRNA [NM_003677]	TTAAAATGTACTAATAGGGCCAAGCTGCTTTGATGCATGGCTATAATCCCAGCCGAGGTG
A_33_P3325068	0.00633775	0.0314703	down	1.85228	-1.85228	-0.889303	364.829	382.573	231.304	186.407	8.51058	8.59667	7.81236	7.51629	SIRT3	sirtuin 3 [Source:HGNC Symbol;Acc:HGNC:14931] [ENST00000529937]	TGATTTCCCCATGGCAGATCTGCTGCTCATCCTTGGGACCTCCCTGGAGGTTTGTCAGCA
A_23_P211110	4.70653e-05	0.0108228	down	16.4183	-16.4183	-4.03724	46.3937	54.0949	2.82872	3.94779	5.56687	5.84899	1.66981	1.67158	SIM2	Homo sapiens SIM bHLH transcription factor 2 (SIM2), transcript variant SIM2, mRNA [NM_005069]	CTACCTTGTTATTAACTTTTGGGGCTGTATTTAGTAAAAATAAATCAAGGCTATCGGAGC
A_33_P3241184	0.00259213	0.0209431	up	4.5028	4.5028	2.17082	147.403	134.604	552.5	817.5	7.22374	7.12141	9.04546	9.64134			GGGAAGGAGGGATCTAGGATATAGGACAGGGATAAATACAGTGCATATCTGCTTCAATTA
A_33_P3247624	0.00606428	0.0307712	down	1.81295	-1.81295	-0.858336	71.5698	84.457	41.9774	46.4399	6.185	6.4505	5.40176	5.51707	REP15	Homo sapiens RAB15 effector protein (REP15), mRNA [NM_001029874]	TTGAAAATGATTACTGGGATCAAAGTACATTCATGTCGCAATTACAGAGAGAGAGAGAAA
A_23_P339687	0.000666437	0.0139571	up	2.00789	2.00789	1.00568	3186.57	2952.57	6454.01	6653.9	11.6032	11.5145	12.5336	12.5954	ZNF675	Homo sapiens zinc finger protein 675 (ZNF675), mRNA [NM_138330]	AGAAACCCTACAAATGTGAAGAATGCGGCAAAGCCTCTAACCAGTTCTCAAATCTTACTA
A_23_P84860	0.000521543	0.012843	up	2.46754	2.46754	1.30307	953.543	907.992	2345.02	2553.15	9.8928	9.83283	11.0899	11.2419	FAM107A	Homo sapiens family with sequence similarity 107 member A (FAM107A), transcript variant 1, mRNA [NM_007177]	TCTCCTTTGCAGCTTAGGATGGCTATGTGATCAGGTGTGGCCAATGAAATTGAAGAGGAA
A_23_P25615	5.23146e-06	0.0108228	up	25.0111	25.0111	4.6445	3.3975	3.70147	84.6635	78.9759	1.69586	1.67951	6.38331	6.28105	SOHLH2	Homo sapiens spermatogenesis and oogenesis specific basic helix-loop-helix 2 (SOHLH2), transcript variant 1, mRNA [NM_017826]	GCATTTCACAATCCCTTGAGTGAAACGATGGCTAATAGGTAAATATTTCTTTCTGGACCT
A_33_P3346193	0.00125949	0.0162342	down	1.95404	-1.95404	-0.966461	26908.9	28320.5	14869.9	13965.1	14.5773	14.7129	13.7201	13.6372	TPM3	Homo sapiens tropomyosin 3 (TPM3), transcript variant 13, mRNA [NM_001364679]	CTCTCAAAAAGAAGATAAATATGAGGAAGAAATCAAGATTCTTACTGATAAACTCAAGGA
A_32_P62863	0.0046545	0.0270365	up	2.11451	2.11451	1.08032	5443.04	5074.8	13326.9	10436.9	12.3403	12.3173	13.581	13.2372	SCHIP1	Homo sapiens schwannomin interacting protein 1 (SCHIP1), transcript variant 1, mRNA [NM_014575]	AGTTCCTTTTTAGATGTGCTATTAACATTCTGTTGGATTCAGAGGGTTCCTTGAAAGTTT
A_23_P204736	0.000229507	0.0117392	up	3.4756	3.4756	1.79726	2982.15	3304.6	11764.8	11579.3	11.504	11.6853	13.3935	13.3904	GPD1	Homo sapiens glycerol-3-phosphate dehydrogenase 1 (GPD1), transcript variant 1, mRNA [NM_005276]	AGGATGGGGTGGCAGCAGAGGAATGTCACAGGTCAGCAGCCTAGGCCTCCAGCTATAAAT
A_23_P29953	0.00171009	0.0178757	up	1.73159	1.73159	0.792098	982.781	938.585	1862.9	1672.96	9.92609	9.88087	10.7558	10.6353	IL15	Homo sapiens interleukin 15 (IL15), transcript variant 2, mRNA [NM_172175]	CTGTGTGGAACCACTGACTACTGGCTCTCATTGACTTCCTTACTAAGCATAGCAAACAGA
A_33_P3564399	0.00505684	0.0283851	up	1.73362	1.73362	0.793788	70.0192	62.6093	112.957	129.78	6.15805	6.04663	6.78947	7.00278	SH3GL1P2	Homo sapiens SH3 domain containing GRB2 like 1, endophilin A2 pseudogene 2 (SH3GL1P2), non-coding RNA [NR_033420]	GCAGCTTCATCCCCTTTCCAATCTTCCAACAAGTCCATCTGTACTCCTAGCAGGAGCATG
[truncated: 1,250 more rows]

## Sheet: Dataset S2
p-value	q-value	pathway	source	external_id	members_input_overlap	members_input_overlap_geneids	size	effective_size		p-value	q-value	centers_names	centers_geneids	radius	members_input_overlap	members_input_overlap_geneids	size	effective_size	set_sources		p-value	q-value	centers_names	centers_geneids	radius	members_input_overlap	members_input_overlap_geneids	size	effective_size	set_sources
[truncated: 2,954 more rows]

[truncated: 9 more sheets: Dataset S3, Dataset S4, Dataset S5, Dataset S6, Dataset S7, Dataset S8, Dataset S9, Dataset S10, Dataset S11]
